# Supplementary material for: Control of mitotic chromosome condensation by the fission yeast transcription factor Zas1
Source: J Cell Biol. 2018 Jul 2;217(7):2383–401. doi: 10.1083/jcb.201711097 (PMC6028546; doi:10.1083/jcb.201711097)
Supplement: Tables S1 and S2 (ZIP) [file JCB_201711097_TablesS1andS2.zip]

Archive with 2 entries (2 files):
- JCB_201711097_TableS1.xls
- JCB_201711097_TableS2.xls
