# Supplementary material for: Control of mitotic chromosome condensation by the fission yeast transcription factor Zas1
Source: J Cell Biol. 2018 Jul 2;217(7):2383–401. doi: 10.1083/jcb.201711097 (PMC6028546; doi:10.1083/jcb.201711097)
Supplement: Tables S1 and S2 (ZIP) [file JCB_201711097_TablesS1andS2.zip › JCB_201711097_TableS1.xls]

## Sheet: Table S1
Strain	Genotype	Origin
Figure 1
C2926	h-, TetO-hphMX::sec73+, LacO-lys1::lys1+, TetR-tdTom-natMX::zfs1+, LacI-GFP::his7+, ura4-D18, ade6-M210, leu1-32	(Petrova et al., 2013)
C3005	h-, cut14-208, LacO::lys1+, LacI-GFP::his7+, TetR-tdTom-natMX::zfs1+, Chr1 2.49Mb::hphMX-TetO, ura4-D18, ade6-M210, leu1-32	(Petrova et al., 2013)
C3766	h-, zas1-w5, TetO-hphMX::sec73+, LacO::lys1+, TetR-tdTom-natMX::zfs1+, LacI-GFP::his7+, ura4-D18, ade6-M210, leu1-32	this study
C3809	h-, zas1-ts34, TetO-hphMX::sec73+, LacO::lys1+, TetR-tdTom-natMX::zfs1+, LacI-GFP::his7+, ura4-D18, ade6-M210, leu1-32	this study
C3399	h-, zas1-a1, TetO-hphMX::sec73+, LacO::lys1+, TetR-tdTom-natMX::zfs1+, LacI-GFP::his7+, ura4-D18, ade6-M210, leu1-32	this study
C4106	h-, zas1∆aj3::kanMX, TetO-hphMX::sec73+, LacO::lys1+, TetR-tdTom-natMX::zfs1+, LacI-GFP::his7+, ura4-D18, ade6-M210, leu1-32	this study
C4094	h-, zas1-Y289X::kanMX, TetO-hphMX::sec73+, LacO::lys1+, TetR-tdTom-natMX::zfs1+, LacI-GFP::his7+, ura4-D18, ade6-M210, leu1-32	this study
C1283	h+, zas1+, lys1-1, his7-366, leu1-32, ura4-D18, ade6-210	J.-P. Javerzat
C3693	h+, zas1-w5, lys1-1, his7-366, leu1-32, ura4-D18, ade6-210	this study
C3717	h+, zas1-ts34, lys1-1, his7-366, leu1-32, ura4-D18, ade6-210	this study
C4506	h+, zas1-a1, lys1-1, his7-366, leu1-32, ura4-D18, ade6-M210	this study
C3673	h+, zas1-aj3, lys1-1, his7-366, leu1-32, ura4-D18, ade6-M210	this study
Figure 2
C5091	h+/h-, zas1-tdTomato::natMX/zas1+, ade6-M210/ade6-M216	this study
C4005	h+/h-, ∆zas1::kanMX/zas1+, ade6-M210/ade6-M216	this study
C4083	h+/h-, zas1-cDNA natMX/zas1+, ade6-M210/ade6-M216	this study
C4470	h+/h-, zas1-cDNA∆9-17 natMX/zas1+, ade6-M210/ade6-M216	this study
C4093	h+/h-, zas1-cDNA∆25-83 natMX/zas1+, ade6-M210/ade6-M216	this study
Figure 3
C28	h-	K. Nasmyth
C4120	h-, zas1-PK6::kanMX	this study
C4718	h+/h-, Pcnd1::kanMX Pcnd3::cnd1/cnd1+, zas1-∆aj3::natMX/zas1+, ade6-M210/ade6-M216	this study
Figure 5
C4543	h+/h-, cnd1-PK6::kanMX/cnd1+, zas1∆aj3::natMX/ zas1+, ade6-M210/ade6-M216	this study
C4610	h+/h-, cnd2-PK6::kanMX/cnd2+, zas1∆aj3::natMX/ zas1+, ade6-M210/ade6-M216	this study
C4870	h+/h-, cnd3-PK6::kanMX/cnd3+, zas1∆aj3::natMX/ zas1+, ade6-M210/ade6-M216	this study
C4990	h+/h-, cut3-PK6::kanMX/cut3+, zas1∆aj3::natMX/zas1+, ade6-M210/ade6-M216	this study
C4718	h+/h-, Pcnd1::kanMX Pcnd3::cnd1/cnd1+, zas1-∆aj3::natMX/zas1+, ade6-M210/ade6-M216	this study
C4984	h+/h-, zas1∆aj3::hphMX/zas1+, Pcnd1::kanMX Pcnd3::cnd1/cnd1+, pTetO-leu1+::lys1+/pTetO-leu1+::lys1+, pLacO-natMX::sec73+/pLacO-natMX::sec73+ pFR TetR-tdTomato ura4+ tNeonGreen-LacI::srk1+/pFR TetR-tdTomato ura4+ tNeonGreen-LacI::srk1+, ura4-D18/ura4-D18, leu1-32/leu1-32, ade6-M216/ade6-M210	this study
C4509	h+/h-, ∆SPBC887.16::kanMX/SPBC887.16+, ade6-M210/ade6-M216	this study
C4508	h+/h-, ∆SPAC713.13::kanMX/SPAC713.13+, ade6-M210/ade6-M216	this study
C5048	h+/h-, zas1-∆aj3::hphMX/zas1+, Ppeg1::kanMX Pcnd3::peg1/peg1+, pTetO-leu1+::lys1+/pTetO-leu1+::lys1+, pLacO-natMX::sec73+/pLacO-natMX::sec73+, pFR TetR-tdTomato ura4+ tNeonGreen-LacI::srk1+/pFR TetR-tdTomato ura4+ tNeonGreen-LacI::srk1+, ura4-D18/ura4-D18, leu1-32/leu1-32, ade6-M210/ade6-M216	this study
Figure 6
C4006	h+/h-, zas1-712X::kanMX/zas1+, ade6-M210/ade6-M216	this study
C4445	h+/h-, zas1-590X::kanMX/zas1+, ade6-M210/ade6-M216	this study
C4007	h+/h-, zas1-V470X::kanMX/zas1+, ade6-M210/ade6-M216	this study
C4036	h+/h-, zas1-L360X::kanMX/zas1+, ade6-M210/ade6-M216	this study
C4087	h+/h-, zas1-Y289X::kanMX/zas1+, ade6-M210/ade6-M216	this study
C4035	h+/h-, zas1-D274X::kanMX/zas1+, ade6-M210/ade6-M216	this study
C3974	h-, ade6-M210	this study
C4026	h-, zas1-W712X::kanMX, ade6-M210	this study
C4025	h-, zas1-V470X::kanMX, ade6-M210	this study
C4037	h-, zas1-L360X::kanMX, ade6-M210	this study
C4047	h-, zas1-Y289X::kanMX, ade6-M210	this study
C4094	h-, zas1-Y289X::kanMX, TetO-hphMX::sec73+, LacO::lys1+, TetR-tdTom-natMX::zfs1+, LacI-GFP::his7+, ura4-D18, ade6-M210, leu1-32	this study
C2926	h-, TetO-hphMX::sec73+, LacO-lys1::lys1+, TetR-tdTom-natMX::zfs1+, LacI-GFP::his7+, ura4-D18, ade6-M210, leu1-32	(Petrova et al., 2013)
Figure 7
C4083	h+/h-, zas1-cDNA natMX/zas1+, ade6-M210/ade6-M216	this study
C4098	h+/h-, zas1-cDNA∆(276-282) natMX/zas1+, ade6-M210/ade6-M216	this study
C4740	h+/h-, zas1-cDNA-V276K-F280K natMX/zas1+, ade6-M210/ade6-M216	this study
C4387	h+/h-, zas1-cDNA∆(212-254) natMX/zas1+, ade6-M210/ade6-M216	this study
C4114	h+/h-, zas1-cDNA∆(98-261) natMX/zas1+, ade6-M210/ade6-M216	this study
C4486	h+/h-, zas1-cDNA∆(98-261)::(TEV2PK6) natMX/zas1+, ade6-M210/ade6-M216	this study
C3974	h-, ade6-M210	this study
C4573	h-, ∆klf1::natMX, ade6-M210	this study
C5141	h-, ∆klf1::hphMX, lys1+::pTetO-leu1+, sec73+::pLacO-natMX, srk1+::pFR TetR-tdTomato ura4+ tNeonGreen-LacI, ura4-D18, leu1-32, ade6-M210	this study
C4743	MATa/α, sdd4::natMX/SDD4, YCS4-PK6::kanMX/YCS4, ade2-1/ ade2-1, trp1-1/trp1-1, can1-100/can1-100, leu2-3,112/leu2-3,112, his3-11,15/ his3-11,15, ura3/ura3, GAL/GAL, psi+	this study
Figure S1
C5182	h+, hht2-GFP::kanMX6, zas1-tdTomato::natMX	this study
C28	h-	K. Nasmyth
C4120	h-, zas1-PK6::kanMX	this study
Figure S2
C4674	h+/h-, puc1-PK6::kanMX/puc1+, zas1-K833X::natMX/zas1+, ade6-M210/ade6-M216	this study
C4632	h+/h-, ade6-M210/ade6-M216	D. Brunner
C4648	h+/h-, Pcnd1::kanMX::cnd1/cnd1+, ade6-M210/ade6-M216	this study
C4485	h+/h-, Pcnd1::kanMX Pcnd3::cnd1/cnd1+, ade6-M210/ade6-M216	this study
C4660	h-, cnd1-mNeonGreen::kanMX, ade6	this study
C5104	h-, ∆SPBC887.16::kanMX, lys1+::pTetO-leu1+, sec73+::pLacO-natMX, srk1+::pFR TetR-tdTomato ura4+ tNeonGreen-LacI, ura4-D18, leu1-32, ade6-M210	this study
C5105	h-, ∆SPBC1652.02::kanMX/SPBC1652.02+, lys1+::pTetO-leu1+, sec73+::pLacO-natMX, srk1+::pFR TetR-tdTomato ura4+ tNeonGreen-LacI, ura4-D18, leu1-32, ade6-M210	this study
C5089	h-, ∆SPBC713.13::hphMX, lys1+::pTetO-leu1+, sec73+::pLacO-natMX, srk1+::pFR TetR-tdTomato ura4+ tNeonGreen-LacI, ura4-D18, leu1-32, ade6-	this study
C5088	h-, ∆puc1::hphMX, lys1+::pTetO-leu1+, sec73+::pLacO-natMX, srk1+::pFR TetR-tdTomato ura4+ tNeonGreen-LacI, ura4-D18, leu1-32, ade6-	this study
C5138	h-, ∆SPNCRNA.244::kanMX, lys1+::pTetO-leu1+, sec73+::pLacO-natMX, srk1+::pFR TetR-tdTomato ura4+ tNeonGreen-LacI, ura4-D18, leu1-32, ade6-M210	this study
C5109	h-, ∆SPAC644.09::kanMX, lys1+::pTetO-leu1+, sec73+::pLacO-natMX, srk1+::pFR TetR-tdTomato ura4+ tNeonGreen-LacI, ura4-D18, leu1-32, ade6-M210	this study
C5084	h-, ∆SPAC18B11.08c::kanMX, lys1+::pTetO-leu1+, sec73+::pLacO-natMX, srk1+::pFR TetR-tdTomato ura4+ tNeonGreen-LacI, ura4-D18, leu1-32, ade6-M210	this study
C5090	h-, ∆pyp3::kanMX, lys1+::pTetO-leu1+, sec73+::pLacO-natMX, srk1+::pFR TetR-tdTomato ura4+ tNeonGreen-LacI, ura4-D18, leu1-32, ade6-M210	this study
C5085	h-, ∆SPAC1565.03::kanMX, lys1+::pTetO-leu1+, sec73+::pLacO-natMX, srk1+::pFR TetR-tdTomato ura4+ tNeonGreen-LacI, ura4-D18, leu1-32, ade6-M210	this study
C5094	h+/h-, Pbrf1::kanMX-Pcnd3::brf1/brf1+, zas1-833X::hphMX/zas1+, ade6-M210/ade6-M216	this study
C5077	h+/h-, P_SPAC1B9.03c::kanMX-Pcnd3::SPAC1B9.03c/SPAC1B9.03c+, zas1-833X::hphMX/zas1+, ade6-M210/ade6-M216	this study
C5078	h+/h-, Pteb1::kanMX-Pcnd3::teb1/teb1+, zas1-833X::hphMX/zas1+, ade6-M210/ade6-M216	this study
C5093	h+/h-, Ppob1::kanMX-Pcnd3::pob1/pob1+, zas1-833X::hphMX/zas1+, ade6-M210/ade6-M216	this study
C5103	h+/h-, P_SPBC609.01::kanMX-Pcnd3::SPBC609.01/SPBC609.01+, zas1-833X::hphMX/zas1+, ade6-M210/ade6-M216	this study
Video 1
C5092	h-, zas1-tdTomato::natMX, ade6	this study
Video 2
C2926	h-, TetO-hphMX::sec73+, LacO-lys1::lys1+, TetR-tdTom-natMX::zfs1+, LacI-GFP::his7+, ura4-D18, ade6-M210, leu1-32	(Petrova et al., 2013)
