# Supplementary material for: Control of mitotic chromosome condensation by the fission yeast transcription factor Zas1
Source: J Cell Biol. 2018 Jul 2;217(7):2383–401. doi: 10.1083/jcb.201711097 (PMC6028546; doi:10.1083/jcb.201711097)
Supplement: Tables S1 and S2 (ZIP) [file JCB_201711097_TablesS1andS2.zip › JCB_201711097_TableS2.xls]

## Sheet: Table S2
Name	Sequence (5’ to 3’)
C-terminal tagging of endogenous ORFs
zas1-PK for	TCCAGTTTATTCGTGTATACTAATTAACCAGTGGGCGAACATAAAAAAATCATACAACAATTATTATCCAAGGGAAATGATTCCGGTTCTGCTGCTAG
zas1-PK rev	ATTTAATAAGATGTCATAAGCTGCTATAACTTCGAGTAGATTTATAATCGGCATTAAATAAAATTTACCTCAGTTTATAATTTAGAAAGATCTGTTTAGCTTGCC
cnd1-PK for	GTGGTGTATGCACTTTCTTTGCTTCCTCATAAAGCCGATAATATTCAAAAGCTCATTGACGATGGATATCATGAATCCGGTTCTGCTGCTAGA
cnd1-PK rev	CGTCATTCTTCTTTTTAATTAGGCAATACTAATATACAAAGGATTTTGAATATGTAAGATAAAGCATTAGAATTGACTTTAGAAAGATCTGTTTAGCTTGCC
cnd1-GFP for	GTGGTGTATGCACTTTCTTTGCTTCCTCATAAAGCCGATAATATTCAAAAGCTCATTGACGATGGATATCATGAACGTACGCTGCAGGTCGAC
cnd1-GFP rev	CGTCATTCTTCTTTTTAATTAGGCAATACTAATATACAAAGGATTTTGAATATGTAAGATAAAGCATTAGAATTGACTTTAATCGATGAATTCGAGCTCG
cnd2-PK for	GCAACGAAGATTTTTCAGATGTTTTTATTAGGCCAGGTCCTAACTTGACGACGCTAGAAGCATTAGAAAATGATGTTTCCGGTTCTGCTGCTAGA
cnd2-PK rev	CACGCTAGCTAAAAGTATGCGATGATGACTAATTAATGATGACCTGCATCATTTCGATTCTACACACTTTACTTTAGAAAGATCTGTTTAGCTTGCCT
cnd3-PK for	GGCGAAATTATTCCTGATACAGTGGAAGCCAACATGGAAGACGAGGAGGAAGTTTATGTTAAACAAGAAGAAGATCTTTCCGGTTCTGCTGCTAGA
cnd3-PK rev	CTTTTATCAGTTTCTGAAAGATATGCGGAAGGGATTCCGTGAACTTCATAGAAAGGATCTGTCTCAATTGATTTAATAAGAAAGATCTGTTTAGCTTGCC
puc1-PK for	GCAAAGAAATATCCGGAACAATGCGCAATGGCTGCCTGGTGCAACATGACTGAAAAGGATACTGAGCGTACTTTGTCCGGTTCTGCTGCTAGA
puc1-PK rev	CTCCATTACATGTTTGTCTAGAAGCATTGCAATATATATAAATCGAAGAAGAAGCAATGTTAAAGTTAGAAAGATCTGTTTAGCTTGCC
YCS4-PK for	AATCTACCATACAAAAATGAAGACGTCACTGCATTATTGGAGCAAGGTTTCAAGGTTGTATCCGCAAAAGAATCCGGTTCTGCTGCTAGAG
YCS4-PK rev	TGAACAGCTTTTATTTATATAATAACATATAATATAAAACGGAAGAAACGGGTAAACGTCAGTTCGAGAAAGATCTGTTTAGCTTGCC
ORF deletion or truncation
zas1 for	GATGAATGTACAGAAGGCTGC
zas1 rev	ATTTAATAAGATGTCATAAGCTGCTATAACTTCGAGTAGATTTATAATCGGCATTAAATAAAATTTACCTCAGTTTATAATATCGATGAATTCGAGCTCG
833X rev	CCCTTGGGACCTTTGTAAGTAATCACCAAATCCAGTTTATTCGTGTATACTAATTAACCAGTGGGCGAACATTAACGTACGCTGCAGGTCGAC
712X rev	CACCGATCCGGTAGATGGTTCTGTAACCTCAAAAACTGTTGCACCGTTACGATATGTAAAAATATGATAACTAAGTAACGTACGCTGCAGGTCGAC
590X rev	ACCATTCTTCATATGCTGAAAGCATTTGTACAATGTGAACAATGTGAATCACCATTATAATAACGTACGCTGCAGGTCGAC
470X rev	AGTCTTTGAATTATTTACTAGTAATCTCAAACAACACCGGCTTGCCCAGATGTTCCACCCTAGCTAGGTAGCGTACGCTGCAGGTCGAC
360X rev	GGTATAGATTTACTATTTTATTAATACTAATAAACATAGGGTTCCTTTCATTTGCAGCCTAATTTCCTTGCAATGTTTACTTAACGTACGCTGCAGGTCGAC
289X rev	GGACTATGGATGATGTCGTCCGTTGGTTATTCTCATCTGGTAAAAGACGACAAAAATAACTAGCTAGCGTACGCTGCAGGTCGAC
274X rev	CTCGACTGGACTTACAGGGAGATTGTACTTGTATTTTTAAAAATAGATCTTCCATCGCCTCCTCTAGGACTATGGATTAACGTACGCTGCAGGTCGAC
∆zas1 for	TGTAAGGAGTCAACTTTACCCCCACATCCTTCGACGAGACTAAGTGGATGTCTTAGTAAAAGTTGAGCTAAAAGCGTACGCTGCAGGTCGAC
∆SPBC887.16 for	CGAATACCGCCTTGTGAATTATGCGTAGTTTACTTGTATCTATATCGTTTCAAATTTTCATACTTCCGTACGCTGCAGGTCGAC
∆SPBC887.16 rev	CTACTACTTGCATTAGTAACAGGGGGGTTTCATGTAGATAACCCTCACATACTCTCTCACGTTGACGCTGAATGATCGATGAATTCGAGCTCG
∆SPBC713.13 for	GGATGTTGCATGCGGAAAAAGACGGGCGTAGTAGATTTATTATTTGCGATAGAAATATATCAACATGCCCGTACGCTGCAGGTCGAC
∆SPBC713.13 rev	GGGGTGGTTGAGGAAGACGGTGAGAAGAGCGTATATTGATTTAATTTGCCTTAGTTGCAACATATGATCGATGAATTCGAGCTCG
∆SPBC1652.02 for	GTGTGCAGTTTTTTTTATTTACTTTTTTTTAGTGTCGTTGTTTAATAAACTGTAAAAAAAAAATAAAACTTATCATACAATCGTACGCTGCAGGTCGACG
∆SPBC1652.02 rev	TGTTGACAAGCAATACTTCTTTGAGGTGGCTGCAAATGTGAATGATGGCAAAATAGTTTAAGAGATGCGAAAGTTTTAACATCGATGAATTCGAGCTCG
∆puc1 for	TGAGCCTGTTTATGTCCAATTATTTTTTCTTCAGTATCATTTTTTTAATAATTCACTGAACTTTGAGCTGCAACTTCATCGACTGTGAAGAGC
∆puc1 rev	GCAACTTCATCGACTGTGAAGAGCTTTTCTACTCTTTCCTTCTCATTATTTTCAAATACCTGTCTACCCAGTCGTACGCTGCAGGTCGAC
∆ncRNA244 for	CTCACTTATAATTAAAAAAACTGTATGGATTCTCCTTTACGTTTGCAAAACCACACACATGTAGCTGTTGAGGCAATTCGTACGCTGCAGGTCGACGG
∆ncRNA244 rev	GCTATATGGAACAAAAGTAGATGCAAAGATTGGAGTGAGTAAGGTGGGTCGTCGCTGGAGATTATGGTATGTCGGCTATCGATGAATTCGAGCTCG
∆SPAC644.09 for	ACTAAGAGACCTAAGCAGAGTAATTTAACTGTCAGGTGGATTTGACTAAGAAAGTAGTAATAGCTTTCATTCAACCGTACGCTGCAGGTCGACGG
∆SPAC64409 rev	AATAAAATAATATATTTTAAATGAAAAAGGATAGCCAAAATTGCATTTTTTATCTATAACTCTACATCCGAACTCAATCGATGAATTCGAGCTCG
∆SPAC18B11.08c for	ACTAACTTCATTATATTCTTGTAGAGGAACCATCCCATTCACCAGTTCTGAAGTCTCGACAACGAAAATTCATAAAATCGTACGCTGCAGGTCGACGG
∆SPAC18B11.08c rev	TACATTGTGCATAAATTTAATTATCCAGAAAAAAATCAGCTTAATACTCTTATTAATTCACTGACTTAAAAATTACTAATCGATGAATTCGAGCTCG
∆pyp3 for	CTTTCTTTTTGATAGACACAAAAAAATACTTCGGTGAGAAGTTTAAAAGCGAATAAACGCAAAAAATCAATCGTACGCTGCAGGTCGACG
∆pyp3 rev	AATAATATAATGTTAATTCGAAAATTCATGAGACGAGTTTTTAACATCGAATCGACTATCAGCAAACTCTAAACCAAAGGATCGATGAATTCGAGCTCG
∆SPAC1565.03 for	CAACCTCCAAATTTGTGAATACAATAATGGGTATATATACGTAGCCTTCTGGCTTCACACTTTTTTATTTATATTCACGTACGCTGCAGGTCGACGG
∆SPAC1565.03 rev	ACGTAGTTTACTCCGTCAATAAAATATTCATCATGTTGTACTACGCTTATTTTTGTAAGCTATGTATTAACAATTTCAATCGATGAATTCGAGCTCG
∆klf1 for	GCTATCATTGCGTTGAATCTGTTTAATCACTATTTTTCTGTAAAGTGAGGTTACTTGCGTTTCTTCCGTACGCTGCAGGTCGAC
∆klf1 rev	GCGTAAATTAAAACTATGGATTAGAAATAATGTAAAAAATGCTATAATACAAGAAATCGTTCGTTATACATCCTCAAGATCGATGAATTCGAGCTCG
∆SDD4 for	GGCTGTATTGAGATTCTAGGACTCATCTACTATGTTTATAATTATAAAAAGTGACCAATAAAGCAGTGAAGCGTACGCTGCAGGTCGAC
∆SDD4 rev	GGCAGTTTACAAATGTTTTCATAACCATTTCATTAATCTAACAATAAATATGATGATTTACCAATATACGAATAATCGATGAATTCGAGCTCG
Promoter replacement
Pcnd3-cnd1 for	GGACTACTAGAATGTAGTACGCCAAATCCATCTTTTATTTCATTCGTAACATAGAAAGATTCGGCTTTCAGTGGCCTCACGTACGCTGCAGGTCGAC
Pcnd3-cnd1 rev	GTCGGAATTTTCTTCATCATGAATGTATTTCTTTAATCTAGAAAGAAGATCCAACGACATATTCAATAACAATTATATTATGCCAATTTTAG
Pcnd3-peg1 for	AATATTCTCTTCGCAAACAACGCTTCACGTTTCTCTTGTTTCGCTCGTTTCATCAATATATTTGTAATTGCGTACGCTGCAGGTCGAC
Pcnd3-peg1 rev	GAATTTCATACCATTACTTTTAAGGAACTTTAAAAAATCTTGCGCATCCTTATCCGCCATATTCAATAACAATTATATTATGCCAATTTTAG
Pcnd3- brf1 for	TTAACGCTCTTCATTTCCAAACCATTAAAAAAGAACAAAAAAACAAAATAAAATAACAAACAATTAAACCCCGTACGCTGCAGGTCGACGG
Pcnd3- brf1 rev	CAGATTCAAAAGTAGTTGAACCGCAATTTGGACATCCCATGGCGAATAACTGAAAACACTTGGGCGATTCAATAACAATTATATTATGCCAATTTTAG
Pcnd3-pmo25 for	TCGCCTGGCACCCACTTTACTTACCCTGTCATATGCCATAAGTTTTTAGAGAAACCGAATTCCATAATTCCGCCGTACGCTGCAGGTCGACGG
Pcnd3-pmo25 rev	GATTATCACATAAGCAGCGAACAACATCTTGGGTTGATTTTGGTCGTTTATTGAACAGAAACGACATATTCAATAACAATTATATTATGCCAATTTTAG
Pcnd3-SPAC1B9.03c for	GTCATGTTGGCGGAAATGAACTTTGCATATTGGTGTTCTTGAGAGTGTACAATTTTTTTTAACTACCAACCACAAAGACGTACGCTGCAGGTCGACGG
Pcnd3-SPAC1B9.03c rev	TTTAAATAAAGTATTTCTTTTAAACTATCCATTCTCAACATACCCGTTTTTTACCAATGCCTCCCATATTCAATAACAATTATATTATGCCAATTTTAG
Pcnd3-teb1 for	TGTTGAAGGTTTCTTGTACATAACCAAAAACCCCATAAAAAATTATATCGTAACTTCTCTTTTGTAATCAAGTTGACCCGTACGCTGCAGGTCGACGG
Pcnd3-teb1 rev	AACAAGTCGACAGAATGCTCATCCATAAGATCTGATGAAAACCCTGGAGGTTTCATAGACCTCATATTCAATAACAATTATATTATGCCAATTTTAG
Pcnd3-pob1 for	CAGCCATCAAGATTTAAGCCTTCGATTACAACACCGCATAACCACATAGCTGTGTTTTTTCTGCTTTTACCACAACTCGTACGCTGCAGGTCGACGG
Pcnd3-pob1 rev	CGGAAGTTCATCACTACTCTTCCCCGGAAAGGAATGCAAAGCAATCACGAACCGCTGACTTGCCATATTCAATAACAATTATATTATGCCAATTTTAG
Pcnd3-SPBC609.01 for	CCGTTTCTGCCACTTCTACTCAAGCTCTTCACCTGTTTTCCCTCTTGTTAGCTCAATGCCCTTCGACATTTTTTCAA CGTACGCTGCAGGTCGACGG
Pcnd3-SPBC609.01	GCGTACTGAACTCGAGCGATAACGACTACACTGAACAGAGCAACGCAGCAAGGCAGTAAGAGACATATTCAATAACAATTATATTATGCCAATTTTAG
qPCR primers
SPBC1652.02 for	AATCTACCAAGCGGAAGGCCGC
SPBC1652.02 rev	GCCGTTTTACCGACCTGATAGGG
puc1 for	CAGCAAGTAACTTATCAATTAACCGC
puc1 rev	CTAACTCGTAATTTCTGCAACGTAAACAC
peg1 for	AGTTCCTTAAAAGTAATGCATCCACCG
peg1 rev	CAAAGCATGCAACAGAAGATCTAAGGAG
SPAC644.09 for	GAACAAGGGAGGAGTTACTCCG
SPAC644.09 rev	CTCACGAAGATCTGAAAGAACCTGG
SPAC18B11.08c for	GGTAAGCACAGCCACGTGTATGG
SPAC18B11.08c rev	GAGCCGCGATACCCATAAAAGCC
tom22 for	CTTTCTAAGCTTGCACAGTTTGGTGG
tom22 rev	TGGCTCCAGGAGCAATAACCTCG
pmo25 for	GGACAGCTGAAGTAGAGCCTGATGC
pmo25 rev	GGATATCTCGATGCTACATGCCTCC
pyp3 for	GGAAAACATTTATCGCTACTCAGGGTCC
pyp3 rev	GTGTCTCAAACAGTTCCACTGGCC
cnd1 for	ACAGCCGTGGTTAACGACGTC
cnd1 rev	GCGGATTCAGAGCTGATATTACTCGTG
SPAC1B9.03c for	AGAAGCAGCAATTCCTAAATCGATGG
SPAC1B9.03c rev	CCAAGAGGTCCAGCCATAGTCAAG
teb1 for	CCTCCACTTCATTTGGAGCCTCCC
teb1 rev	ATCACTATCCCCGGTTGTCCCAC
pob1f or	ATTTGGTGATGGTTGGTGGGAAGG
pob1 rev	AGAGGATCTTGTGACTTCCGCGG
pre5 for	CACATGCTGTTCTAGTCGCTTTAAAGAG
pre5 rev	TAGGTCGAGTAAACAAAGTCTTAGACG
cnd2 for	GACAATATGTCCCTCCTTACAGGGC
cnd2 rev	CACCATCGGAATCGGAAGAAAGGG
EMSA
Pcnd1 for	[6-FAM]-AATGGACCCCCACACAGGACATATAGGTGGGGTTATTGT
Pcnd1 rev	ACAATAACCCCACCTATATGTCCTGTGTGGGGGTCCATT
Pcnd1 mut for	[6-FAM]- AATGGACCTCTGCACAGGACATATAGGATGTGTTATTGT
Pcnd1 mut rev	ACAATAACACATCCTATATGTCCTGTGCAGAGGTCCATT
Ppob1 for	[6-FAM]-AAAGCCCCCACGAAGGTCGTCTTTCCCCACATAGATTATT
Ppob1 rev	AATAATCTATGTGGGGAAAGACGACCTTCGTGGGGGCTTT
Ppob1 mut for	[6-FAM]-AAAGCCTCTGCGAAGGTCGTCTTTCTCTGCATAGATTATT
Ppob1 mut rev	AATAATCTATGCAGAGAAAGACGACCTTCGCAGAGGCTTT
Zas1 ChIP-seq peak sequences submitted to MEME and DMINDA2
SPBC1652.02	TAAGCATTCAGACGCAAAGGCATTATTAACTAAGCACAGTAACGGACTAAACTAAGTACACTTTAGTTACTGAGATTTCTTGTTGCCCCCACATAGCACTTTTAAGTGAATACACAGTCTCAAGTCTAAAATAGTCTATCCCACATCCCCCACTTAGACCCAAATATTGTGAAGGTTGACTAAACAGTTCTACTAGGTAATTATTGGTGCAAACTTTTAGATATATTTTC
peg1	GATTCCCACCAATTTCCTCTTTCCTCATTCACATATCTTCCAACTTGCATCTCTCCAACTTGTCCCCAAAAGACCTATGTGGGCGCCACTCTCCATATACTAACAAATCTCCTTTTTTAATACCTCCAAAGTACTATGTGGGGGCCTCAAACTGCCCTTTTCATTCCAGTATACGATTCTGTTATTGCTCCTTGTATTTTTACTTTTTGTAAATTTGGTTTAGCCATTGCTATTTTATTTAACGAGAGAAGTGCACTTTGGGATCTGTATTGCCTTGCATTGTTTATTTT
SPAC644.09	CCTCTTCCTCCCACTTTGATCAGCAATTACTCTCTGTAAGCTTCTCCAGGTTAATAAAGTCAAGAAGAGACTATAGCTATACCCCCATATAGTACTCTTTATCCCACATTTTGTATCAC
SPAC18B11	AAAAGAAATCCATTTCTCACTCGCCAAGTAGGATCAGTTTCCTCCTATGACTTGCTAAAGCCCCCACGTGGTACTGCAATCGATTTTAATTCTAATGCTTAGCCAAGTCTAAAATAGTTGAAATTCTTAGTGGGATAAGAACTCTTAACCCCCACGATAT
tom22	TAATCGACCTCGAACCCCCACCAGGAGGTAGTACTACTTAGTAGTTTTAAAAAAATTCCCCACATAGGCCTTTGAAAGTTAATAATAAACAAAAGACCCCCACATAAGTATTTCAATCCCACTTAAAATTTTGAAGTGTTAGTAGGTAAAGCAGAGAATGCTTTAAAT
pmo25	TCACTTCAGGTATAAGTAAAGGTAATTTGAATACTCAAGAAGTGTACCTTAATAGTATTCAACTGAATATGAAAATAGACCCCCACTGTGGACCATCGCCTGGCACCCACTTTACTTACCCTGTCATATGCCATAAGTTTTTAGAGAAACCGAATTCCATAATT
pyp3	ACAACCTATAAAAGTATCCCACATATAGCTTGTTCTTCATACTACCGGCTTCGTAAAGGTTCGAGTTACCCCCACATAGACATTCGCAAATACTCTGGGCCTAGTCCTACGAAGTGAATGTGAACGTGAACTAGATTACGACTACAACTAGAAACTAGCGCTATGTGGGGGCCGTACAATGATGATTTATTAAACAA
SPAC1B9.03c	ACCACTTTTCGTTCCTCTGACAAACGTTGCTACGCAACCTTGATTAGCCGTACTAGCAAACCCATCTTAGTACTTTGTGGGGGCTTTCATTTTAATAACCACTGCTAAGCTGCTAGTGTTAGGCATAAAACCGATAATAAGGACCATGTGGGGGTCTTCCGCATAGGTTAAACAAACAGCTGCTGAGGCGAGGTTCAGGTTATCGTGGTGCTTTTCTACG
teb1	TGTCTTTTAGCTAACCTATTGTTGGTTTGTTTACTCACCTCAACATTATGGTGGCCAATGTGGGGGCCACGAACTTCTTGTTATTGATTTCCTGACTTGGCATTTGCATATATATATAGGCGTTGAAACATCTAATTGTACATTAGAG
pob1	TTCTGCAACACTCTCCTAATGTAATATAACAGACTTGCAGATTTCAAAAAGCAAAGCCCCCACGAAGGTCGTCTTTCCCCACATAGATTATTATCGTTAAAGTGGGCTAAGCCAAACACGGTAAAC
pre5	GTACAAACGTGAAAATTATATAAAATTGCAACTTAATAATTTAGCATCAAAAGAATCCAAGGTATGCTTGCTTTGTAATTATTATAAGTGGAATACGTTCTGCCCCCACTTAGTACCTTTTATTTCTAATATTTAGCGCAGGGCTACGAGATTATTAGAAACATTAGCTGAACGTGACCAGAACCAATATGTTT
cnd1	TAGCTCCTATTTTATATTTTGACTAACCGTAGCTCTTTTTTGTTAGTAAGAAAGTATAAATGGACCCCCACACAGGACATATAGGTGGGGTTATTGTTTACA
