# Supplementary material for: Control of mitotic chromosome condensation by the fission yeast transcription factor Zas1
Source: J Cell Biol. 2018 Jul 2;217(7):2383–401. doi: 10.1083/jcb.201711097 (PMC6028546; doi:10.1083/jcb.201711097)
Supplement: Data S1 (TXT) [file JCB_201711097_DataS1.txt]

CLUSTAL

tr|F7VTY7|F7VTY7_SORMK/1-925  ---------------------------------------NGPGPHATGTPTGATTTAGTA
tr|V5IL83|V5IL83_NEUCR/1-924  ---------------------------------------DGPGPHAMGTATGTV------
tr|G4UEE4|G4UEE4_NEUT9/1-891  ----------------------------------------------MGTATGTV------
tr|B2B6E5|B2B6E5_PODAN/1-883  ---------------------------------------------ATQQPSPPQ--QPQN
tr|J4W246|J4W246_BEAB2/1-875  ------------------------------------------------------------
tr|T5A4C1|T5A4C1_9HYPO/1-869  --------------------------------------------------MASQ--QPS-
tr|E9EKZ0|E9EKZ0_METAR/1-833  ------------------------------------------------------------
tr|E9E2H3|E9E2H3_METAQ/1-823  ------------------------------------------------------------
tr|G9MZH3|G9MZH3_HYPVG/1-873  -------ESSQTAN----------V-FTTTRTSSGSSAG-----------------SGNG
tr|N4VFX0|N4VFX0_COLOR/1-848  ---------------------------------------------------------MDS
tr|E3QTT7|E3QTT7_COLGM/1-844  ---------------------------------------------------------MTS
tr|M7TTV0|M7TTV0_BOTF1/1-1030 NNI----MADKNRGRRRSRISLKTTEDDGELSHE------------------ELPEGHTS
tr|L8G8P2|L8G8P2_PSED2/1-1049 IKT----ESEKPRGRRRSRTQITSKDSNGYDSGA------------------DGDEGQSS
tr|S3CYK5|S3CYK5_GLAL2/1-1027 KGE----AEDKNRGRRRSRASI----KDEDISPV------------------DGPEGQSS
tr|K1XG42|K1XG42_MARBU/1-1024 KPV----PGDKNRGRGRSRQDKDED-GNREASPG------------------EGVDEHSS
tr|E9F2J8|E9F2J8_METAR/1-980  -----------------SSNIPPHQPQYRGLTDS--TAGLS-----------GSVNKETS
tr|G4MVQ7|G4MVQ7_MAGO7/1-1007 --K----QEDSDRARPRSQSHDLDEDDKRDLKQVTPDDGAQ-----------D-PENSSH
tr|L7J7P2|L7J7P2_MAGOP/1-998  --K----QEDSDRARPRSQSHDLDEDDKRDLKQVTPDDGAQ-----------D-PENSSH
tr|G9P128|G9P128_HYPAI/1-966  ----------------------------------------------------------SS
tr|G0RB51|G0RB51_HYPJQ/1-955  ---------------------------RDEAQK---RPG-------------DDQNEVSS
tr|G9MSQ9|G9MSQ9_HYPVG/1-1000 GAS----PEDSGQGRAI--KTENGTSSRDDSQK---RTG-------------DDQNEVSS
tr|U7PWT8|U7PWT8_SPOS1/1-1097 LDE----EQERERGRHRSRSHGSHDKEESVSDTLGDGDGEANGDHGD-HNENADNADNSS
tr|C7Z7J5|C7Z7J5_NECH7/1-989  -DA----SNPSGRGRQRSRSLENEG-AEQDVKA----D--G-----------HNGASSNS
tr|K3VQ22|K3VQ22_FUSPC/1-983  -DT----SDLFARGRRRSRSPENDG-HEQDPRGEGNQD--G-----------PNGASSNS
tr|S0DNT7|S0DNT7_GIBF5/1-985  -DT----SDPTGRGRRRSRSPADDG-ADQVIKSEGNQD--G-----------PNGASSNS
tr|M4FLS4|M4FLS4_MAGP6/1-1028 KQE----EESSDRGRRRSRSDEDDDGAVVELKNEQAGDDDQ-----------N-PGNSSN
tr|J3NNR3|J3NNR3_GAGT3/1-1014 KQE----EESSDRGRRRSRSDEDDDGAVVELKDEQAGDGDQ-----------N-PGNSSA
tr|S3C8W1|S3C8W1_OPHP1/1-1078 -LE----DDQHERGRHRSRSGDKDDV-------NGS-------G--------HGDDANSS
tr|F0XFK3|F0XFK3_GROCL/1-1008 --T----EEELDRGRPRSRSQDKDS-NSDGLGDDAGGDGDP-----------NG-ENSSN
tr|E3Q9W3|E3Q9W3_COLGM/1-997  -KQ----EHEPGRGRPRQISEDKDV-DIMDDDEA--D-GDE-----------G-KAGSSN
tr|N4UXI7|N4UXI7_COLOR/1-990  -KQ----EHDGDRGRLRQVSDEKDA-DLADDDVE--D-G---------------KANSSN
tr|T0M1Q1|T0M1Q1_COLGC/1-999  -KQ----EHDPGRGRPREGSEEKDV-DLVDDDGA--D-GDD-----------G-KAGSSN
tr|V5IQQ6|V5IQQ6_NEUCR/1-996  -KQ----EDEQERGRRRSRSDDKDV-EGLDLEDM--EDGDG-----------NGNDAHSS
tr|F7VRR5|F7VRR5_SORMK/1-997  -KQ----EDEHERGRRRSRSDDKDV-ERPDLEDM--EDGDG-----------NGNDGHSS
tr|B2AZ12|B2AZ12_PODAN/1-1005 KQE----HEDHERGRTRSRSDDKDV-DGLDLDDA--ED--------------GGDGAHSS
tr|G2QYF4|G2QYF4_THITE/1-1008 -KQ----DPEHEQGRPRSGSDDKDV-EGLDLDDA--DDGDG-----------GGDGAHSS
tr|M3B1F1|M3B1F1_SPHMS/1-1050 ----------PPPGSRPASSKDD---DEMEMEDA---------------------EH---
tr|N1PDM6|N1PDM6_MYCP1/1-1061 ----------KAAAEQRPGSSNN---ESVEMDDA---------------------EG---
tr|M2YPB8|M2YPB8_MYCFI/1-916  ------------------------------MEDA---------------------DH---
tr|M2N3L8|M2N3L8_BAUCO/1-946  ----------PPSIQTAEHDVRS---RPVEEEDA---------------------AY---
tr|J4KMM7|J4KMM7_BEAB2/1-890  ---------------------------------------------------MSDSAGSVS
tr|D5G764|D5G764_TUBMM/1-1046 -RE----MEEKARGRERNRDGMMDGSGGQV---------------------IG--GPLSS
tr|K2RSL8|K2RSL8_MACPH/1-1056 -SP----TSDENRGRRRTREDENVDDQDNQ--DNQAD-----------------------
tr|E4ZHR8|E4ZHR8_LEPMJ/1-1040 -SP----DSGDARGRRRDRDDDDGDDGEG-------------------------------
tr|Q0U6N6|Q0U6N6_PHANO/1-973  -SP----DSGEGRGRRRDRSEDD-----G-------------------------------
tr|E3RYK5|E3RYK5_PYRTT/1-1041 -SP----DSGENRGRRRDREEGS--NSGD-------------------------------
tr|B2WMX1|B2WMX1_PYRTR/1-995  ---------SPDRGRRRDRDEGS--NSGD-------------------------------
tr|R0K2H3|R0K2H3_SETT2/1-994  -SP----ESAENRGRRRDRDDDG--DTGD-------------------------------
tr|M2RD70|M2RD70_COCSN/1-1032 -SP----DSGEARGRRRDRDDDG--DTGD-------------------------------
tr|M2TNU5|M2TNU5_COCH5/1-1002 -SP----DSGEARGRRRDRDDDG--DTAD-------------------------------
tr|N4XAI8|N4XAI8_COCH4/1-1014 -SP----DSGEARGRRRDRDDDG--DTAD-------------------------------
tr|U1I0G2|U1I0G2_9EURO/1-1020 -----------------------------------MD-----------------------
tr|V9D2R3|V9D2R3_9EURO/1-1120 AENDPIDRTDQE-TLTQH------GSSDDAKPEQ-AG-----------------------
tr|H6BS06|H6BS06_EXODN/1-1115 ADTDTASAEKQKPEAPDK------TSPDNDVLHQ-NS-----------------------
tr|S8A1W2|S8A1W2_DACHA/1-1099 -------PPPEDRGREKDRDSEDPLGDGME--DEGSD------------KEMI---DATL
tr|B6QPJ3|B6QPJ3_PENMQ/1-936  ------------------------------MTET-PR-----------------------
tr|B8M3W7|B8M3W7_TALSN/1-946  ------------------------MTAISTMADI-PR-----------------------
tr|V5I0D3|V5I0D3_BYSSN/1-1026 -----MA-KGERTDRGSHRLDTNGNGQTIQEDDT-DP-----------------------
tr|S7ZEX8|S7ZEX8_PENOX/1-807  ---------------------------MGELDDH-DH-----------------------
tr|B6HD73|B6HD73_PENCW/1-775  ------------------------------------------------------------
tr|K9GEC6|K9GEC6_PEND1/1-773  ------------------------------------------------------------
tr|G7XGJ0|G7XGJ0_ASPKW/1-1020 AAMTPLG-SGPKRDHTS-------STEIGMMTEA-DA-----------------------
tr|G3Y058|G3Y058_ASPNA/1-1021 ATMTPLG-SGPKRDHTS-------STEIDMMTEA-DA-----------------------
tr|Q5AY97|Q5AY97_EMENI/1-998  TPVAPLS-QGTRPDT--------------EVGSE-SP-----------------------
tr|A1CDS9|A1CDS9_ASPCL/1-1029 -GVPDLG-LGSTMRR---------RDSGEMEAET-MD-----------------------
tr|Q4WGR5|Q4WGR5_ASPFU/1-1039 GTVTGSD-QQLDYKR---------KEPGDKEETM-ET-----------------------
tr|Q2USE2|Q2USE2_ASPOR/1-1011 AGDSTYN-QGPKGIR-R-------EREVEI---M-DN-----------------------
tr|B8MXA5|B8MXA5_ASPFN/1-1011 GTISGLD-QGPKGIR-R-------EREVEI---M-DN-----------------------
tr|C5FFJ4|C5FFJ4_ARTOC/1-1080 ------QGQAQEPGQEQD--QEPSPPSSHSPSDE-VQ-----------------------
tr|E4V3J5|E4V3J5_ARTGP/1-1102 -AQAPVHGQGQERRQEQE--QEPSPLSSHSPSDE-VQ-----------------------
tr|D4D569|D4D569_TRIVH/1-1104 -AQAPAQTQGQERQPAQE--LEPSPPSSHSPSDE-VQ-----------------------
tr|D4AY51|D4AY51_ARTBC/1-1107 APAPPAQAQGQERQPAPE--LEPSPPSSHSPSDE-VQ-----------------------
tr|F2SS79|F2SS79_TRIRC/1-1100 -AQAPAQAQGQERQTAQE--QEPSPPSSHSPSDE-VQ-----------------------
tr|F2RZ03|F2RZ03_TRIT1/1-1102 --QAPAHAQGQERQPAQE--QEPSPPSSHSPSDE-VQ-----------------------
tr|F2Q234|F2Q234_TRIEC/1-1103 --QAPAHAQGQERQPAQE--QEPSPPSSHSPSDE-VQ-----------------------
tr|C4JFU1|C4JFU1_UNCRE/1-1006 ------------------------------------------------------------
tr|J3K5N7|J3K5N7_COCIM/1-1053 ADISSATAAGLRRGWGQD-SQPPTS-SY-GQAGE-TQ-----------------------
tr|E9DEZ8|E9DEZ8_COCPS/1-1055 ADISSATAAGMRRGWGQD-SQPPTS-SY-GQAGE-SQ-----------------------
tr|C1GYX1|C1GYX1_PARBA/1-1086 ADTNTLS-HIRRRRRADE-PGP-SSEVN-DQKDS-GE-----------------------
tr|C1G7R2|C1G7R2_PARBD/1-1088 ADTNTLS-HTRRQRRADE-SGP-SSEVN-DRKDS-GE-----------------------
tr|F2TPQ4|F2TPQ4_AJEDA/1-1083 ADVDSLA-QNRRRGHDEG-QDASHEGHD-QQHDS-GE-----------------------
tr|F0U6V5|F0U6V5_AJEC8/1-1084 ADVDSLA-QNRRRGRDEG-RDASHAGHD--QHDS-GE-----------------------
tr|C8VJW0|C8VJW0_EMENI/1-865  ------------------------------------------------------------
tr|B6Q545|B6Q545_PENMQ/1-873  -----LGAVQRIRADAPHRLMH-------WLVWQI--------SKM--GVGFVAVDKN--
tr|B8MIU6|B8MIU6_TALSN/1-806  ------------------------------------------------------------
tr|V5GEC2|V5GEC2_BYSSN/1-951  ---------------------------------------------------MASTTSR--
tr|C1GXQ8|C1GXQ8_PARBA/1-992  ---------------------------------------------------MSQVGEL--
tr|C1GGX6|C1GGX6_PARBD/1-1000 ---------------------------------------------------MSQVGEL--
tr|F0UQZ0|F0UQZ0_AJEC8/1-902  ---------------------------------------------------MSQVGAV--
tr|C0P184|C0P184_AJECG/1-914  ---------------------------------------------------MSQVGAV--
tr|F2THY2|F2THY2_AJEDA/1-995  -----LRNVTVLRTNFTHRSY---------AAKQT--------GSM--TANWTVWTPV--
tr|C5K3M6|C5K3M6_AJEDS/1-957  ---------------------------------------------------MPQVDTV--
tr|G8BJ79|G8BJ79_CANPC/1-832  ------------------------------------------------------------
tr|H8X2V3|H8X2V3_CANO9/1-823  ------------------------------------------------------------
tr|G8YG95|G8YG95_PICSO/1-1083 ---------------------------------------------------------MIK
tr|Q6BU13|Q6BU13_DEBHA/1-1176 ---------------------------------------------------MSKYSESPD
tr|A5DCN6|A5DCN6_PICGU/1-1057 ------------------------------------------------------------
tr|G3ARB4|G3ARB4_SPAPN/1-1009 ------------------------------------------------------------
tr|A3LQ05|A3LQ05_PICST/1-1158 ---------------------------------------------------MSESSDTPQ
tr|G3AYJ3|G3AYJ3_CANTC/1-1051 ---------------------------------------------------MSELK----
tr|C4XVP5|C4XVP5_CLAL4/1-1165 ----------------------------------HLPKPSQT-AGRS-FPTLSIYGNFLL
tr|Q5A4D7|Q5A4D7_CANAL/1-1087 ----------------------------------PLDSPSSNTESTP---T------S-N
tr|B9WEJ4|B9WEJ4_CANDC/1-1091 ----------------------------------PLDSPSSNTEGTP---T------S-N
tr|M3JT51|M3JT51_CANMX/1-1042 ----------------------------------SVNTPDNNVNDTT-KPSS--TSSSRK
tr|H2AQ53|H2AQ53_KAZAF/1-1063 ------------------------------------------------------------
tr|J7RY04|J7RY04_KAZNA/1-1177 -----------------------------------IGDGALQTGNT----FMPDEKNTID
tr|G0VAK8|G0VAK8_NAUCC/1-1196 ---------------------------------------------A----TLNKTDNETS
tr|G8ZWC0|G8ZWC0_TORDC/1-1064 ----------------------------------------------------HEAGSEMS
tr|W0THF8|W0THF8_KLUMA/1-1056 ------------------------------------------------------------
tr|Q6CCW4|Q6CCW4_YARLI/1-954  --------------------------------------------------AMPRATPEY-
tr|Q6BVW6|Q6BVW6_DEBHA/1-750  ------------------------------------------------------------
tr|G3AXI2|G3AXI2_CANTC/1-703  ------------------------------------------------------------
tr|G3B892|G3B892_CANTC/1-734  ------------------------------------------------------------
tr|A5DPJ1|A5DPJ1_PICGU/1-778  ------------------------------------------------------------
tr|G3BAE8|G3BAE8_CANTC/1-795  ------------------------------------------------------------
tr|Q6BR11|Q6BR11_DEBHA/1-896  ------------------------------------------------------------
tr|A3LSD3|A3LSD3_PICST/1-794  ------------------------------------------------------------
tr|Q6BVX1|Q6BVX1_DEBHA/1-795  ------------------------------------------------------------
tr|A5DAB0|A5DAB0_PICGU/1-756  ------------------------------------------------------------
tr|C4R4P7|C4R4P7_PICPG/1-792  -------------------------------------------------------MSSTH
tr|F2QWA1|F2QWA1_PICP7/1-801  ------------------------------------------ASPA----PALNTMSSTH
tr|K0KMP2|K0KMP2_WICCF/1-877  ---------------------------------------------------LISNDQLQN
tr|G3BEL9|G3BEL9_CANTC/1-768  ------------------------------------------------------------
tr|C4QWW5|C4QWW5_PICPG/1-736  ----------------------------------------------------------MI
tr|F2QMM0|F2QMM0_PICP7/1-744  ------------------------------------------------------------
tr|G8YAR6|G8YAR6_PICSO/1-758  ------------------------------------------------------------
tr|A5DJ30|A5DJ30_PICGU/1-819  ----------------------------------------------------------MH
tr|G3AWD1|G3AWD1_CANTC/1-819  ------------------------------------------------------------
tr|Q6BHC9|Q6BHC9_DEBHA/1-814  ------------------------------------------------------------
tr|A3LQR5|A3LQR5_PICST/1-724  ------------------------------------------------------------
tr|W1QHA3|W1QHA3_OGAPD/1-782  ------------------------------------------------------------
tr|C5DHC3|C5DHC3_LACTC/1-881  ------------------------------------------------------------
sp|Q9UTS5|ZAS1_SCHPO/1-897    ---------------------------------------------------MSNEESFTE
sp|Q9UTS5-2|ZAS1_SCHPO/1-845  ---------------------------------------------------MSNEESFTE
tr|S9VU09|S9VU09_SCHCR/1-843  ---------------------------------------------------MSNEDSFVG
tr|S9RAA4|S9RAA4_SCHOY/1-844  ---------------------------------------------------MSNEDSFAG
tr|Q0TWL4|Q0TWL4_PHANO/1-791  ------------------------------------------------------------
tr|M2RT19|M2RT19_COCSN/1-707  ------------------------------------------------------------
tr|N4WI92|N4WI92_COCH4/1-715  ------------------------------------------------------------
tr|B2WNT6|B2WNT6_PYRTR/1-710  ------------------------------------------------------------
tr|R0KTN2|R0KTN2_SETT2/1-703  ------------------------------------------------------------
tr|R0K4V8|R0K4V8_SETT2/1-828  ------------------------------------------------------------
tr|M7UBH6|M7UBH6_BOTF1/1-855  ------------------------------------------------------------
tr|N4U8W4|N4U8W4_FUSC1/1-806  ------------------------------------------------------------
tr|K9G6X0|K9G6X0_PEND2/1-862  ------------------------------------------------------------
tr|B8LWM3|B8LWM3_TALSN/1-893  ---------------------------------------------------MSTTAEDQM
tr|Q5B7T9|Q5B7T9_EMENI/1-874  ----------------------------------------------------------MD
tr|C8VHN1|C8VHN1_EMENI/1-880  ----------------------------------------------------------MD
tr|A1D0Y5|A1D0Y5_NEOFI/1-870  ------------------------------------------------------MITPQS
tr|Q70FJ3|Q70FJ3_ASPFM/1-867  ------------------------------------------------------MITPQS
tr|Q4WR40|Q4WR40_ASPFU/1-866  ------------------------------------------------------MITPQS
tr|G3Y041|G3Y041_ASPNA/1-811  -------------------------------------------------------MLDKS
tr|M2LIV5|M2LIV5_BAUCO/1-846  ------------------------------------------------------------
tr|M2WLE5|M2WLE5_MYCP1/1-902  ----------------------------------------EPA------QKRPRTSEGHS
tr|M7X1B9|M7X1B9_RHOT1/1-1013 ------------------LT-------------QGAPTSSAQAGPSS-NTATGGQPEK--
tr|U5H0S9|U5H0S9_USTV1/1-1017 -----------KKQRQANDA-------------AGLSRSSGQGAPAT-GMPTPGEASTSK
tr|G3XVX6|G3XVX6_ASPNA/1-840  ---------------------------------------------M--TV----------
tr|S0E035|S0E035_GIBF5/1-840  ----------------------------------M--------DDS--HF----------
tr|S3DE64|S3DE64_GLAL2/1-884  ---------------------------------------------------MSEQ-ER--
tr|M2YVJ9|M2YVJ9_MYCFI/1-857  ------------------------------------------------------------
tr|M2WLZ8|M2WLZ8_MYCP1/1-852  ------------------------------------------------------------
tr|S7ZQ44|S7ZQ44_PENOX/1-1060 ------------------------------------DHATSAS--HT-DHRMSSAPEPLN
tr|B6HKE4|B6HKE4_PENCW/1-1035 --------------------------------------------------MLSGKDNPED
tr|G7X9Q8|G7X9Q8_ASPKW/1-1017 --------------------------------------DVGQE--TV-TRPEAEEPTKDD
tr|A2RA85|A2RA85_ASPNC/1-1046 --------------------------------------DVGQE--TV-TRPEAEEPTKND
sp|Q9US36|KLF1_SCHPO/1-781    ------------------------------------------------------------
tr|E6RAD3|E6RAD3_CRYGW/1-721  ------------------------------------------------------------
tr|Q55NQ1|Q55NQ1_CRYNB/1-717  ------------------------------------------------------------
tr|J9VRY6|J9VRY6_CRYNH/1-721  ------------------------------------------------------------
tr|M7WMQ1|M7WMQ1_RHOT1/1-666  ------------------------------------------------------------
tr|G0SUS7|G0SUS7_RHOG2/1-666  ------------------------------------------------------------
tr|C7ZE77|C7ZE77_NECH7/1-881  ------------------------------------------------------------
tr|S0EPW3|S0EPW3_GIBF5/1-889  ------------------------------------------------------------
tr|N4U890|N4U890_FUSC1/1-890  ------------------------------------------------------------
tr|Q0CBW7|Q0CBW7_ASPTN/1-853  ---------------------------------------------------MANLAHGPS
tr|D5GEN5|D5GEN5_TUBMM/1-856  ------------------------------------------------------------
tr|W2RYE3|W2RYE3_9EURO/1-749  -MTSLFPATSTKHFYIAHKIVL-------M-------------------LVMA-------

tr|F7VTY7|F7VTY7_SORMK/1-925  SRSTP---SVASPSPGPSYKRAS-RKGATKRFACNY-EDCNKVYS-RAEHLQRHQL-NHD
tr|V5IL83|V5IL83_NEUCR/1-924  LPSST---SVTSPPPGSAYKRAS-RKGATKRFACNY-EDCNKVYS-RAEHLQRHQL-NHD
tr|G4UEE4|G4UEE4_NEUT9/1-891  LPSST---SVTSPPPGPAYKRAS-RKGATKRFACNY-EDCNKVYS-RAEHLQRHQL-NHD
tr|B2B6E5|B2B6E5_PODAN/1-883  -GIE-----NGAGTPTATYKRAS-RKGAPRRFSCPY-PGCDKLYS-RAEHLQRHQL-NHQ
tr|J4W246|J4W246_BEAB2/1-875  -----------MSVNGGGYKRAS-RKGAPRKFICEH-PGCDKIYS-RAEHLQRHQL-NHN
tr|T5A4C1|T5A4C1_9HYPO/1-869  ---------DTASPRSGGYRGAS-RRGAPRRFACHH-SGCGKVYS-RAEHLQRHQL-NHA
tr|E9EKZ0|E9EKZ0_METAR/1-833  ------------------------------TLRCTPRNGYGSGFLLEITFCVTDKS-IDN
tr|E9E2H3|E9E2H3_METAQ/1-823  ------------------------------LLWC---------STVIIIFCATDKS-IDN
tr|G9MZH3|G9MZH3_HYPVG/1-873  AVN-G----SNTAGSGSGYKRASR-KGAPRRFVCDH-AGCEKIYS-RAEHLQRHQL-NHN
tr|N4VFX0|N4VFX0_COLOR/1-848  HPS-S----PAQQGAAASYKRASR-KGAPRRFVCTH-PACEKIYS-RAEHLQRHQL-NHN
tr|E3QTT7|E3QTT7_COLGM/1-844  LPS-S----AQHGSAGPNYKRASR-KGAPRRFVCDH-PGCDKLYS-RAEHLQRHQL-NHN
tr|M7TTV0|M7TTV0_BOTF1/1-1030 GDD-G---------PS-RKRRRSR-KGLDKKFECST-SGCGKSYS-RAEHLYRHQL-NHT
tr|L8G8P2|L8G8P2_PSED2/1-1049 GGD-G----TDGPEGA-RKRRRSR-KGLDKKFECPQ-GGCGKSYS-RAEHLYRHQL-NHT
tr|S3CYK5|S3CYK5_GLAL2/1-1027 GTE-G---------GP-RKRRRSR-KGLDKKFECPE-SGCGKSYS-RAEHLYRHQL-NHQ
tr|K1XG42|K1XG42_MARBU/1-1024 GTE-G---------PT-RKRRRSR-KGLDKKFECPQ-DGCGKSYS-RAEHLYRHQL-NHT
tr|E9F2J8|E9F2J8_METAR/1-980  APE----------GAP-RKKRRSR-KGLIKRFECFV-EGCGKSYS-RAEHLYRHQL-NHN
tr|G4MVQ7|G4MVQ7_MAGO7/1-1007 SDG----------GPA-RKRRRSR-KGLDKKFECSE-EGCGKSYS-RAEHLYRHQL-NHA
tr|L7J7P2|L7J7P2_MAGOP/1-998  SDG----------GPA-RKRRRSR-KGLDKKFECSE-EGCGKSYS-RAEHLYRHQL-NHA
tr|G9P128|G9P128_HYPAI/1-966  NSE----------EPT-RKRRRSR-KGLEKRFECSA-EGCGKSYS-RAEHLYRHQL-NHN
tr|G0RB51|G0RB51_HYPJQ/1-955  NSE----------EPT-RKRRRSR-KGLEKRFECNA-EGCGKSYS-RAEHLYRHQL-NHN
tr|G9MSQ9|G9MSQ9_HYPVG/1-1000 NSE----------EPT-RKRRRSR-KGLEKRFECNA-EGCGKSYS-RAEHLYRHQL-NHN
tr|U7PWT8|U7PWT8_SPOS1/1-1097 NSD----------GPA-RKRRRSR-KGLDKKFECPH-SGCGKSYS-RAEHLHRHQL-NHT
tr|C7Z7J5|C7Z7J5_NECH7/1-989  DGP----------GPA-RKRRRSR-KGLDKRFECSA-EGCGKSYS-RAEHLYRHQL-NHN
tr|K3VQ22|K3VQ22_FUSPC/1-983  DGP----------GPA-RKRRRSR-KGLDKRFECSA-EGCGKSYS-RAEHLYRHQL-NHN
tr|S0DNT7|S0DNT7_GIBF5/1-985  DGP----------GPA-RKRRRSR-KGLDKRFECSA-EGCGKSYS-RAEHLYRHQL-NHN
tr|M4FLS4|M4FLS4_MAGP6/1-1028 SDA----------GPA-RKRRRSR-KGLDKKFGCPH-KDCGKSYS-RAEHLYRHQL-NHA
tr|J3NNR3|J3NNR3_GAGT3/1-1014 SDA----------GPA-RKRRRSR-KGLDKKFECPH-EGCGKSYS-RAEHLYRHQL-NHA
tr|S3C8W1|S3C8W1_OPHP1/1-1078 QSE----------GPA-RKRRRSR-KGLDKKFECPQ-KGCGKSYS-RAEHLHRHQL-NHT
tr|F0XFK3|F0XFK3_GROCL/1-1008 SDG----------GPS-RKRRRSR-KGLDKKFECPH-NGCGKSYS-RAEHLHRHQL-NHT
tr|E3Q9W3|E3Q9W3_COLGM/1-997  SDG----------GPA-RKRRRSR-KGLDKKFECPQ-EGCGKSYS-RAEHLYRHQL-NHT
tr|N4UXI7|N4UXI7_COLOR/1-990  -SD----------GPA-RKRRRSR-KGLDKKFECPQ-EGCGKSYS-RAEHLYRHQL-NHT
tr|T0M1Q1|T0M1Q1_COLGC/1-999  SDG----------GPA-RKRRRSR-KGLDKKFECPQ-EGCGKSYS-RAEHLYRHQL-NHT
tr|V5IQQ6|V5IQQ6_NEUCR/1-996  NEE----------GPA-RKRRRSR-KGLDKKFECPE-QGCGKSYS-RAEHLYRHQL-NHN
tr|F7VRR5|F7VRR5_SORMK/1-997  NEE----------GPA-RKRRRSR-KGLDKKFECPE-KGCGKSYS-RAEHLYRHQL-NHN
tr|B2AZ12|B2AZ12_PODAN/1-1005 NSE----------GPA-RKRRRSR-KGQEKKFECPE-KGCGKSYS-RAEHLYRHQL-NHN
tr|G2QYF4|G2QYF4_THITE/1-1008 NSE----------GPA-RKRRRSR-KGLDKKFECPE-KGCGKSYS-RAEHLYRHQL-NHN
tr|M3B1F1|M3B1F1_SPHMS/1-1050 --E-M----DEGPSKRSKKKRRV-IKITDKKYECPQ-PSCGKSYS-RAEHLYRHQL-NHT
tr|N1PDM6|N1PDM6_MYCP1/1-1061 --E-V----DDLNENKPKKKRRI-IKMTDKKYECPT-PDCGKSYS-RAEHLYRHQL-NHT
tr|M2YPB8|M2YPB8_MYCFI/1-916  --E-L----VHVPETKPKKKRRI-IKTSDKKYECPQ-PDCGKSYS-RAEHLYRHQL-NHT
tr|M2N3L8|M2N3L8_BAUCO/1-946  --E-V----DDIADNKPRKKRKV-IKESDKKYHCPH-EECGKAYS-RAEHLYRHQL-NHT
tr|J4KMM7|J4KMM7_BEAB2/1-890  PHN-G----LASSAPAKKRKRKSR-KGLEKRFICEI-DACGKVYS-RAEHLQRHQL-NHN
tr|D5G764|D5G764_TUBMM/1-1046 SS-----------DPPSRKRRRSR-KGLDKKFECPA-EGCGRSYS-RAEHLYRHQL-NHQ
tr|K2RSL8|K2RSL8_MACPH/1-1056 ----D----GDAPPGSSRKRRRSR-KGLDKKFECPH-EGCGKSYS-RAEHLYRHQL-NHN
tr|E4ZHR8|E4ZHR8_LEPMJ/1-1040 ----G----DGHEHGSSRKRRRSR-KGLDKKFECPH-EGCGKSYS-RAEHLYRHQL-NHN
tr|Q0U6N6|Q0U6N6_PHANO/1-973  ----G----DGDEGTGSRKRRRSR-KGLDKKFECPH-EGCGKSYS-RAEHLYRHQL-NHN
tr|E3RYK5|E3RYK5_PYRTT/1-1041 ----G----EGDGHGSSRKRRRSR-KGLDKKFECPH-EGCGKSYS-RAEHLYRHQL-NHN
tr|B2WMX1|B2WMX1_PYRTR/1-995  ----G----DGDGQGSSRKRRRSR-KGLDKKFECPH-EGCGKSYS-RAEHLYRHQL-NHN
tr|R0K2H3|R0K2H3_SETT2/1-994  ----G----EGDGHGSSRKRRRSR-KGLDKKFECPH-EGCGKSYS-RAEHLYRHQL-NHN
tr|M2RD70|M2RD70_COCSN/1-1032 ----G----DGDGHGSSRKRRRSR-KGLDKKFECPH-EGCGKSYS-RAEHLYRHQL-NHN
tr|M2TNU5|M2TNU5_COCH5/1-1002 ----G----DGDGHGSSRKRRRSR-KGLDKKFECPH-EGCGKSYS-RAEHLYRHQL-NHN
tr|N4XAI8|N4XAI8_COCH4/1-1014 ----G----DGDGHGSSRKRRRSR-KGLDKKFECPH-EGCGKSYS-RAEHLYRHQL-NHN
tr|U1I0G2|U1I0G2_9EURO/1-1020 --D-L----REQPLGP-SKRRRKAKANAEKKYDCK---ECGRTYS-RAEHLYRHQL-NHE
tr|V9D2R3|V9D2R3_9EURO/1-1120 --N-E----GGSGQPP-KKRRRVVKPNPDKKFECKH-EGCGKSYS-RAEHLYRHQL-NHT
tr|H6BS06|H6BS06_EXODN/1-1115 --T-G----NASAEPP-KKKRKVVKPNPDKKFECRH-PGCGKSYS-RAEHLYRHQL-NHT
tr|S8A1W2|S8A1W2_DACHA/1-1099 QPG-D----PSSASPLKRKRRRSR-KGMDKKYECTH-IGCGKSYS-RAEHLYRHQL-NHE
tr|B6QPJ3|B6QPJ3_PENMQ/1-936  --D-H----VKHTSEP-KKRKRNRKAQPDKKFECQH-EGCGKSYS-RAEHLHRHQL-NHT
tr|B8M3W7|B8M3W7_TALSN/1-946  --D-H----AKHNSES-KKRKRNRKAQPDKKFECQH-EGCGKSYS-RAEHLHRHQL-NHT
tr|V5I0D3|V5I0D3_BYSSN/1-1026 --T-N----SSMVGNG-STKKRKRTVPTDKKFECKH-EGCGKSYS-RAEHLYRHQL-NHT
tr|S7ZEX8|S7ZEX8_PENOX/1-807  --D-H----DHDQLTT-KRRRRSRRAPSDRKFECSH-EGCGKSYS-RAEHLYRHQL-NHT
tr|B6HD73|B6HD73_PENCW/1-775  ----M----EIDGQPS-KRRRRSRKVQSDRKFECTF-EGCGKSYS-RAEHLSRHAL-NHT
tr|K9GEC6|K9GEC6_PEND1/1-773  ----M----ETDGQPS-KRRRRSRKVLSDRKFECTF-EGCGKSYS-RAEHLSRHAL-NHT
tr|G7XGJ0|G7XGJ0_ASPKW/1-1020 --L-H----AALNGPP-RKRKRTRKVQTDRKFECTF-EGCGKSYS-RAEHLYRHQL-NHT
tr|G3Y058|G3Y058_ASPNA/1-1021 --L-H----AAINGPP-RKRKRTRKVQTDRKFECTF-EGCGKSYS-RAEHLYRHQL-NHT
tr|Q5AY97|Q5AY97_EMENI/1-998  --D-V----PEANGPP-RKRKRTRKVQVDRKFDCSY-EGCGKSYS-RAEHLYRHQL-NHA
tr|A1CDS9|A1CDS9_ASPCL/1-1029 --T-D----HPAAAGP-RKRKRIRKVNSDRKFECTH-EGCGKSYS-RAEHLYRHQL-NHT
tr|Q4WGR5|Q4WGR5_ASPFU/1-1039 --D-A----LRADGAP-RKRKRARKVNSDRKFECTH-EGCGKSYS-RAEHLYRHQL-NHT
tr|Q2USE2|Q2USE2_ASPOR/1-1011 --D-T----ITVNGAP-KKRKRVRKVNTDRKFECTH-EGCGKSYS-RAEHLYRHQL-NHT
tr|B8MXA5|B8MXA5_ASPFN/1-1011 --D-T----ITVNGAP-KKRKRVRKVNTDRKFECTH-EGCGKSYS-RAEHLYRHQL-NHT
tr|C5FFJ4|C5FFJ4_ARTOC/1-1080 --S-P----VKPDGSP-KKRKRARKAATGKKFDCKH-KGCGKSYS-RAEHLYRHQL-NHS
tr|E4V3J5|E4V3J5_ARTGP/1-1102 --S-P----IKPDGSP-KKRKRTRKAATGKKFECKH-KGCGKSYS-RAEHLYRHQL-NHS
tr|D4D569|D4D569_TRIVH/1-1104 --S-P----VKPDGSP-KKRKRTRKAATGKKFECKH-KGCGKSYS-RAEHLYRHQL-NHS
tr|D4AY51|D4AY51_ARTBC/1-1107 --S-P----VKPDGSP-KKRKRTRKAATGKKFECKH-KGCGKSYS-RAEHLYRHQL-NHS
tr|F2SS79|F2SS79_TRIRC/1-1100 --S-P----VKPDGSP-KKRKRTRKAATGKKFECKH-KGCGKSYS-RAEHLYRHQL-NHS
tr|F2RZ03|F2RZ03_TRIT1/1-1102 --S-P----IKPDGSP-KKRKRTRKAATGKKFECKH-KGCGKSYS-RAEHLYRHQL-NHS
tr|F2Q234|F2Q234_TRIEC/1-1103 --S-P----IKPDGSP-KKRKRTRKAATGKKFECKH-KGCGKSYS-RAEHLYRHQL-NHS
tr|C4JFU1|C4JFU1_UNCRE/1-1006 -----------MAESP-KKRKRSRKGDSDKKFDCKH-EGCGKSYS-RAEHLYRHQL-NHN
tr|J3K5N7|J3K5N7_COCIM/1-1053 --P-S----STMPESP-KQRKRSRKRDSEKKFECKH-EGCGKSYS-RAEHLYRHQL-NHN
tr|E9DEZ8|E9DEZ8_COCPS/1-1055 --P-S----STMPESP-KQRKRSRKRDSEKKFECKH-EGCGKSYS-RAEHLYRHQL-NHN
tr|C1GYX1|C1GYX1_PARBA/1-1086 --P-A----QLQSDAS-KKRKRSRKGDSEKKFYCKH-EGCGKSYS-RAEHLYRHQL-NHS
tr|C1G7R2|C1G7R2_PARBD/1-1088 --P-A----HLQSDTS-KKRKRSRKGDSEKKFYCKH-EGCGKSYS-RAEHLYRHQL-NHS
tr|F2TPQ4|F2TPQ4_AJEDA/1-1083 --P-S----QSQGDTV-KRRKRTRKGDAEKKFECKH-EGCGKSYS-RAEHLYRHQL-NHT
tr|F0U6V5|F0U6V5_AJEC8/1-1084 --P-S----HSQSDSI-KKRKRTRKGDSEKKFECKH-EGCGKSYS-RAEHLYRHQL-NHT
tr|C8VJW0|C8VJW0_EMENI/1-865  ------------------------MKAKMKKHACTY-PGCSKAFT-RAEHLRRHSL-NHE
tr|B6Q545|B6Q545_PENMQ/1-873  -T----------YRTPSTKGAVK-RTPPRIDHICKY-PGCTKSFT-RAEHLRRHAL-NHE
tr|B8MIU6|B8MIU6_TALSN/1-806  ----------------------------MKNHACEY-PGCEKSFT-RAEHLRRHAL-NHE
tr|V5GEC2|V5GEC2_BYSSN/1-951  -R----------TGSETIPSTPP-RLQSIKSHACDF-PGCGKSFT-RAEHLRRHAL-NHQ
tr|C1GXQ8|C1GXQ8_PARBA/1-992  -V----------APC---SPPPE-KPFTEKAHVCSY-SGCNKRFT-RAEHLRRHAL-NHK
tr|C1GGX6|C1GGX6_PARBD/1-1000 -V----------TPR---SPPPE-KPFTEKAHVCSY-SGCNKRFT-RAEHLRRHAL-NHK
tr|F0UQZ0|F0UQZ0_AJEC8/1-902  -P----------QSC---SILPE-KPPAEKAHVCSH-PGCNKRFT-RAEHLRRHAL-NHK
tr|C0P184|C0P184_AJECG/1-914  -P----------QSC---SILPE-KPPAEKAHVCSH-PGCNKRFT-RAEHLRRHAL-NHK
tr|F2THY2|F2THY2_AJEDA/1-995  -P----------SSC---SVQPG-KPPPEKTHVCSY-PGCSKRFT-RAEHLRRHAL-NHK
tr|C5K3M6|C5K3M6_AJEDS/1-957  -P----------SSC---SVQPE-KPPPEKTHVCSY-PGCSKRFT-RAEHLRRHAL-NHK
tr|G8BJ79|G8BJ79_CANPC/1-832  ---MS----QPSKRGAEYDPPKK-KKRSLGHFPCR---HCDKVFT-RSDHLARHNL-NHE
tr|H8X2V3|H8X2V3_CANO9/1-823  ---MS----SPSKRDSESKPPKK-KKRSLGHFPCR---HCDKVFT-RSDHLARHNL-NHE
tr|G8YG95|G8YG95_PICSO/1-1083 DGEQS----MKISQEKEYTSKRA-RKRTLGHFKCP---DCDKVFT-RSDHLARHHL-NHA
tr|Q6BU13|Q6BU13_DEBHA/1-1176 AHSS-----NGVNKNSPTDKPRK-KKRTLGSFPCP---DCDKVFT-RSDHLARHHL-NHE
tr|A5DCN6|A5DCN6_PICGU/1-1057 -------------MSDEDEKAKK-RRRTLGSFPCP---DCDKVFT-RSDHLARHHL-NHD
tr|G3ARB4|G3ARB4_SPAPN/1-1009 -------------MKQESAPPPK-KRRTLGTFPCV---HCHKVFT-RSDHLARHNL-NHE
tr|A3LQ05|A3LQ05_PICST/1-1158 SASGA----ISPSYYSGSRPPSK-KRRTLGSFPCQ---HCDKVFT-RSDHLARHNL-NHE
tr|G3AYJ3|G3AYJ3_CANTC/1-1051 ---QP----PSTSNNYIDVEQKK-KRRNIGQYVCP---DCGKIFT-RTDHLGRHRL-NHK
tr|C4XVP5|C4XVP5_CLAL4/1-1165 SWQRM----VKSEPESDDVARRR-KKRNVGTFPCS---KCQKVFS-RSDHLARHYL-NHQ
tr|Q5A4D7|Q5A4D7_CANAL/1-1087 DDQVI----SKKRSQSISSGGRK-KKRSLGVFPCT---HCDKVFT-RSDHLARHNL-NHE
tr|B9WEJ4|B9WEJ4_CANDC/1-1091 DDQVT----PKKRSHSTSSRVRK-KKRTLGVFPCT---HCDKVFT-RSDHLARHNL-NHE
tr|M3JT51|M3JT51_CANMX/1-1042 KSVSV----ANNNNNNTTTTTKK-KKRSLGVFPCT---HCDKIFT-RSDHLARHNL-NHE
tr|H2AQ53|H2AQ53_KAZAF/1-1063 ---------MYTGK---MSKPTI-KKSGSERFYCPH-PDCNKSFT-RQEHLSRHKL-NHW
tr|J7RY04|J7RY04_KAZNA/1-1177 IKKEN--------D---DTDLPE-DGTSVDRYVCPH-PDCNKTFS-RQEHLARHKL-NHW
tr|G0VAK8|G0VAK8_NAUCC/1-1196 QR--R----ASAPV-----QKSA-KLAVTERYICPH-PDCNKSFT-RQEHLSRHKL-NHW
tr|G8ZWC0|G8ZWC0_TORDC/1-1064 HQAYG----VDGPP---SDSHIL-SASTSGRFKCPH-PACDKSFT-RQEHLSRHKL-NHW
tr|W0THF8|W0THF8_KLUMA/1-1056 ------------MA---SENKGT-DEMVGGRHVCPH-PDCDKTFS-RYEHLQRHKL-NHW
tr|Q6CCW4|Q6CCW4_YARLI/1-954  ----G----SD-GEQPKKRPRRS-RKGLEKSFACEE-PGCDKRFT-RAEHLSRHQL-NHR
tr|Q6BVW6|Q6BVW6_DEBHA/1-750  -------------------MANM-PITMTNKFECDF-PGCHKSFS-RKDHLRRHHL-NHD
tr|G3AXI2|G3AXI2_CANTC/1-703  ---------------------------MSKLFVCEY-PDCSKSFS-RKDHLKRHNL-NHN
tr|G3B892|G3B892_CANTC/1-734  ----------------------------MTRYVCDI-VNCKKSFT-RADHLARHRL-NHE
tr|A5DPJ1|A5DPJ1_PICGU/1-778  ------------MQ--MAKRFHI-ESDIENGYVCEV-PNCRKTFS-RPDRLARHRL-NHE
tr|G3BAE8|G3BAE8_CANTC/1-795  -------------MDTQVLSPTG-DELNKASFVCEV-AGCGKQFK-RSDHLLRHKR-NHE
tr|Q6BR11|Q6BR11_DEBHA/1-896  ---------MTEAP---QLSHLK-NGNQNMPIFCDE-PGCNKSFK-RTDHLTRHKR-NHV
tr|A3LSD3|A3LSD3_PICST/1-794  -------------------------MKVGERYVCDV-PECGKSFS-RSDHLSRHKF-NHE
tr|Q6BVX1|Q6BVX1_DEBHA/1-795  -------------------MKRK-SVAGTTQYCCEI-DGCNKVFS-RSDHLARHKL-NHN
tr|A5DAB0|A5DAB0_PICGU/1-756  ---------------------------MQDNYVCEE-TGCGKWFS-RSDHLARHKTTIHS
tr|C4R4P7|C4R4P7_PICPG/1-792  VFNP--------NEDVNTAKQKK-RKRATGHFECTY-PNCSKTFT-RSDHLSRHRL-NHN
tr|F2QWA1|F2QWA1_PICP7/1-801  VFNP--------NEDVNTAKQKK-RKRATGHFECTY-PNCSKTFT-RSDHLSRHRL-NHN
tr|K0KMP2|K0KMP2_WICCF/1-877  LSNDG----EGSISDSSNKQRKR-KKRQTGVFNCDF-EGCDKVFS-RAEHLARHKL-NHN
tr|G3BEL9|G3BEL9_CANTC/1-768  -----------------MMGKRI-RKRGVGPFPCSY-TSCGKVFS-RSDHLRRHMS-SHD
tr|C4QWW5|C4QWW5_PICPG/1-736  MITSE----ASRKPRNKILKYDP-FLKEDGRYHCSE-FQCSKSFS-RPDHLARHQL-NHK
tr|F2QMM0|F2QMM0_PICP7/1-744  MITSE----ASRKPRNKILKYDP-FLKEDGRYHCSE-FQCSKSFS-RPDHLARHQL-NHK
tr|G8YAR6|G8YAR6_PICSO/1-758  ---------MSGTE---IHESKK-RKRIHGTFACEH-PGCDKVFT-RIDRLTRHKK-NHD
tr|A5DJ30|A5DJ30_PICGU/1-819  LYKPG----APHFS----MEKRQ-RKRIHGRFECEH-PGCGRVFS-RGDHLSRHKR-NHD
tr|G3AWD1|G3AWD1_CANTC/1-819  -MTAP----AEETP----PRQRK-RTRIYGSFACDF-PDCSKSFT-RHDHLLRHKR-NHN
tr|Q6BHC9|Q6BHC9_DEBHA/1-814  ---------MNGTE----IEGKK-RRRVYGKFRCD---VCDKQFI-RADHLVRHKR-NHD
tr|A3LQR5|A3LQR5_PICST/1-724  ---------MSPTE----PAKRK-RKRIIGTFKCPA-VNCGKVFS-RADHLGRHQR-SHN
tr|W1QHA3|W1QHA3_OGAPD/1-782  ------------MQ---QAPRKR-GPRKLGLYVCEF-PGCGKQFS-RSDHVKRHAR-NHT
tr|C5DHC3|C5DHC3_LACTC/1-881  ------------------MTEKK-RKRGSGPFYCPF-PGCFKSFS-RSDHLGRHRA-NHS
sp|Q9UTS5|ZAS1_SCHPO/1-897    K--------------PLKKRSRA-HRLGDPRFYCTY-PDCPKSFT-RKEHLRRHER-THE
sp|Q9UTS5-2|ZAS1_SCHPO/1-845  K--------------PLKKRSRA-HRLGDPRFYCTY-PDCPKSFT-RKEHLRRHER-THE
tr|S9VU09|S9VU09_SCHCR/1-843  K--------------PSRKRSRA-HQIGDPRFYCTY-LDCPKSFT-RKEHLRRHER-THE
tr|S9RAA4|S9RAA4_SCHOY/1-844  K--------------PTRKRSRA-HQIGDPRFYCTY-LDCPKSFT-RKEHLRRHER-THE
tr|Q0TWL4|Q0TWL4_PHANO/1-791  ------------------------------------------------------------
tr|M2RT19|M2RT19_COCSN/1-707  ------------------------------------------------------------
tr|N4WI92|N4WI92_COCH4/1-715  ------------------------------------------------------------
tr|B2WNT6|B2WNT6_PYRTR/1-710  ------------------------------------------------------------
tr|R0KTN2|R0KTN2_SETT2/1-703  ------------------------------------------------------------
tr|R0K4V8|R0K4V8_SETT2/1-828  ------------------------------------------------------------
tr|M7UBH6|M7UBH6_BOTF1/1-855  ------------------------------------------------------MR-SHE
tr|N4U8W4|N4U8W4_FUSC1/1-806  --------MSAPAAT----KRRL-SSPQQNPFQC---SYCQRSFG-RVDHLTRHIR-SHA
tr|K9G6X0|K9G6X0_PEND2/1-862  ------------------------------MFQC---GTCSQSFT-RIDHLGRHVR-SHT
tr|B8LWM3|B8LWM3_TALSN/1-893  LPTV---------------EVSS-TGGQPNLYQC---GKCSQTYK-RIDHLSRHVR-THT
tr|Q5B7T9|Q5B7T9_EMENI/1-874  TPQS---------------VSES-SPTHRNLYQC---GTCSQSHF-IEQAVRQNVT-SP-
tr|C8VHN1|C8VHN1_EMENI/1-880  TPQS---------------VSES-SPTHRNLYQC---GTCSQSHF-IETPKKSPIS-VPC
tr|A1D0Y5|A1D0Y5_NEOFI/1-870  QPDL---------------VPEG-NLVPRNLYQC---GTCSQSYS-RIDHLRRHIL-SPL
tr|Q70FJ3|Q70FJ3_ASPFM/1-867  QPDS---------------VPEG-NLVPRNLYQC---GTCSQSYS-RIDHLRRHIL-SHT
tr|Q4WR40|Q4WR40_ASPFU/1-866  QPDS---------------VPEG-NLVPRNLYQC---GTCSQSYS-RIDHLRRHIL-SHT
tr|G3Y041|G3Y041_ASPNA/1-811  SPSLP------AQSP----SRPL-PKARDGYFQC---GFCKKHYN-RADHLIRHVR-SHT
tr|M2LIV5|M2LIV5_BAUCO/1-846  -----------------------------RLYSC---GKCSKSYA-RLDHLSRHVR-MHT
tr|M2WLE5|M2WLE5_MYCP1/1-902  TPDVSTITTEGNGNS----NATG-PSNNLRLYSC---GKCSKSYA-RLDHLSRHVR-MHT
tr|M7X1B9|M7X1B9_RHOT1/1-1013 ------------------KRRRR-TAEDGKRYACDF-EGCGKAFS-RPDHLSRHKL-NHN
tr|U5H0S9|U5H0S9_USTV1/1-1017 A--------------VSGVVDPI-EAAEIKPHVCDW-PGCGKAFS-RPDHLNRHKL-NHR
tr|G3XVX6|G3XVX6_ASPNA/1-840  DR----------K-KPQAN------HSREKRYRCSM-AGCGKAFT-RLSHLQRHSL-NHS
tr|S0E035|S0E035_GIBF5/1-840  EP----------R-EPQHNEVRS-RRRVAKRHQCPK-PGCGKSFS-RPSHLARHAL-NHS
tr|S3DE64|S3DE64_GLAL2/1-884  -P----------EQTRQNISSKH-THGITKRYICKY-EGCTKSFS-RSDHLKRHNL-NHT
tr|M2YVJ9|M2YVJ9_MYCFI/1-857  ------------------------MPQANGRWVCDA-EGCGRSFS-RHEHLQRHVL-NHA
tr|M2WLZ8|M2WLZ8_MYCP1/1-852  ------------------------MP-RVIRFECQA-RGCGRSFS-RQEHLQRHVL-NHS
tr|S7ZQ44|S7ZQ44_PENOX/1-1060 --G-G----KAPDIHENGDRSEQ-AGVTTSQVKC---TVCGSTFR-RPEHLKRHLR-SHT
tr|B6HKE4|B6HKE4_PENCW/1-1035 SPGET----HGRSEVRQDTDQNA-DELMAGHIQC---SVCSSTFR-RPEHLKRHLR-SHT
tr|G7X9Q8|G7X9Q8_ASPKW/1-1017 SRSSS----S---GSNHNHDAPQ-SSTGAGQTKC---SICQSTFR-RPEHLKRHFR-SHT
tr|A2RA85|A2RA85_ASPNC/1-1046 SRSSS----SSSRSSNQNHDVPQ-SSTGTGQTKC---SICQSTFR-RPEHLKRHFR-SHT
sp|Q9US36|KLF1_SCHPO/1-781    M--------------TKAKKSRA-YQEGDIRYKCDF-QGCTKSFT-RKEHARRHFR-SHT
tr|E6RAD3|E6RAD3_CRYGW/1-721  ------------------------MESDTLGFKCAH-PGCEKSFT-RKDHLLRHAA-NHS
tr|Q55NQ1|Q55NQ1_CRYNB/1-717  ----------------------------MFGFKCAH-PGCQKTFT-RKDHLLRHAA-NHS
tr|J9VRY6|J9VRY6_CRYNH/1-721  ------------------------MEPDMFGFKCAH-PGCAKAFT-RKDHLLRHAA-NHS
tr|M7WMQ1|M7WMQ1_RHOT1/1-666  --------------------MGR-NKDPDVRHFCAH-PGCTKSFS-RADHLKRHTA-NHD
tr|G0SUS7|G0SUS7_RHOG2/1-666  --------------------MGR-SKDADVRHFCAH-PGCTKSFS-RADHLKRHTA-NHD
tr|C7ZE77|C7ZE77_NECH7/1-881  ---------------------MT-PRTSQADFLC---ETCNLPFQ-RREHYQRHLR-THT
tr|S0EPW3|S0EPW3_GIBF5/1-889  ---------------------MS-PPGTQPEFSC---ETCNLPFQ-RKEHYQRHLR-THT
tr|N4U890|N4U890_FUSC1/1-890  ---------------------MS-PPSTQPEFSC---ETCNLPFQ-RKEHYQRHLR-THT
tr|Q0CBW7|Q0CBW7_ASPTN/1-853  -PCFQ----NNGPYIYSPSNPDE-VPSPPRRYNC---SLCSRSFR-RREHFERHLT-SHS
tr|D5GEN5|D5GEN5_TUBMM/1-856  -------------------MRRT-GPRVAKERKC---NYCGKLFS-KTEHLERHER-SHT
tr|W2RYE3|W2RYE3_9EURO/1-749  S--------------RETIVEQR-RNQRDSKRKC---PVCARTFS-KTEHLERHVR-SHT

tr|F7VTY7|F7VTY7_SORMK/1-925  P---K-EIYRCDAA---------GC--EQQFVRADLLSRHKKRH-SASYVPRNRLPSF--
tr|V5IL83|V5IL83_NEUCR/1-924  P---K-EIYRCDFA---------GC--EQQFVRADLLSRHRKRH-SASYVPRNRVPSF--
tr|G4UEE4|G4UEE4_NEUT9/1-891  P---K-EIYRCDFS---------GC--EQQFVRADLLSRHRKRH-SASYVPRNRVPSF--
tr|B2B6E5|B2B6E5_PODAN/1-883  P---K-EIFRCDVP---------GC--EQKFVRADLLARHRKRH-SSSYVPRNRMPSF--
tr|J4W246|J4W246_BEAB2/1-875  P---K-DIFRCDVG---------DC--DQKFVRLDLLARHKKRH-TASYTPRNRIPSF--
tr|T5A4C1|T5A4C1_9HYPO/1-869  P---K-QIFRCDIG---------DC--DQKFVRPDLLARHKRRH-TASYTPRNRLPSF--
tr|E9EKZ0|E9EKZ0_METAR/1-833  P---K-EIFKCDIG---------DC--DQKFVRLDLLARHKKRH-TASYTPRNRIPSF--
tr|E9E2H3|E9E2H3_METAQ/1-823  P---K-EIFKCDIG---------DC--DQKFVRLDLLVRHKKRH-TTSYTPRNRIPSF--
tr|G9MZH3|G9MZH3_HYPVG/1-873  P---K-EIYRCDVG---------DC--DQKFVRLDLLSRHKKRHTAS-YTPRNRIPSFDT
tr|N4VFX0|N4VFX0_COLOR/1-848  P---K-EIFICDIQ---------GC--DQKFVRADLLSRHKKRHSSS-YTPRNRAPSFST
tr|E3QTT7|E3QTT7_COLGM/1-844  P---K-DIFVCDVP---------GC--DQKFVRADLLSRHRKRHSSS-YIPRNRAPSFST
tr|M7TTV0|M7TTV0_BOTF1/1-1030 P---K-QIYNCDFE---------GC--SRTFVRQDLCNRHRDRHTAK-GSQLHRKD--SM
tr|L8G8P2|L8G8P2_PSED2/1-1049 P---K-QIYSCDFP---------DC--DRTFVRQDLCNRHKERHTAK-GSQLQRKD--AM
tr|S3CYK5|S3CYK5_GLAL2/1-1027 P---K-QIFNCDFP---------DC--VRTFVRQDLCNRHRDRHTAK-GSQLHRKD--SM
tr|K1XG42|K1XG42_MARBU/1-1024 P---K-QIYNCDFP---------DC--SRTFVRQDLCNRHRDRHTAK-GSQLHRKD--SM
tr|E9F2J8|E9F2J8_METAR/1-980  S---T-QSFHCEYP---------GC--SRTFVRADLLKRHMDRHAAK-GFQPGQNE--NF
tr|G4MVQ7|G4MVQ7_MAGO7/1-1007 P---K-NIFYCGIG---------DC--TRSFVRQDLCNRHKDRHTAK-GSSLNRKDRDGF
tr|L7J7P2|L7J7P2_MAGOP/1-998  P---K-NIFYCGIG---------DC--TRSFVRQDLCNRHKDRHTAK-GSSLNRKDRDGF
tr|G9P128|G9P128_HYPAI/1-966  S---K-QIFHCEYP---------DC--PRTFVRGDLLKRHMDRHTAK-GSQLNRRD--SM
tr|G0RB51|G0RB51_HYPJQ/1-955  S---K-QIFRCEYP---------DC--PRTFVRGDLLKRHMDRHTAK-GSQLNRRD--SM
tr|G9MSQ9|G9MSQ9_HYPVG/1-1000 S---K-QIFRCEFP---------DC--PRTFVRGDLLKRHMDRHTAK-GSQLNRRD--SM
tr|U7PWT8|U7PWT8_SPOS1/1-1097 P---K-QIYMCDFP---------GC--ERHFVRLDLCNRHRDRHTAK-GSSLNRKD--PL
tr|C7Z7J5|C7Z7J5_NECH7/1-989  S---K-QTYHCNFP---------NC--TRTFVRGDLLKRHMDRHAAK-GSQLNQRD--SV
tr|K3VQ22|K3VQ22_FUSPC/1-983  S---K-QTYHCTFP---------NC--TRTFVRGDLLKRHMDRHAAK-GSQLNQRD--SM
tr|S0DNT7|S0DNT7_GIBF5/1-985  S---K-QTYHCTFP---------NC--TRTFVRGDLLKRHMDRHAAK-GSQLNQRD--SI
tr|M4FLS4|M4FLS4_MAGP6/1-1028 P---K-QIYHCGMG---------DC--TRSFVRLDLCNRHKDRHTAK-GSALNRKDRESI
tr|J3NNR3|J3NNR3_GAGT3/1-1014 P---K-QIYHCGMG---------DC--TRSFVRLDLCNRHKDRHTAK-GSALNRKD--SI
tr|S3C8W1|S3C8W1_OPHP1/1-1078 P---K-QIYSCDYP---------GC--ERIFVRQDLCNRHRDRHTAK-GSSLNRKD--TL
tr|F0XFK3|F0XFK3_GROCL/1-1008 P---K-QIYMCDYP---------GC--ERHFVRLDLCNRHRDRHTAK-GSSLNRKD--TL
tr|E3Q9W3|E3Q9W3_COLGM/1-997  P---K-QIYACDFP---------EC--SRTFVRLDLCNRHRDRHTAK-GSALNRKD--SL
tr|N4UXI7|N4UXI7_COLOR/1-990  P---K-QIYACDFP---------DC--SRTFVRLDLCNRHRDRHTAK-GSALNRKD--SI
tr|T0M1Q1|T0M1Q1_COLGC/1-999  P---K-QIYACDFP---------DC--NRTFVRLDLCNRHRDRHTAK-GSALNRKD--SM
tr|V5IQQ6|V5IQQ6_NEUCR/1-996  P---K-QVYKCGIG---------DC--QRTFVRLDLCNRHKERHTAK-GSALSRKD--SL
tr|F7VRR5|F7VRR5_SORMK/1-997  P---K-QVYKCGIG---------DC--QRTFVRLDLCNRHKERHTAK-GSALSRKD--SL
tr|B2AZ12|B2AZ12_PODAN/1-1005 P---K-QVYKCGIG---------DC--QRTFVRLDLCNRHKDRHTAK-GSALNRKD--SL
tr|G2QYF4|G2QYF4_THITE/1-1008 P---K-QVYKCGIG---------DC--QRTFVRLDLCNRHKDRHTAK-GSALNRKD--SM
tr|M3B1F1|M3B1F1_SPHMS/1-1050 P---K-QIYYCDFP---------GC--DRNFVRADLCARHKERHTAK-GSHLQRKDAFMN
tr|N1PDM6|N1PDM6_MYCP1/1-1061 P---K-HIYRCDFP---------GC--DRHFVRADLCARHKERHTAK-GSHLQRKDAFMT
tr|M2YPB8|M2YPB8_MYCFI/1-916  P---K-QIYHCDFP---------GC--DRRFVRADLCARHKERHTAK-GSHLQRKDAFLQ
tr|M2N3L8|M2N3L8_BAUCO/1-946  P---K-QIYRCDFP---------GC--ERHFVRADLCARHKERHTAK-GSHLQRKDAFLN
tr|J4KMM7|J4KMM7_BEAB2/1-890  S---P-QTFCCEYP---------NC--SRTFVRPDLLKRHLDRHVAK-ETQMAETNTA--
tr|D5G764|D5G764_TUBMM/1-1046 P---K-QIYFCDFP---------DC--KRSFVRQDLCMRHRDRHTNRPGSQLQRKD--SL
tr|K2RSL8|K2RSL8_MACPH/1-1056 P---K-QIYHCDFP---------DC--QRSFVRQDLCARHKERHTAR-GSQLLRKDAF-M
tr|E4ZHR8|E4ZHR8_LEPMJ/1-1040 P---K-QIYHCDFT---------DC--RRSFVRQDLCARHKERHTAR-GSQLLRKDTFNM
tr|Q0U6N6|Q0U6N6_PHANO/1-973  P---K-QIYHCDFP---------DC--HRSFVRQDLCARHKERHTAR-GSQLLRKDTFNM
tr|E3RYK5|E3RYK5_PYRTT/1-1041 P---K-QIYHCDFP---------DC--HRSFVRQDLCARHKERHTAR-GSQLLRKDTFNM
tr|B2WMX1|B2WMX1_PYRTR/1-995  P---K-QIYHCDFP---------SC--GRSFVRQDLCARHKERHTAR-GSQLLRKDTFNM
tr|R0K2H3|R0K2H3_SETT2/1-994  P---K-QIYHCDFP---------DC--HRSFVRQDLCARHKERHTAR-GSQLLRKDTFNM
tr|M2RD70|M2RD70_COCSN/1-1032 P---K-QIYHCDFP---------DC--HRSFVRQDLCARHKERHTAR-GSQLLRKDTFNM
tr|M2TNU5|M2TNU5_COCH5/1-1002 P---K-QIYHCDFP---------DC--HRSFVRQDLCARHKERHTAR-GSQLLRKDTFNM
tr|N4XAI8|N4XAI8_COCH4/1-1014 P---K-QIYHCDFP---------DC--HRSFVRQDLCARHKERHTAR-GSQLLRKDTFNM
tr|U1I0G2|U1I0G2_9EURO/1-1020 R---Q-TIYECQYP---------GC--TRKFVRQDLRVRHQERHSSQ-GSQLQKRDASAQ
tr|V9D2R3|V9D2R3_9EURO/1-1120 P---K-TIYRCDYP---------DC--TRYFVRQDLCIRHRERHTTH-GSQLAKRDAFAQ
tr|H6BS06|H6BS06_EXODN/1-1115 P---K-TIYRCDYP---------EC--SRHFVRQDLCIRHRERHTTH-GSQLSKRDTFAQ
tr|S8A1W2|S8A1W2_DACHA/1-1099 P---K-QIYHCSYP---------DC--TRSFVRQDLCLRHQERHTNR-GSQLQRKDMMQI
tr|B6QPJ3|B6QPJ3_PENMQ/1-936  P---K-QIYRCDFP---------DC--YRSFVRQDLCIRHRERHTTH-GSQLQKRDSFTQ
tr|B8M3W7|B8M3W7_TALSN/1-946  P---K-QIYRCDFP---------DC--YRSFVRQDLCIRHRERHTTH-GSQLQKRDSFTQ
tr|V5I0D3|V5I0D3_BYSSN/1-1026 P---K-QIYRCDFP---------DC--YRSFVRQDLCVRHRERHTTN-GSQLQRRDSFAQ
tr|S7ZEX8|S7ZEX8_PENOX/1-807  P---K-QIFRCDFP---------NC--HRSFVRQDLCIRHRERHTTR-GSQLQKRDSFTH
tr|B6HD73|B6HD73_PENCW/1-775  P---K-QIYRCDFP---------NC--YRSFVRQDLCTRHRERHTTS-GSQLQKRDHFTE
tr|K9GEC6|K9GEC6_PEND1/1-773  P---K-QIYRCDFP---------NC--YRSFVRQDLCTRHRERHTTS-GSQLQKRDHLTE
tr|G7XGJ0|G7XGJ0_ASPKW/1-1020 P---K-QIYRCDFP---------DC--YRSFVRQDLCIRHRERHTTQ-GSQLQKRDHFAQ
tr|G3Y058|G3Y058_ASPNA/1-1021 P---K-QIYRCDFP---------DC--YRSFVRQDLCIRHRERHTTQ-GSQLQKRDHFAQ
tr|Q5AY97|Q5AY97_EMENI/1-998  P---K-QIYRCDFP---------EC--YRSFVRQDLCVRHRERHTTQ-GSQLQKRDHFAQ
tr|A1CDS9|A1CDS9_ASPCL/1-1029 P---K-QIYRCDFP---------DC--YRTFVRQDLCVRHRERHTTQ-GSQLQKRDHFAQ
tr|Q4WGR5|Q4WGR5_ASPFU/1-1039 P---K-QIYRCDFP---------DC--YRTFVRQDLCVRHRERHTTQ-GSQLQKRDHFAQ
tr|Q2USE2|Q2USE2_ASPOR/1-1011 P---K-QIYRCDFP---------DC--YRSFVRQDLCIRHRERHTTQ-GSQLQKRDHFAQ
tr|B8MXA5|B8MXA5_ASPFN/1-1011 P---K-QIYRCDFP---------DC--YRSFVRQDLCIRHRERHTTQ-GSQLQKRDHFAQ
tr|C5FFJ4|C5FFJ4_ARTOC/1-1080 P---K-QIYRCEFP---------SC--FRTFVRQDLCIRHQERHNTH-GSQLQKRDHVAT
tr|E4V3J5|E4V3J5_ARTGP/1-1102 P---K-QIYRCEFP---------NC--FRTFVRQDLCIRHQERHNTH-GSQLQKRDHVAT
tr|D4D569|D4D569_TRIVH/1-1104 P---K-QIYRCEFP---------NC--FRTFVRQDLCIRHQERHNTH-GSQLQKRDHVAT
tr|D4AY51|D4AY51_ARTBC/1-1107 P---K-QIYRCDFP---------NC--FRTFVRQDLCIRHQERHNTH-GSQLQKRDHVAT
tr|F2SS79|F2SS79_TRIRC/1-1100 P---K-QIYRCEFP---------NC--FRTFVRQDLCIRHQERHNTH-GSQLQKRDHVAT
tr|F2RZ03|F2RZ03_TRIT1/1-1102 P---K-QIYRCEFP---------NC--FRTFVRQDLCIRHQERHNTY-GSQLQKRDHVAT
tr|F2Q234|F2Q234_TRIEC/1-1103 P---K-QIYRCEFP---------NC--FRTFVRQDLCIRHQERHNTH-GSQLQKRDHVAT
tr|C4JFU1|C4JFU1_UNCRE/1-1006 P---K-HIYRCKFP---------NC--TRAFVRQDLCIRHQERHNTH-GSQLQKRDSFAA
tr|J3K5N7|J3K5N7_COCIM/1-1053 P---K-QIYRCKFP---------NC--ARAFVRQDLCIRHQERHNTH-GSQLQKRDSFAA
tr|E9DEZ8|E9DEZ8_COCPS/1-1055 P---K-QIYRCKFP---------NC--TRAFVRQDLCIRHQERHNTH-GSQLQKRDSFAA
tr|C1GYX1|C1GYX1_PARBA/1-1086 P---K-HIYRCDFP---------DC--YRSFVRQDLCVRHRERHTTH-GSQLQKRDNFTH
tr|C1G7R2|C1G7R2_PARBD/1-1088 P---K-HIYRCDFP---------DC--YRSFVRQDLCVRHRERHTTH-GSQLQKRDNFTH
tr|F2TPQ4|F2TPQ4_AJEDA/1-1083 P---K-HIYRCDFP---------DC--YRSFVRQDLCVRHRERHTTH-GSQLQKRDNFAH
tr|F0U6V5|F0U6V5_AJEC8/1-1084 P---K-HIYRCDFP---------DC--YRSFVRQDLCVRHRERHTTH-GSQLQKRDNFTH
tr|C8VJW0|C8VJW0_EMENI/1-865  TISNS-QGYTC-----------QRC--MTHFSRADLLSRHLDRHAKKDAEAGGFGKGV--
tr|B6Q545|B6Q545_PENMQ/1-873  QP--R-SGFTC-----------ERC--SVHFKRSDLLDRHISRHNKRDEEAGGPGLGV--
tr|B8MIU6|B8MIU6_TALSN/1-806  QP--H-NGLTC-----------ERC--SVHFRRPDLLARHMMRHEKRDKEAGGPGLGV--
tr|V5GEC2|V5GEC2_BYSSN/1-951  QD-----DNSC-----------ERC--GVHFTRPDLLGRHMMRHAKRDEEAGGPGLGV--
tr|C1GXQ8|C1GXQ8_PARBA/1-992  NE-----DNTC-----------ERC--GVHFNRPDLLGRHLARHAKRDEEAGGPGLGV--
tr|C1GGX6|C1GGX6_PARBD/1-1000 NE-----DNTC-----------ERC--GVHFNRPDLLGRHLARHAKRDEEAGGPGLGV--
tr|F0UQZ0|F0UQZ0_AJEC8/1-902  NE-----DNTC-----------ERC--GVHFNRPDLLASSIQVTEA--------------
tr|C0P184|C0P184_AJECG/1-914  NE-----DNTC-----------ERC--GVHFNRPDLLASSIQVTEA--------------
tr|F2THY2|F2THY2_AJEDA/1-995  NE-----DNTC-----------ERC--GVHFNRPDLLGRHMVRHAKRDEEAGGPGLGV--
tr|C5K3M6|C5K3M6_AJEDS/1-957  NE-----DNTC-----------ERC--GVHFNRPDLLGRHMVRHAKRDEEAGGPGLGV--
tr|G8BJ79|G8BJ79_CANPC/1-832  P---K-EVYICDFQIEIN-GKLQPC--GKRFVRKDLKERHLKRHYELQELDASGKHS--G
tr|H8X2V3|H8X2V3_CANO9/1-823  P---K-EVYVCDFQIESN-GKMQHC--GKRFVRKDLKERHVKRHYELQELDALNKSQQ-K
tr|G8YG95|G8YG95_PICSO/1-1083 P---K-TVYRCDYVIERD-GFRRLC--GKTFVRRDLKERHMRRHTHTHTHTPEGQNEL-G
tr|Q6BU13|Q6BU13_DEBHA/1-1176 P---K-ELFECEAIIEDYGGNKRKC--GKTFVRKDLKERHAKRHSELANKNYPKSVRS--
tr|A5DCN6|A5DCN6_PICGU/1-1057 P---K-EVFECRFIISHFGGEKRKC--GKQFVRKDLRDRHMKRHLDPDPKTLTASK----
tr|G3ARB4|G3ARB4_SPAPN/1-1009 P---K-QVFRCSLVISKG-DETKVC--GKSFVRKDLMERHMKRHEM-EGQLERQQAGE--
tr|A3LQ05|A3LQ05_PICST/1-1158 P---K-EVFRCDVILEDSIGRKRLC--GKTFVRKDLKERHAKRHLEMMGESGKRTLPL--
tr|G3AYJ3|G3AYJ3_CANTC/1-1051 P---K-ELFECDFMLEVIGGGKRKC--GKTFVRRDLKDRHVRRHMSSGSTSRVNWSSVSG
tr|C4XVP5|C4XVP5_CLAL4/1-1165 P---K-EVYVCNHIISNHKGEKRTC--GKTFVRKDLRERHLKRHFLLQDSKKPEDESE--
tr|Q5A4D7|Q5A4D7_CANAL/1-1087 P---K-EVYVCDFVMDYH-GSKSKC--GKTFVRKDLKERHIKRHYELTNLEKESDGIN--
tr|B9WEJ4|B9WEJ4_CANDC/1-1091 P---K-EVYVCDFIIDYH-GSKSKC--GKTFVRKDLKERHIRRHHELANLAKKSEGIN--
tr|M3JT51|M3JT51_CANMX/1-1042 P---K-EVYVCEFMIDYH-GSQTKC--GKSFVRKDLKERHIKRHYELLKLDSETGNNN--
tr|H2AQ53|H2AQ53_KAZAF/1-1063 P---K-QIYTCHFKFPNS---SIIC--DKTFVRKDLLTRHEKRHYNSVNRRQKKVATAKK
tr|J7RY04|J7RY04_KAZNA/1-1177 P---K-EIFRCPYVFPNT---DIRC--NKTFVRKDLLGRHAKRHAKEKNRLHKKSIPHPS
tr|G0VAK8|G0VAK8_NAUCC/1-1196 P---K-EIFVCPFIFPNT---NITC--NKTFVRKDLLIRHQKRHTKSKNRLHGKNSQGER
tr|G8ZWC0|G8ZWC0_TORDC/1-1064 P---K-EIFKCSYVFPNT---GLAC--NRTFVRKDLLARHVKRHTKMGGRLQSNSTSI--
tr|W0THF8|W0THF8_KLUMA/1-1056 P---K-EIFRCDYVYPED---GIVC--NRSFVRKDLLVRHQRRHSNNGVRMQMKVRRELG
tr|Q6CCW4|Q6CCW4_YARLI/1-954  P---K-EIFPCQFP---------GC--TKTFVRADLRSRHAQRHEKGDGGYGVKMEDDLP
tr|Q6BVW6|Q6BVW6_DEBHA/1-750  D---NAVLHGCSYP---------GC--KMEFKRYDVMIGHYERHFKKRKVLNKDQVA-YG
tr|G3AXI2|G3AXI2_CANTC/1-703  N---S-FPHECS-----------IC--LMKFKRADVKHEHYAKHFQPNGFKRKSRTK-VN
tr|G3B892|G3B892_CANTC/1-734  S---G-SRHRCEWP---------NC--GKTFVRNDVYKKHYREQHEHKSEKTEK---ISK
tr|A5DPJ1|A5DPJ1_PICGU/1-778  T---V-PRHRCSWP---------DC--GKTFVRNDVYKKHYRRQHENKTEPSQDSYKITK
tr|G3BAE8|G3BAE8_CANTC/1-795  S---I-SLFSCSWP---------GC--EKSFVRKDVRLKHYKRHVQKEKEKSGVSGNKIK
tr|Q6BR11|Q6BR11_DEBHA/1-896  S---K-NLFTCTWS---------GC--TKSFVRRDVWSKHMQRHVARQEKQKQDLQNGPI
tr|A3LSD3|A3LSD3_PICST/1-794  P---R-EIHTCSCP---------GC--DKSFVRKDVKEKHELHHRRKIQKQKLKLAKKHT
tr|Q6BVX1|Q6BVX1_DEBHA/1-795  P---D-TFYSCKWE---------GC--NKQFVRKDVKEKHENRHIIKNEKQKHIQAKRKS
tr|A5DAB0|A5DAB0_PICGU/1-756  P---K-VFFSCHWP---------GC--VKKFVRKDVRDKHEGRHRVREERRRNSRKIGAK
tr|C4R4P7|C4R4P7_PICPG/1-792  P---T-RRYVCSWE---------GC--DKSFARSDVRDKHFQRHQQRNVLPSPTTPVSEK
tr|F2QWA1|F2QWA1_PICP7/1-801  P---T-RRYVCSWE---------GC--DKSFARSDVRDKHFQRHQQRNVLPSPTTPVSEK
tr|K0KMP2|K0KMP2_WICCF/1-877  P---T-VIYHCPWD---------NC--EKSFVRKDLLERHSKRHEVRKAKEEAKARERAN
tr|G3BEL9|G3BEL9_CANTC/1-768  P---T-KRLRCRVS---------TC--TKSFTRNDARKVHEKTHIDTPPAIDLLHDL---
tr|C4QWW5|C4QWW5_PICPG/1-736  T---K-HTYNCAWP---------GC--HKTFVRSDVKDKHYKRHQKREEN----------
tr|F2QMM0|F2QMM0_PICP7/1-744  T---K-HTYNCAWP---------GC--HKTFVRSDVKDKHYKRHQKREEKFKLKEQNKNK
tr|G8YAR6|G8YAR6_PICSO/1-758  P---T-KRHICEWP---------GC--GRDFVRNDVKEKHYKKHLTNTLNNHDSNYIP--
tr|A5DJ30|A5DJ30_PICGU/1-819  V---A-KSYQCNWP---------GC--GRVFARNDIKEKHFRRHKERQLKSGYGSSAKV-
tr|G3AWD1|G3AWD1_CANTC/1-819  P---Q-NRLPCTWP---------GC--QLMFNRSDVRERHMKRHSQSLPYNKESLPYDKQ
tr|Q6BHC9|Q6BHC9_DEBHA/1-814  P---QYLKYVCNWP---------GC--GQKFFRNDVKEKHYKRHQTRLEKGVN---YDSP
tr|A3LQR5|A3LQR5_PICST/1-724  P---G-SRYACPYP---------NC--GQTFTRHDVKEKHFKRHTNGIEKSKR---DE--
tr|W1QHA3|W1QHA3_OGAPD/1-782  S---E-GRFRCEVP---------GC--TAEFTRLDIKTKHQNRHFRRLDRVSE----VPE
tr|C5DHC3|C5DHC3_LACTC/1-881  ----S-QKFKCEWP---------AC--EREFSRLDVKKKHFARHLKNSNEGFDRTSFLYD
sp|Q9UTS5|ZAS1_SCHPO/1-897    N---V-KAFSC-----------SFC--NRAFARSDVLNRHVQQMH----LQKQNLSER--
sp|Q9UTS5-2|ZAS1_SCHPO/1-845  N---V-KAFSC-----------SFC--NRAFARSDVLNRHVQQMH----LQKQNLSER--
tr|S9VU09|S9VU09_SCHCR/1-843  N---L-KTFTC-----------SFC--QRAFARSDVLHRHVQQMH----IQKQGLYEN--
tr|S9RAA4|S9RAA4_SCHOY/1-844  N---L-KTFTC-----------SFC--HRAFARSDVLHRHVQQMH----IQKQGLYEK--
tr|Q0TWL4|Q0TWL4_PHANO/1-791  ------------------------------------MKDRFV------------------
tr|M2RT19|M2RT19_COCSN/1-707  ------------------------------------------------------------
tr|N4WI92|N4WI92_COCH4/1-715  ------------------------------------------------------------
tr|B2WNT6|B2WNT6_PYRTR/1-710  ------------------------------------------------------------
tr|R0KTN2|R0KTN2_SETT2/1-703  ------------------------------------------------------------
tr|R0K4V8|R0K4V8_SETT2/1-828  ----------------------------------DTLKRHMVVHKSAASPTDDA------
tr|M7UBH6|M7UBH6_BOTF1/1-855  N---S-RPFQC-----------QRC--TKSFNRVDLLNRHVATHERNLGQNR--------
tr|N4U8W4|N4U8W4_FUSC1/1-806  Q---D-KPFRC-----------HIC--DKAFGRQDILKRHVLGHNSTESGAKRYK-----
tr|K9G6X0|K9G6X0_PEND2/1-862  Q---E-KPYRC-----------SVC--NKRFGRVDLLSRHSALHDPHRESASTKRRCTE-
tr|B8LWM3|B8LWM3_TALSN/1-893  Q---E-KPYRC-----------HVC--PKKFGRIDLLSRHSTLHNTNRDDSSSSRKRRRG
tr|Q5B7T9|Q5B7T9_EMENI/1-874  -----------HGA-------DLSI--PVHTEYSDLLRRHSALHSSPGNKQALRRRHHG-
tr|C8VHN1|C8VHN1_EMENI/1-880  V---A-S--GSAES-------DLSI--PVHTEYSDLLRRHSALHSSPGNKQALRRRHHG-
tr|A1D0Y5|A1D0Y5_NEOFI/1-870  R---Q-NVLFPSPS-------GLIA--PINVNSSDLLRRHSALHITTGSKQVLKKRPRS-
tr|Q70FJ3|Q70FJ3_ASPFM/1-867  Q---E-K---PHQC-------SVCS--KRFGRSSDLLRRHSALHITPGSKQILKKRPRS-
tr|Q4WR40|Q4WR40_ASPFU/1-866  Q---E-K---PHQC-------SVCS--KRFGRI-DLLRRHSALHITPGSKQILKKRPRS-
tr|G3Y041|G3Y041_ASPNA/1-811  R---E-KPYVC-----------HVC--NKGFARPDLMKRHAAGHDHPRDGKRKRP-----
tr|M2LIV5|M2LIV5_BAUCO/1-846  Q---E-KPYQC-----------QIC--TKAFARADLLKRHTLGHSKDDPN---TK-----
tr|M2WLE5|M2WLE5_MYCP1/1-902  Q---E-KPYQC-----------QIC--TKAFARADLLKRHTLGHSKDDPQ---SR-----
tr|M7X1B9|M7X1B9_RHOT1/1-1013 P---S-TIYQC----------------PKTFVRMDLLVRHTERHE----RKERGEEAP--
tr|U5H0S9|U5H0S9_USTV1/1-1017 P---A-TIYKC--S-------KPGC--PKTFVRNDLLIRHEGRHE----RKGQTGASG--
tr|G3XVX6|G3XVX6_ASPNA/1-840  ET-----RWVC-----------GRC--NASFKRLDLLERHKARHTMKDGLAGGAGLGI--
tr|S0E035|S0E035_GIBF5/1-840  AI-----EFEC-----------PRC--AASFKRRDLLERHKARHASKDRLAGGLGLGI--
tr|S3DE64|S3DE64_GLAL2/1-884  TG-----KSTC-----------PRC--SVHFYRQDLLDRHLARHKQRDDEAGGYGLGV--
tr|M2YVJ9|M2YVJ9_MYCFI/1-857  EG-----EHTC-----------ERC--RAHFKRPDLLERHLARHRLKDAEGG-----T--
tr|M2WLZ8|M2WLZ8_MYCP1/1-852  DT-----EYTC-----------ERC--RTVFKRPDLLERHITRHRVKDAEGK-----S--
tr|S7ZQ44|S7ZQ44_PENOX/1-1060 K---E-KPFES-----------SIDADARNGHTSDTLHRHELSHHTPGGEGG--------
tr|B6HKE4|B6HKE4_PENCW/1-1035 K---E-KPFEC-----------AQC--GRHFSRTDTLHRHELSHHAPG-SGG--------
tr|G7X9Q8|G7X9Q8_ASPKW/1-1017 K---E-KPFEC-----------AQC--GRHFSRTDTLHRHELSHHNAGMEGG--------
tr|A2RA85|A2RA85_ASPNC/1-1046 K---E-KPFEC-----------AQC--GRHFSRTDTLHRHELSHHNAGMEGG--------
sp|Q9US36|KLF1_SCHPO/1-781    N---S-KAFIC-----------PHC--SSSFTRSDVLNRHVNQKH----VKQNDAGSQ--
tr|E6RAD3|E6RAD3_CRYGW/1-721  Q-----TSYNC-----------PIC--RREFKRYDLLQRHEKRNICGDDPTGSNPFKR--
tr|Q55NQ1|Q55NQ1_CRYNB/1-717  Q-----TSYNC-----------PTC--RREFKRYDLLQRHEKRNICGEDPTGSNPFKR--
tr|J9VRY6|J9VRY6_CRYNH/1-721  Q-----TSYNC-----------PTC--RREFKRYDLLQRHEKRNICGEESTGSNPSKR--
tr|M7WMQ1|M7WMQ1_RHOT1/1-666  P---E-QRKNC-----------PEC--GRSFTRSDVLFAHLKKHE----VAEGGATKE--
tr|G0SUS7|G0SUS7_RHOG2/1-666  P---E-KRKNC-----------PEC--GRSFARSDVLFAHLKKHE----VAEGGATKE--
tr|C7ZE77|C7ZE77_NECH7/1-881  K---E-KPFSC-----------SEC--GQSFGRVDSLARHHTALHLSADRQENR------
tr|S0EPW3|S0EPW3_GIBF5/1-889  K---E-KPFTC-----------SEC--GQSFGRVDSLARHHTTLHLTADRQDSR------
tr|N4U890|N4U890_FUSC1/1-890  K---E-KPFTC-----------SEC--GQSFGRVDSLARHHTTLHLSADRQDSR------
tr|Q0CBW7|Q0CBW7_ASPTN/1-853  K---S-RDFRC-----------DLC--GKRFARKDTLQRHSTLHRQVPL----N------
tr|D5GEN5|D5GEN5_TUBMM/1-856  K---D-RPFQC-----------QTC--GKKYTRNDTLLRHSKSHNGG----GGS---G--
tr|W2RYE3|W2RYE3_9EURO/1-749  K---E-KPFEC-----------QYC--GRKYGRNDSLLRHTKDQHRD----DAP---P--

tr|F7VTY7|F7VTY7_SORMK/1-925  -------------STPKDHHDLL----T---PG------------------------QST
tr|V5IL83|V5IL83_NEUCR/1-924  -------------STPKDHHDLP----T---PG------------------------QST
tr|G4UEE4|G4UEE4_NEUT9/1-891  -------------STPKDHHDLP----T---PG------------------------QST
tr|B2B6E5|B2B6E5_PODAN/1-883  -------------SAVKDESSAA----S---GS------------------------AV-
tr|J4W246|J4W246_BEAB2/1-875  -------------DTSVDRSSTL----D---LV------------------------PRE
tr|T5A4C1|T5A4C1_9HYPO/1-869  -------------DVGGDGTSVK--------MG------------------------RC-
tr|E9EKZ0|E9EKZ0_METAR/1-833  -------------DAVRNYTAP---------LN------------------------RA-
tr|E9E2H3|E9E2H3_METAQ/1-823  -------------DTVRNHTAP---------PN------------------------RA-
tr|G9MZH3|G9MZH3_HYPVG/1-873  GE-----T-V---KSP-------------------------PD----R--HAI-------
tr|N4VFX0|N4VFX0_COLOR/1-848  SA-----A------AV-------------------------SS-------PTT-------
tr|E3QTT7|E3QTT7_COLGM/1-844  SV-----A-S---AAV-------------------------SS-------PTS-------
tr|M7TTV0|M7TTV0_BOTF1/1-1030 LS-----Q-G---S---PVSQISQ-PQV----PRGS-----ASPEVTR--PSL----VGP
tr|L8G8P2|L8G8P2_PSED2/1-1049 LS-----N-V---S---PITSNNT-NMA----FKGS-----MSPEVGR--PGS----SGF
tr|S3CYK5|S3CYK5_GLAL2/1-1027 LG-----H-N---HS--PITENGR-PTS----MHGS-----SSPEVMR--PNM----IKG
tr|K1XG42|K1XG42_MARBU/1-1024 LG-----H-N---HTSSPTAEPGQ-PFS----KHGS-----KSPEVMR--PNL----AGI
tr|E9F2J8|E9F2J8_METAR/1-980  SD-----Q-I---P--QAVNSELTPPFPE------------------T--PSA----TII
tr|G4MVQ7|G4MVQ7_MAGO7/1-1007 MP-----Q-P---S--SPFATGVSSAFPV--PS--P-----TSPADRR--RSI----PYP
tr|L7J7P2|L7J7P2_MAGOP/1-998  MP-----Q-P---S--SPFATGVSSAFPV--PS--P-----TSPADRR--RSI----PYP
tr|G9P128|G9P128_HYPAI/1-966  AS-----H-A---A--SATS-PKLVPADSNRQGP-G-----HPMPASV--PVS----AYN
tr|G0RB51|G0RB51_HYPJQ/1-955  VS-----H-A---A--SVAS-PKLAPADSSRSVPV-------------------------
tr|G9MSQ9|G9MSQ9_HYPVG/1-1000 VS-----H-A---A--SVAS-PKLAPADASRPVPVP-----VPIPAPA--PMP----AYN
tr|U7PWT8|U7PWT8_SPOS1/1-1097 PG-----L-S------SPAPQEPRTPFV---GGPGS-----TSPESLR--PRR----PAA
tr|C7Z7J5|C7Z7J5_NECH7/1-989  AG-----N-I------APVIAPGN-GAGVG-VGVGA-----NSPEFNR---PV----DYS
tr|K3VQ22|K3VQ22_FUSPC/1-983  AG-----H-M------------GP-VITPG----QP-----PNFSRNN---SI----DYG
tr|S0DNT7|S0DNT7_GIBF5/1-985  MA-----Q-S---------IAPGQ-SNQQV----QP-----PNFSRNN---SI----DYS
tr|M4FLS4|M4FLS4_MAGP6/1-1028 MT-----H-G---S--SPIIQPTGAPYVP--P--GS-----LSPEANR--PGT----GYN
tr|J3NNR3|J3NNR3_GAGT3/1-1014 LG-----H-G---S--SPIIQPTAAPYAP--A--GS-----LSPEANR--PST----GYN
tr|S3C8W1|S3C8W1_OPHP1/1-1078 PT-----Q-T------SPVR-ESRPSFG---AHPGS-----PSPESNR--PAT----AYN
tr|F0XFK3|F0XFK3_GROCL/1-1008 TS-----Q-T------SPIQDSRP-TFAA--RG--S-----MSPDRNR--PGT----GYN
tr|E3Q9W3|E3Q9W3_COLGM/1-997  MS-----H-L------SPTAD-RP-PFPL--AG--S-----ASPETSR--PGN----GFA
tr|N4UXI7|N4UXI7_COLOR/1-990  MS-----H-M------SPTTD-RP-PYAI--PG--S-----ASPEISR--PGT----SFA
tr|T0M1Q1|T0M1Q1_COLGC/1-999  MS-----H-I------SPTTD-RP-PYPL--PG--S-----ASPEISR--PGT----GFA
tr|V5IQQ6|V5IQQ6_NEUCR/1-996  MS-----L-A------SPTTDGRP-PFMT--QG--S-----ASPETNR--LGN----G--
tr|F7VRR5|F7VRR5_SORMK/1-997  MS-----Q-A------SPTTDGRS-PFMA--PG--S-----ASPEMNR--PGN----GYP
tr|B2AZ12|B2AZ12_PODAN/1-1005 MS-----Q-A------SPITDNRS-PFMT--AG--S-----ASPEVNR--PGT----AYN
tr|G2QYF4|G2QYF4_THITE/1-1008 MS-----Q-A------SPIADSRP-PFPP--TG--S-----ASPEVNR--PGT----AYN
tr|M3B1F1|M3B1F1_SPHMS/1-1050 SQ-----R-Q---QHAGSITAND-SVIS------GA-----TTN--------------IT
tr|N1PDM6|N1PDM6_MYCP1/1-1061 SQ-----R-A---AVANSNVPTSDSASK------AV-----AST--------------SI
tr|M2YPB8|M2YPB8_MYCFI/1-916  SQ-----R-Q---QAGQHATRRSESATS------GA-----T----------------TN
tr|M2N3L8|M2N3L8_BAUCO/1-946  SQ-----R-H---SVSANISTNASPPSS------SA-----T----------------VE
tr|J4KMM7|J4KMM7_BEAB2/1-890  ----------------APCSLSPLTPVAA-------------------------------
tr|D5G764|D5G764_TUBMM/1-1046 LN-----N-P---AGAA--ARNIL-SERGGSMSKGS-----SSPESPNG-PGL----MMK
tr|K2RSL8|K2RSL8_MACPH/1-1056 HN-----I-N-------PIVTTAMA---------NK-----NARLGN---PQA----SPM
tr|E4ZHR8|E4ZHR8_LEPMJ/1-1040 HN-----L-N-------PIVTAALG---------GK-----NPVQPS---QPI----TIK
tr|Q0U6N6|Q0U6N6_PHANO/1-973  HN-----L-N-------PIVTAALG---------GK-----NAP-PA---KPM----DMK
tr|E3RYK5|E3RYK5_PYRTT/1-1041 HN-----L-N-------PIVTAALG---------GK-----TAP--P---KPL----GIK
tr|B2WMX1|B2WMX1_PYRTR/1-995  HN-----L-N-------PIVTAALG---------GK-----NAP--P---KPL----GMK
tr|R0K2H3|R0K2H3_SETT2/1-994  HN-----L-N-------PIVTAALG---------GK-----SAP-PP---KAL----GIK
tr|M2RD70|M2RD70_COCSN/1-1032 HN-----L-N-------PIVTAALG---------GK-----SAP-PP---KAL----SMK
tr|M2TNU5|M2TNU5_COCH5/1-1002 HN-----L-N-------PIVTAALG---------GK-----SAP-PP---KTL----SMK
tr|N4XAI8|N4XAI8_COCH4/1-1014 HN-----L-N-------PIVTAALG---------GK-----SAP-PP---KTL----SMK
tr|U1I0G2|U1I0G2_9EURO/1-1020 AH-----A-A---GAHRKLSSSA------------S-----DNQ---R--TA------SD
tr|V9D2R3|V9D2R3_9EURO/1-1120 ST-----S-N---DQPVPPTPSQ------------N-----GLS---Q--PQ-----SYP
tr|H6BS06|H6BS06_EXODN/1-1115 GN-----Q-D------TPSQDLQ------------S-----QLH---R--AQ-----NYP
tr|S8A1W2|S8A1W2_DACHA/1-1099 SN-----G-P-------AVKQERKNS-----IFKAS-----SSPDTSG----T----TMK
tr|B6QPJ3|B6QPJ3_PENMQ/1-936  AA-----G-R---PNISSSPQPL------------------HAQ----------------
tr|B8M3W7|B8M3W7_TALSN/1-946  AA-----G-R---ANVSSSPQSL------------------HAP----------------
tr|V5I0D3|V5I0D3_BYSSN/1-1026 TA-----S-H---LPAVPSS--A------------A-----VDE---GI-SRL----ST-
tr|S7ZEX8|S7ZEX8_PENOX/1-807  DN-----L-H---GSPPKSL---------------------MS-----------------
tr|B6HD73|B6HD73_PENCW/1-775  NG-----T-K---HSPPSS-----------------------------------------
tr|K9GEC6|K9GEC6_PEND1/1-773  ND-----T-K---NSPPSS-----------------------------------------
tr|G7XGJ0|G7XGJ0_ASPKW/1-1020 TA-----A-T---GNNLKKPQ--------------------VSQ---VM-SQV----NAN
tr|G3Y058|G3Y058_ASPNA/1-1021 AA-----A-T---SNNLKKPQ--------------------VSQ---VM-SQV----NAN
tr|Q5AY97|Q5AY97_EMENI/1-998  AA-----S-T---STGGIAKSQI------------V-----HTA----------------
tr|A1CDS9|A1CDS9_ASPCL/1-1029 TA-----T-Q---NKTGVPGSQE------------L-----VDG----------------
tr|Q4WGR5|Q4WGR5_ASPFU/1-1039 AA-----S-Q---NKQQSQLPHN------------V-----ANN---NV-PQM----GST
tr|Q2USE2|Q2USE2_ASPOR/1-1011 AA-----T-N---QPQS--PH--------------------HVP---HV-SQA----TVV
tr|B8MXA5|B8MXA5_ASPFN/1-1011 AA-----T-N---QPQS--PH--------------------HVP---HV-SQA----TVV
tr|C5FFJ4|C5FFJ4_ARTOC/1-1080 QS-----S-G---AGSSPSARDT------------S-----NPG---HPSTAQ----GIS
tr|E4V3J5|E4V3J5_ARTGP/1-1102 QG-----S-G---AGSSPSTRDT------------S-----GNP---ASISQQ-------
tr|D4D569|D4D569_TRIVH/1-1104 QG-----P-G---AGSPSSARDT------------S-----NNP---A-LSQP-------
tr|D4AY51|D4AY51_ARTBC/1-1107 QG-----P-G---AGSSSSARDT------------S-----NNP---A-LSQP-------
tr|F2SS79|F2SS79_TRIRC/1-1100 QG-----P-G---AGSPSSARDT------------S-----NNP----------------
tr|F2RZ03|F2RZ03_TRIT1/1-1102 QG-----P-G---AGSPSSGRDT------------S-----SNP---T-LSQP-------
tr|F2Q234|F2Q234_TRIEC/1-1103 QG-----P-G---AGSPSSGRDT------------S-----SNP---T-LSQP-------
tr|C4JFU1|C4JFU1_UNCRE/1-1006 HS-----A-R---VVAAA---PP------------A-----PSD---T-----------D
tr|J3K5N7|J3K5N7_COCIM/1-1053 HS-----A-K---GVAAT---PT------------V-----AGD---TT-AS-------D
tr|E9DEZ8|E9DEZ8_COCPS/1-1055 HS-----A-K---GVAAT---PT------------V-----ASD---TI-VS-------D
tr|C1GYX1|C1GYX1_PARBA/1-1086 AA-----S-A---LA--SAAPPP------------R-----NDA---HP-PS-------G
tr|C1G7R2|C1G7R2_PARBD/1-1088 AA-----S-A---LAAAAAAPPP------------R-----NDA---HP-PN-------G
tr|F2TPQ4|F2TPQ4_AJEDA/1-1083 AA-----N-T---LAV----VPP------------Q-----ARN---AA-PA-------G
tr|F0U6V5|F0U6V5_AJEC8/1-1084 TA-----N-T---LAA----VAP------------Q-----VRN---AF-PT-------G
tr|C8VJW0|C8VJW0_EMENI/1-865  -----LETRKRMRRAEDGSIVLRP---------------------------------PKR
tr|B6Q545|B6Q545_PENMQ/1-873  -----LKTRKRTRRAHDGTIVVRP---------------------------------SQR
tr|B8MIU6|B8MIU6_TALSN/1-806  -----LNTRKRARRARDGTIVMRP---------------------------------SQR
tr|V5GEC2|V5GEC2_BYSSN/1-951  -----LETRKRTRRAPDGTIVTRP---------------------------------TKK
tr|C1GXQ8|C1GXQ8_PARBA/1-992  -----LETRKRTRRGPDGTIITRP---------------------------------TKK
tr|C1GGX6|C1GGX6_PARBD/1-1000 -----LETRKRTRRGPDGTIITRP---------------------------------TKK
tr|F0UQZ0|F0UQZ0_AJEC8/1-902  ------------------------------------------------------------
tr|C0P184|C0P184_AJECG/1-914  ------------------------------------------------------------
tr|F2THY2|F2THY2_AJEDA/1-995  -----LETRKRTRRGPDGTIITKP---------------------------------TKK
tr|C5K3M6|C5K3M6_AJEDS/1-957  -----LETRKRTRRGPDGTIITKP---------------------------------TKK
tr|G8BJ79|G8BJ79_CANPC/1-832  VY--NYTT-P-S-------------------------------------VN---------
tr|H8X2V3|H8X2V3_CANO9/1-823  IH--NHPT-S-S-------------------------------------VN---------
tr|G8YG95|G8YG95_PICSO/1-1083 AN--RGGI--EMLRSE-----------S---PVASRDNL-SKSSSSLHISN------L--
tr|Q6BU13|Q6BU13_DEBHA/1-1176 -----------SFSNP----------------SKS-------S------VS------P--
tr|A5DCN6|A5DCN6_PICGU/1-1057 -----HST-DSKISSDQLSSDQRL-------PPEQ-----QRS------LS------E--
tr|G3ARB4|G3ARB4_SPAPN/1-1009 ----DTTS-NSSFD------------------------V----------KA------E--
tr|A3LQ05|A3LQ05_PICST/1-1158 ----QMQS-TSAISTSSP-TRTDT-------PSRSQSSS-KRK------SN------E--
tr|G3AYJ3|G3AYJ3_CANTC/1-1051 SS--VSSH-ESSLTIDSPRM------------------------RSMSIKK------E--
tr|C4XVP5|C4XVP5_CLAL4/1-1165 ----IHTH--TTLETDQSKTQLPLVG-N---PGNSTSGD-SNSSAFMQPQF------PMA
tr|Q5A4D7|Q5A4D7_CANAL/1-1087 ----NKAL-KKR--------K----G-S---TSSNTS---TSSTTGMHISN------ILD
tr|B9WEJ4|B9WEJ4_CANDC/1-1091 ----NKAL-KKR--------K----G-S---TSSNTS---TSSTAGMHISN------ILD
tr|M3JT51|M3JT51_CANMX/1-1042 ----NKPT-TRK--------R----K-E---SVSSTT---SSTSSGMQISN------LVD
tr|H2AQ53|H2AQ53_KAZAF/1-1063 I-DVSTGL-STSSNPTVSS-----------------------------------------
tr|J7RY04|J7RY04_KAZNA/1-1177 E-EVVPST-NNEARAPVPT------------L--NK-----I---G--------------
tr|G0VAK8|G0VAK8_NAUCC/1-1196 ESKFKPSI-SIATNNQTEKNKGALAQ-Q---LQLNDTMLENMST-G--SS----------
tr|G8ZWC0|G8ZWC0_TORDC/1-1064 -GDFLPRS-QSTSSITTPPTTGA--------------------A-G--SA----------
tr|W0THF8|W0THF8_KLUMA/1-1056 --KVKGAS-GSQRRLSETP------D-Q---IQVGQ-------------A----------
tr|Q6CCW4|Q6CCW4_YARLI/1-954  E------L-KQPVVQQQPAQTQP------------------LSG-G-----------P--
tr|Q6BVW6|Q6BVW6_DEBHA/1-750  SES--------NLRQN-------------------Q------------------------
tr|G3AXI2|G3AXI2_CANTC/1-703  TV-------------T-------------------T------------------------
tr|G3B892|G3B892_CANTC/1-734  P-SSKPIR-FVFMDES--------------------------------------------
tr|A5DPJ1|A5DPJ1_PICGU/1-778  PATEKSLK-FIIMDES--------------------------------------------
tr|G3BAE8|G3BAE8_CANTC/1-795  HFE-IYTP-KTVMEKSK-------------------------------------------
tr|Q6BR11|Q6BR11_DEBHA/1-896  QFLEIYTP-NSNFDEVARK------------RRKSS-NISSISKNH--DE----------
tr|A3LSD3|A3LSD3_PICST/1-794  A-SDL-TV-NSSLVESTDK------------LEDVF------------------------
tr|Q6BVX1|Q6BVX1_DEBHA/1-795  QGSSLKST-NSPLENIS-----------------NT------------------------
tr|A5DAB0|A5DAB0_PICGU/1-756  HEE-L-SE-NYNI--EA-----------------QT------------------------
tr|C4R4P7|C4R4P7_PICPG/1-792  DG-------------SSRT------------MVKDG---------S--------------
tr|F2QWA1|F2QWA1_PICP7/1-801  DG-------------SSRT------------MVKDG---------S--------------
tr|K0KMP2|K0KMP2_WICCF/1-877  NT-----------D-NKRK------------RRKRTTDDDGVTAMK--NE----------
tr|G3BEL9|G3BEL9_CANTC/1-768  -------E-NSTFREETS--------------------ATQIEAVG--------------
tr|C4QWW5|C4QWW5_PICPG/1-736  LKKKF--------TDPQ------------------------ISTL---------------
tr|F2QMM0|F2QMM0_PICP7/1-744  LKKKV--------SDPQ------------------------ISTL---------------
tr|G8YAR6|G8YAR6_PICSO/1-758  -------A-NLGVNKS--------------------------------------------
tr|A5DJ30|A5DJ30_PICGU/1-819  -AE-NSTV-SCEYDPPP------------------------MDDHP--------------
tr|G3AWD1|G3AWD1_CANTC/1-819  NIP-YDKQ-SLSYNNTS------------------------LASTK--------------
tr|Q6BHC9|Q6BHC9_DEBHA/1-814  DEK-NQRQ-NLSYANTD------------------------TSTTH--------------
tr|A3LQR5|A3LQR5_PICST/1-724  ------------------------------------------------------------
tr|W1QHA3|W1QHA3_OGAPD/1-782  NV----------------------------------------SGAA--DS----------
tr|C5DHC3|C5DHC3_LACTC/1-881  NER------NPNTDDKNDK------------LD-----LTIMQGSS--SE----------
sp|Q9UTS5|ZAS1_SCHPO/1-897    -R--MLNA-SCFLGFCVL------A--H---DYVNL-----INARHFMIEHFLSLFAFCR
sp|Q9UTS5-2|ZAS1_SCHPO/1-845  ------------------------------------------------------------
tr|S9VU09|S9VU09_SCHCR/1-843  -L--LPST-SSSHIFSKD------F--H---GITPN-----TS-RNLPVN----------
tr|S9RAA4|S9RAA4_SCHOY/1-844  -L--LASP-SSSHIFSKE------F--H---DVTPN-----AS-HNPSVN----------
tr|Q0TWL4|Q0TWL4_PHANO/1-791  -V--RSVQQLSTEGICSY--DIALHM-R---RMP-----------------------PKA
tr|M2RT19|M2RT19_COCSN/1-707  ------------------------------------------------------------
tr|N4WI92|N4WI92_COCH4/1-715  ------------------------------------------------------------
tr|B2WNT6|B2WNT6_PYRTR/1-710  ------------------------------------------------------------
tr|R0KTN2|R0KTN2_SETT2/1-703  ------------------------------------------------------------
tr|R0K4V8|R0K4V8_SETT2/1-828  -V--VRKHRPRAAKACFLCAQSKLRC-E---GEN-----------------------PCR
tr|M7UBH6|M7UBH6_BOTF1/1-855  -P--EIRRTERAGKACIACAAAKAKC-E---EQK-----------------------PCL
tr|N4U8W4|N4U8W4_FUSC1/1-806  -R--MSNAAPRVSQACKACAGSKLKC-D---EDA-----------------------SCR
tr|K9G6X0|K9G6X0_PEND2/1-862  -G--NSAP-IRASQACEGCAENHLRC-D---DDK-----------------------PCR
tr|B8LWM3|B8LWM3_TALSN/1-893  PN--DQSIPVRTSQACVACAENHLRC-D---DNK-----------------------PCG
tr|Q5B7T9|Q5B7T9_EMENI/1-874  -G--KPHIAPRASQACSACADDHLKC-D---EDK-----------------------PCA
tr|C8VHN1|C8VHN1_EMENI/1-880  -G--KPHIAPRASQACSACADDHLKC-D---EDK-----------------------PCA
tr|A1D0Y5|A1D0Y5_NEOFI/1-870  -G--SANPISRASQACSACAENHLKC-D---EEK-----------------------PCA
tr|Q70FJ3|Q70FJ3_ASPFM/1-867  -G--SANLISRASQACSACAENHLRC-D---EEK-----------------------PCA
tr|Q4WR40|Q4WR40_ASPFU/1-866  -G--SANLISRASQACSACAENHLRC-D---EEK-----------------------PCA
tr|G3Y041|G3Y041_ASPNA/1-811  -P--QYAKSGRVSQACKACATSKLKC-D---EEK-----------------------PCR
tr|M2LIV5|M2LIV5_BAUCO/1-846  -P--AAVQHSRVSQACEACAGLHLRC-E---EEK-----------------------PCK
tr|M2WLE5|M2WLE5_MYCP1/1-902  -P--TVVQHSRVSQACEACAGLHLKC-E---EEK-----------------------PCK
tr|M7X1B9|M7X1B9_RHOT1/1-1013 -D--AARK-AERKRANSM------AG-Q---GQAGT---SSAAASGPSMKK---------
tr|U5H0S9|U5H0S9_USTV1/1-1017 -A--LSRN-SVT-SARKL------QS-S---GTI----------------P---------
tr|G3XVX6|G3XVX6_ASPNA/1-840  -----LQTRRKTISGFHTAEDSHS---------------------------------PLP
tr|S0E035|S0E035_GIBF5/1-840  -----LRTKRHRRGRHRITPSSPG---------------------------------AQP
tr|S3DE64|S3DE64_GLAL2/1-884  -----VETRKRLWRDAEGNLVSKR---------------------------------PTL
tr|M2YVJ9|M2YVJ9_MYCFI/1-857  -----LMTRKRLWKDSEGRVVTKR---------------------------------PAL
tr|M2WLZ8|M2WLZ8_MYCP1/1-852  -----LMTRKRLWKDEEGNVVNKR---------------------------------PAK
tr|S7ZQ44|S7ZQ44_PENOX/1-1060 -KDRPHRITVKTFRACFSCATARVRC-S---GGV-----------------------PCG
tr|B6HKE4|B6HKE4_PENCW/1-1035 -KDRTHRITVKTFRACFSCATARVRC-S---GGT-----------------------PCG
tr|G7X9Q8|G7X9Q8_ASPKW/1-1017 -KDRTHRITVKTFRACYKCAIAR-------------------------------------
tr|A2RA85|A2RA85_ASPNC/1-1046 -KDRTHRITVKTFRACYKCAIARVRC-S---GGS-----------------------PCA
sp|Q9US36|KLF1_SCHPO/1-781    -T--HPKH-DKTLISSSD--------------------------QE--------------
tr|E6RAD3|E6RAD3_CRYGW/1-721  -------P-RSESSSQE----------------------------EFSVQH---------
tr|Q55NQ1|Q55NQ1_CRYNB/1-717  -------S-RSESGSQE----------------------------ESTVQR---------
tr|J9VRY6|J9VRY6_CRYNH/1-721  -------S-RSKSSSQE----------------------------ESAVQR---------
tr|M7WMQ1|M7WMQ1_RHOT1/1-666  -R--SPSP-PE--------------P-N---GGA--------------------------
tr|G0SUS7|G0SUS7_RHOG2/1-666  -R--SPSP-PE--------------P-N---GGS--------------------------
tr|C7ZE77|C7ZE77_NECH7/1-881  -D--RQNDRRRVSQACKPCSASKVRC-D---GER-----------------------PCQ
tr|S0EPW3|S0EPW3_GIBF5/1-889  -D--RPNDRRRVSQACKPCSTSKVRC-D---GEH-----------------------PCQ
tr|N4U890|N4U890_FUSC1/1-890  -D--RPNDRRRVSQACKPCSTSKVRC-D---GEH-----------------------PCQ
tr|Q0CBW7|Q0CBW7_ASPTN/1-853  -K--VQKTLPRAPCACLNCVKSKQRC-S---GSH-----------------------PCD
tr|D5GEN5|D5GEN5_TUBMM/1-856  -L--HS---SVNLTTGDI------E------GA---------------------------
tr|W2RYE3|W2RYE3_9EURO/1-749  -P----------------------------------------------------------

tr|F7VTY7|F7VTY7_SORMK/1-925  SSQ-GQ--------TPAS------------------------------------------
tr|V5IL83|V5IL83_NEUCR/1-924  SSQ-GQ--------TPAS------------------------------------------
tr|G4UEE4|G4UEE4_NEUT9/1-891  SSQ-GQ--------TPAS------------------------------------------
tr|B2B6E5|B2B6E5_PODAN/1-883  ----LSPTPG---AES--------------------------------------------
tr|J4W246|J4W246_BEAB2/1-875  QNA-NAAAIA---SRPSYG-----------------------------------------
tr|T5A4C1|T5A4C1_9HYPO/1-869  --E-SHAQ-------PRSV-----------------------------------------
tr|E9EKZ0|E9EKZ0_METAR/1-833  --K-AHHNAA---GRHSFG-----------------------------------------
tr|E9E2H3|E9E2H3_METAQ/1-823  --K-VHHNAA---GRHRFS-----------------------------------------
tr|G9MZH3|G9MZH3_HYPVG/1-873  ------------AI----------------------------------------------
tr|N4VFX0|N4VFX0_COLOR/1-848  ------------SA----------------------------------------------
tr|E3QTT7|E3QTT7_COLGM/1-844  ------------AI----------------------------------------------
tr|M7TTV0|M7TTV0_BOTF1/1-1030 --------------------K---IQ------TT--Q-----------------------
tr|L8G8P2|L8G8P2_PSED2/1-1049 --------------------K---PR------TA--Q-----------------------
tr|S3CYK5|S3CYK5_GLAL2/1-1027 --------------------R-----------TG--Q-----------------------
tr|K1XG42|K1XG42_MARBU/1-1024 --------------------K---PP------AN--Q-----------------------
tr|E9F2J8|E9F2J8_METAR/1-980  --------------------G---GH------HH--T-----------------------
tr|G4MVQ7|G4MVQ7_MAGO7/1-1007 --------------------N---AV------PQ--H-----------------------
tr|L7J7P2|L7J7P2_MAGOP/1-998  --------------------N---AV------PQ--H-----------------------
tr|G9P128|G9P128_HYPAI/1-966  --------------------D---PR------PP--P-----------------------
tr|G0RB51|G0RB51_HYPJQ/1-955  --------------------------------PP--P-----------------------
tr|G9MSQ9|G9MSQ9_HYPVG/1-1000 --------------------D---PR------PP--P-----------------------
tr|U7PWT8|U7PWT8_SPOS1/1-1097 --------------------P---A-----------------------------------
tr|C7Z7J5|C7Z7J5_NECH7/1-989  --------------------K---AH------PS--N-----------------------
tr|K3VQ22|K3VQ22_FUSPC/1-983  --------------------K---SQ------PT--N-----------------------
tr|S0DNT7|S0DNT7_GIBF5/1-985  --------------------K---HQ------QT--N-----------------------
tr|M4FLS4|M4FLS4_MAGP6/1-1028 --------------------K---PL------PN--H-----------------------
tr|J3NNR3|J3NNR3_GAGT3/1-1014 --------------------K---PL------PN--H-----------------------
tr|S3C8W1|S3C8W1_OPHP1/1-1078 --------------------K---QS------NG--NG----------------FS--NG
tr|F0XFK3|F0XFK3_GROCL/1-1008 --------------------K---IG------GG--------------------------
tr|E3Q9W3|E3Q9W3_COLGM/1-997  --------------------N---LR------QA--Q-----------------------
tr|N4UXI7|N4UXI7_COLOR/1-990  --------------------N---AR------PS--Q-----------------------
tr|T0M1Q1|T0M1Q1_COLGC/1-999  --------------------N---VR------QS--Q-----------------------
tr|V5IQQ6|V5IQQ6_NEUCR/1-996  --------------------K---GR------TL--S-----------------------
tr|F7VRR5|F7VRR5_SORMK/1-997  --------------------K---GR------PL--T-----------------------
tr|B2AZ12|B2AZ12_PODAN/1-1005 --------------------K---GR------AL--T-----------------------
tr|G2QYF4|G2QYF4_THITE/1-1008 --------------------K---GR------SL--S-----------------------
tr|M3B1F1|M3B1F1_SPHMS/1-1050 ------------SSPVDSAHP---GQ------QA--TFQ--------DS---NSYN--AP
tr|N1PDM6|N1PDM6_MYCP1/1-1061 ------------VSPVDSAHP---QQ------QQ--QSG--------P------QS--AP
tr|M2YPB8|M2YPB8_MYCFI/1-916  ------------------------------------------------------------
tr|M2N3L8|M2N3L8_BAUCO/1-946  ------------------------------------------------------------
tr|J4KMM7|J4KMM7_BEAB2/1-890  ------------------------VH------P---------------------------
tr|D5G764|D5G764_TUBMM/1-1046 --------------------S---GE----------------------------------
tr|K2RSL8|K2RSL8_MACPH/1-1056 --------------------V---HA----------SG-----------------G--MV
tr|E4ZHR8|E4ZHR8_LEPMJ/1-1040 --------------------N---QK--------------------------------PM
tr|Q0U6N6|Q0U6N6_PHANO/1-973  --------------------R---QT-----------P-----------------H--GL
tr|E3RYK5|E3RYK5_PYRTT/1-1041 --------------------T---QV-----------P-----------------H--GM
tr|B2WMX1|B2WMX1_PYRTR/1-995  --------------------T---QV-----------S-----------------H--GM
tr|R0K2H3|R0K2H3_SETT2/1-994  --------------------S---QA----------PP-----------------H--GM
tr|M2RD70|M2RD70_COCSN/1-1032 --------------------S---QG----------P------------------H--GL
tr|M2TNU5|M2TNU5_COCH5/1-1002 --------------------S---QG----------P------------------H--GL
tr|N4XAI8|N4XAI8_COCH4/1-1014 --------------------S---QG----------P------------------H--GL
tr|U1I0G2|U1I0G2_9EURO/1-1020 ---V--------SIPSVITSS---TV------G----KD--------DP---ASVL--GE
tr|V9D2R3|V9D2R3_9EURO/1-1120 ---MSAPNA---PIRRESQS-----V------S----AQ--------QQ---P-P-----
tr|H6BS06|H6BS06_EXODN/1-1115 ---TSAPKV---KGPGQQGTP---TA------G----SP--------VR---S-N-----
tr|S8A1W2|S8A1W2_DACHA/1-1099 --------------------E---EV------PS--PG--------------IAVK--TA
tr|B6QPJ3|B6QPJ3_PENMQ/1-936  -------------------------------------DD--------PS----AIL--SP
tr|B8M3W7|B8M3W7_TALSN/1-946  -------------------------------------DD--------PS---SAVL--SP
tr|V5I0D3|V5I0D3_BYSSN/1-1026 ----------APAVPSVDSYG---PA------GS--SRP--------S------FL--EE
tr|S7ZEX8|S7ZEX8_PENOX/1-807  ------------------------------------------------------VV--SP
tr|B6HD73|B6HD73_PENCW/1-775  ------------------------------------------------------------
tr|K9GEC6|K9GEC6_PEND1/1-773  ------------------------------------------------------------
tr|G7XGJ0|G7XGJ0_ASPKW/1-1020 ---HAPTLI-----PLPSNYS---PV------QA--PSE--------GP---T-MT--VP
tr|G3Y058|G3Y058_ASPNA/1-1021 ---HAPTLI-----PLPSNYS---PV------QA--PSE--------GQ---T-MT--VP
tr|Q5AY97|Q5AY97_EMENI/1-998  -------------VQLPQNAP---PV------LS--PPD--------SK---RGST--GP
tr|A1CDS9|A1CDS9_ASPCL/1-1029 --------NRQPSMDFPSARP---AV------GF--PDG--------GV---E-TL--TP
tr|Q4WGR5|Q4WGR5_ASPFU/1-1039 ---QKPPILPATTVDLTSARS---AT------TF--PEG--------GV---E-TL--TP
tr|Q2USE2|Q2USE2_ASPOR/1-1011 ---TPPS--------LPT--------------QM--SSA--------PS---N-VV--VP
tr|B8MXA5|B8MXA5_ASPFN/1-1011 ---TPPS--------LPT--------------QM--SSA--------PS---N-VV--VP
tr|C5FFJ4|C5FFJ4_ARTOC/1-1080 ---QTNETGSPGAIPPLQQMA---EQ------PS--TGA--------SN---NGFM----
tr|E4V3J5|E4V3J5_ARTGP/1-1102 ---ASEARSPAGSIPSRSQIA---EQ------AV--NGA--------GS---TGFI----
tr|D4D569|D4D569_TRIVH/1-1104 ---ASEARSPAGSMPPHSRIA---EQ------PV--NGA--------GS---NGFI----
tr|D4AY51|D4AY51_ARTBC/1-1107 ---ASEARSPAGSMPPRSRIA---EQ------PV--NGA--------GS---NGFI----
tr|F2SS79|F2SS79_TRIRC/1-1100 ---ASEARSLAGSIPPRSQIA---EQ------AV--NGA--------GS---NGFM----
tr|F2RZ03|F2RZ03_TRIT1/1-1102 ---ASETRSPAGSMPPRSRIA---EQ------AV--NGA--------GS---NGFM----
tr|F2Q234|F2Q234_TRIEC/1-1103 ---ASETRSPAGSMPPRSRIA---EQ------AV--NGA--------GS---NGFM----
tr|C4JFU1|C4JFU1_UNCRE/1-1006 ---RA-ATTPVSTDSGVSPRK---TS------PQ--FSE--------S------------
tr|J3K5N7|J3K5N7_COCIM/1-1053 ---QA-VATPVSTDSVTSPKR---SN------LH--FSQ--------S------------
tr|E9DEZ8|E9DEZ8_COCPS/1-1055 ---QA-VATPVSTDSVTSPKR---SN------LH--FSQ--------S------------
tr|C1GYX1|C1GYX1_PARBA/1-1086 ---NGHITAGSPTDGPTSPYL---KQ------IS--SAD--------AP---GNMS--RP
tr|C1G7R2|C1G7R2_PARBD/1-1088 ---NGPITAGSPTDGPTSPYL---KQ------IS--SAN--------AP---GNML--RP
tr|F2TPQ4|F2TPQ4_AJEDA/1-1083 ---NAPNPSCSPTNDPISPYS---KQ------IA--SGN--------AS---GSMS--RP
tr|F0U6V5|F0U6V5_AJEC8/1-1084 ---NGTNITCSPTDDSISPYP---KQ------IP--SGN--------AS---GNIS--RP
tr|C8VJW0|C8VJW0_EMENI/1-865  PSR-HQQKTGP--PV---------------------------------------------
tr|B6Q545|B6Q545_PENMQ/1-873  ELH-SRRSAAQ--SS---------------------------------------------
tr|B8MIU6|B8MIU6_TALSN/1-806  EMR-AARSTSA--PS---------------------------------------------
tr|V5GEC2|V5GEC2_BYSSN/1-951  QAK-AAAAAAT--AAAQS------------------------------------------
tr|C1GXQ8|C1GXQ8_PARBA/1-992  QAR-AAMAARS--MASTV------------------------------------------
tr|C1GGX6|C1GGX6_PARBD/1-1000 QAR-AAMAARS--MASTV------------------------------------------
tr|F0UQZ0|F0UQZ0_AJEC8/1-902  ------------------------------------------------------------
tr|C0P184|C0P184_AJECG/1-914  ------------------------------------------------------------
tr|F2THY2|F2THY2_AJEDA/1-995  QAR-AAMLARS--MAAAT------------------------------------------
tr|C5K3M6|C5K3M6_AJEDS/1-957  QAR-AAMLARS--MAAAT------------------------------------------
tr|G8BJ79|G8BJ79_CANPC/1-832  EST-PEGSTQ---VF---------------QRPT-------------T------------
tr|H8X2V3|H8X2V3_CANO9/1-823  EST-PEGSTH---LF---------------QQPT-------------L------------
tr|G8YG95|G8YG95_PICSO/1-1083 ---------------------------------------VNDVTIPAG----EGFVDVNS
tr|Q6BU13|Q6BU13_DEBHA/1-1176 QAS-PGESPI---ILPNYQT----------QSPLQISNLIHGVNHAEHT---HNGT--GS
tr|A5DCN6|A5DCN6_PICGU/1-1057 SST-SSPMSK---IQKDAPS----------NVPLSAIGNREKNY----------------
tr|G3ARB4|G3ARB4_SPAPN/1-1009 VAV-PPPVP------PPAPA----------PVPV--------------------------
tr|A3LQ05|A3LQ05_PICST/1-1158 ESS-TSPES------PSQPN----------GHFLQISNLINENVKAGAS---ASTDA-NV
tr|G3AYJ3|G3AYJ3_CANTC/1-1051 ----PSKNLN---NQQNALVR----SQSAAESPLQISNLIHAAESNDTS----SF-----
tr|C4XVP5|C4XVP5_CLAL4/1-1165 HNS-PSPVHP---VPPYQQAQ----NEQSQNQPVQNAP--TQNLQSTNT---SGFNN-AP
tr|Q5A4D7|Q5A4D7_CANAL/1-1087 DRL-PQPSSP---APP----S----HQQQSGTSTSRKY----SIKPHASPQCANMVH-QN
tr|B9WEJ4|B9WEJ4_CANDC/1-1091 DRL-PPPSPS---PSQVQAQR----QAQQSDTPTSRNH----SIKLDASPKYANMVQ-HN
tr|M3JT51|M3JT51_CANMX/1-1042 EHD-KSPQRK---IVKLEPSQ----QYIQA---------------------MNNTIT-NN
tr|H2AQ53|H2AQ53_KAZAF/1-1063 ----------------SNNST----N----------------------------------
tr|J7RY04|J7RY04_KAZNA/1-1177 ----KAGAVN---VNPNTDSS----NYN-------------------------------Q
tr|G0VAK8|G0VAK8_NAUCC/1-1196 -------VSS---IAPSTETT----TAMA---TP-MSRAL------------STSVSVSP
tr|G8ZWC0|G8ZWC0_TORDC/1-1064 -------PPN---LLPPQH---------------------------------VQFTNFGP
tr|W0THF8|W0THF8_KLUMA/1-1056 -----HEPAR---LVPETSSNTNSNSYSNANGNLATRKLD------------HIVLDVGD
tr|Q6CCW4|Q6CCW4_YARLI/1-954  -AL-GGGPPG---AGPGGQSQ---------------------------------------
tr|Q6BVW6|Q6BVW6_DEBHA/1-750  -------------------TS-------------------------------------PA
tr|G3AXI2|G3AXI2_CANTC/1-703  -------------------PS-------------------------------------PP
tr|G3B892|G3B892_CANTC/1-734  --------------------K-------------------------------------LP
tr|A5DPJ1|A5DPJ1_PICGU/1-778  --------------------N-------------------------------------LP
tr|G3BAE8|G3BAE8_CANTC/1-795  -----------------------------------------------------------P
tr|Q6BR11|Q6BR11_DEBHA/1-896  -----------------N-HS-------------------------------------SN
tr|A3LSD3|A3LSD3_PICST/1-794  --------------------E-------------------------------------NG
tr|Q6BVX1|Q6BVX1_DEBHA/1-795  --------------------D-------------------------------------FS
tr|A5DAB0|A5DAB0_PICGU/1-756  --------------------S-------------------------------------LG
tr|C4R4P7|C4R4P7_PICPG/1-792  --------------------N-------------------------------------KD
tr|F2QWA1|F2QWA1_PICP7/1-801  --------------------N-------------------------------------KD
tr|K0KMP2|K0KMP2_WICCF/1-877  -----------------NESS-------------------------------------LP
tr|G3BEL9|G3BEL9_CANTC/1-768  ----------------------------------------------------------QD
tr|C4QWW5|C4QWW5_PICPG/1-736  -------------------FS-------------------------------------LG
tr|F2QMM0|F2QMM0_PICP7/1-744  -------------------FS-------------------------------------LG
tr|G8YAR6|G8YAR6_PICSO/1-758  ------------------------------------------------------------
tr|A5DJ30|A5DJ30_PICGU/1-819  --------------------P-------------------------------------PP
tr|G3AWD1|G3AWD1_CANTC/1-819  --------------------H-------------------------------------PD
tr|Q6BHC9|Q6BHC9_DEBHA/1-814  --------------------E-------------------------------------MS
tr|A3LQR5|A3LQR5_PICST/1-724  ------------------------------------------------------------
tr|W1QHA3|W1QHA3_OGAPD/1-782  -----------------T-KP-------------------------------------EG
tr|C5DHC3|C5DHC3_LACTC/1-881  -----------------Q-KM-------------------------------------NG
sp|Q9UTS5|ZAS1_SCHPO/1-897    TIL-FSLLTSFLLVPPPQFFH---SEAG--ERPTPSVGA-------------------PS
sp|Q9UTS5-2|ZAS1_SCHPO/1-845  -------------LPPPQFFH---SEAG--ERPTPSVGA-------------------PS
tr|S9VU09|S9VU09_SCHCR/1-843  PNL-VQVSANMM--------------QS--SQANPLASG-------------------PG
tr|S9RAA4|S9RAA4_SCHOY/1-844  PDL-VQVSASMM--------------QP--TQPNSMAGR-------------------PG
tr|Q0TWL4|Q0TWL4_PHANO/1-791  RCL-KRNLEC---TTRMHDAQ---D-----------GSV-------------------TA
tr|M2RT19|M2RT19_COCSN/1-707  ------------------------------------------------------------
tr|N4WI92|N4WI92_COCH4/1-715  ------------------------------------------------------------
tr|B2WNT6|B2WNT6_PYRTR/1-710  ------------------------------------------------------------
tr|R0KTN2|R0KTN2_SETT2/1-703  ------------------------------------------------------------
tr|R0K4V8|R0K4V8_SETT2/1-828  RCQ-ERGLHC---RFPQQSRL---D-----------SST-------------------HK
tr|M7UBH6|M7UBH6_BOTF1/1-855  RCR-TKDLVC---EISQQSHK---K-----------RRL-------------------SG
tr|N4U8W4|N4U8W4_FUSC1/1-806  RCV-AKGITC---ERDTRFTD---T-----------GDK-------------------TS
tr|K9G6X0|K9G6X0_PEND2/1-862  RCL-RRGIRC---TLPTRSVE---G-----------TPL-------------------TP
tr|B8LWM3|B8LWM3_TALSN/1-893  RCQ-RREIVC---RLPAGTND---V-----------SEP-------------------SG
tr|Q5B7T9|Q5B7T9_EMENI/1-874  RCR-RRNIEC---VAPPKSTQ---N-----------CAQ-------------------LL
tr|C8VHN1|C8VHN1_EMENI/1-880  RCR-RRNIEC---VAPPKSTQ---N-----------CAQ-------------------LL
tr|A1D0Y5|A1D0Y5_NEOFI/1-870  RCR-RRNIAC---VVPSKSTD---G-----------VQV-------------------RF
tr|Q70FJ3|Q70FJ3_ASPFM/1-867  RCR-RRNIAC---VVPSKTTD---G-----------VQV-------------------RF
tr|Q4WR40|Q4WR40_ASPFU/1-866  RCR-RRNIAC---VVPSKTTD---G-----------VQV-------------------RF
tr|G3Y041|G3Y041_ASPNA/1-811  RCR-DKKLIC---DWHDAGFD---E-----------LTP---------------------
tr|M2LIV5|M2LIV5_BAUCO/1-846  RCM-KKGIAC---NFTQSYPT---S-----------NGD-------------------GA
tr|M2WLE5|M2WLE5_MYCP1/1-902  RCT-KKGIPC---NYTPTYSS---D-----------ETQ--------------------R
tr|M7X1B9|M7X1B9_RHOT1/1-1013 ------YDIPAIPAGPPS--------S---------AAV-------------------YA
tr|U5H0S9|U5H0S9_USTV1/1-1017 ------SEIPFLRSRVPSFGS---ASS---------ASV-------------------DG
tr|G3XVX6|G3XVX6_ASPNA/1-840  SRL-VQD-----------------------------------------------------
tr|S0E035|S0E035_GIBF5/1-840  SVP-SRDQSRT--VA---------------------------------------------
tr|S3DE64|S3DE64_GLAL2/1-884  PEN-NPSSS---------------------------------------------------
tr|M2YVJ9|M2YVJ9_MYCFI/1-857  EEQ-QSNRAVN--HY---------------------------------------------
tr|M2WLZ8|M2WLZ8_MYCP1/1-852  QRP-SA------------------------------------------------------
tr|S7ZQ44|S7ZQ44_PENOX/1-1060 RCE-TRSLEC---HYPTERRS---K-----------ARL-------------------RG
tr|B6HKE4|B6HKE4_PENCW/1-1035 RCD-TRSLGC---EYPTQRRS---K-----------AKD-------------------MR
tr|G7X9Q8|G7X9Q8_ASPKW/1-1017 --------------YPTERRS---K-----------AKT-------------------RK
tr|A2RA85|A2RA85_ASPNC/1-1046 RCE-SRSLEC---QYPTERRS---K-----------AKT-------------------RK
sp|Q9US36|KLF1_SCHPO/1-781    -------------LPFPSYVE---ADVQ--DA------A-------------------YT
tr|E6RAD3|E6RAD3_CRYGW/1-721  -----------APPPPPI------------------NPM-------------------TG
tr|Q55NQ1|Q55NQ1_CRYNB/1-717  -----------ASLPPPI------------------NTT-------------------TG
tr|J9VRY6|J9VRY6_CRYNH/1-721  -----------APLPPPI------------------NTT-------------------IG
tr|M7WMQ1|M7WMQ1_RHOT1/1-666  -------GMPNLPETPGD------GGL---------DDL-------------------YG
tr|G0SUS7|G0SUS7_RHOG2/1-666  -------GAPVLPDMPGD------GGL---------DDL-------------------YG
tr|C7ZE77|C7ZE77_NECH7/1-881  RCR-RQDNEC---YYEPSAKR---K-----------MSE-------------------AG
tr|S0EPW3|S0EPW3_GIBF5/1-889  RCR-QQDNEC---YYEPHAKR---K-----------MSE-------------------TS
tr|N4U890|N4U890_FUSC1/1-890  RCR-QQDNDC---YYEPHAKR---K-----------MSE-------------------AS
tr|Q0CBW7|Q0CBW7_ASPTN/1-853  RCN-RKGWPC---EFTKGSKE---R-----------PPQ-------------------GL
tr|D5GEN5|D5GEN5_TUBMM/1-856  --------------------------KG--EEPSPVSTS-------------------AT
tr|W2RYE3|W2RYE3_9EURO/1-749  -----------------------------------SASS-------------------K-

tr|F7VTY7|F7VTY7_SORMK/1-925  --------------------SASHQVAI--E-----------------------------
tr|V5IL83|V5IL83_NEUCR/1-924  --------------------STSHQVAI--E-----------------------------
tr|G4UEE4|G4UEE4_NEUT9/1-891  --------------------STSHQVAI--E-----------------------------
tr|B2B6E5|B2B6E5_PODAN/1-883  --------------------RP--------------------------------------
tr|J4W246|J4W246_BEAB2/1-875  ------HR------------SH--------------------------------------
tr|T5A4C1|T5A4C1_9HYPO/1-869  ------AQ----------------------------------------------------
tr|E9EKZ0|E9EKZ0_METAR/1-833  ------HL----------------------------------------------------
tr|E9E2H3|E9E2H3_METAQ/1-823  ------HH----------------------------------------------------
tr|G9MZH3|G9MZH3_HYPVG/1-873  ------------------------------------------------------------
tr|N4VFX0|N4VFX0_COLOR/1-848  ------------------------------------------------------------
tr|E3QTT7|E3QTT7_COLGM/1-844  ------------------------------------------------------------
tr|M7TTV0|M7TTV0_BOTF1/1-1030 ---------------------------------I-PYQSPQ-------------------
tr|L8G8P2|L8G8P2_PSED2/1-1049 ---------------------------------A-PYQSPV-------------------
tr|S3CYK5|S3CYK5_GLAL2/1-1027 ---------------------------------L-QYRSPT-------------------
tr|K1XG42|K1XG42_MARBU/1-1024 ---------------------------------L-QHQSPQ-------------------
tr|E9F2J8|E9F2J8_METAR/1-980  ---------------------------------QTQFVSPE-------------------
tr|G4MVQ7|G4MVQ7_MAGO7/1-1007 ---------------------------------VH-YGSANPSF----G-----------
tr|L7J7P2|L7J7P2_MAGOP/1-998  ---------------------------------VH-YGSANPSF----G-----------
tr|G9P128|G9P128_HYPAI/1-966  ---------------------------------LTHHYHPS-------------------
tr|G0RB51|G0RB51_HYPJQ/1-955  ---------------------------------PIHHHHPS-------------------
tr|G9MSQ9|G9MSQ9_HYPVG/1-1000 ---------------------------------PIHHHHPS-------------------
tr|U7PWT8|U7PWT8_SPOS1/1-1097 ------------------------GHKIQTSG-GPMDL----------S-----------
tr|C7Z7J5|C7Z7J5_NECH7/1-989  ---------------------------------MP-YQTAL-------------------
tr|K3VQ22|K3VQ22_FUSPC/1-983  ---------------------------------MS-YQTSQ-------------------
tr|S0DNT7|S0DNT7_GIBF5/1-985  ---------------------------------MP-YQTPQ-------------------
tr|M4FLS4|M4FLS4_MAGP6/1-1028 ---------------------------------MQ-Y-----------------------
tr|J3NNR3|J3NNR3_GAGT3/1-1014 ---------------------------------LQ-Y-----------------------
tr|S3C8W1|S3C8W1_OPHP1/1-1078 LSNGHT--N-------GHSNGHSNGHAHAPQG-MQVSYSPKINT---SV-----------
tr|F0XFK3|F0XFK3_GROCL/1-1008 ------------------------------------------------------------
tr|E3Q9W3|E3Q9W3_COLGM/1-997  ---------------------------------MQ-YQPPK-------------------
tr|N4UXI7|N4UXI7_COLOR/1-990  ---------------------------------MQ-HQSPK-------------------
tr|T0M1Q1|T0M1Q1_COLGC/1-999  ---------------------------------MQQFQSPK-------------------
tr|V5IQQ6|V5IQQ6_NEUCR/1-996  ---------------------------------MQ-FNSPK-------------------
tr|F7VRR5|F7VRR5_SORMK/1-997  ---------------------------------MQ-FNSPK-------------------
tr|B2AZ12|B2AZ12_PODAN/1-1005 ---------------------------------MQ-FQSPK-------------------
tr|G2QYF4|G2QYF4_THITE/1-1008 ---------------------------------IH-YHSPK-------------------
tr|M3B1F1|M3B1F1_SPHMS/1-1050 VAPQN---Q-------S---------PYATAGDQQHYPDPSQQTQQLPSLQSVQHGVAPG
tr|N1PDM6|N1PDM6_MYCP1/1-1061 YLPPP---A-------R---------GYRPDGEP--YRD----QPHTPSLPPL--QAEPG
tr|M2YPB8|M2YPB8_MYCFI/1-916  -------------------------------------------------I----------
tr|M2N3L8|M2N3L8_BAUCO/1-946  -------------------------------------------------A----------
tr|J4KMM7|J4KMM7_BEAB2/1-890  ------------------------------------------------------------
tr|D5G764|D5G764_TUBMM/1-1046 ----------------------DESPIMTPNG-VSMN-----------------------
tr|K2RSL8|K2RSL8_MACPH/1-1056 QSPAGLVGN-------S---A-SGGSAM---S-PPLIPTTQNQ-----------------
tr|E4ZHR8|E4ZHR8_LEPMJ/1-1040 PSPGSTASN-------N---G--PGNQM---S-PPSFQSP-ATT---ATM----------
tr|Q0U6N6|Q0U6N6_PHANO/1-973  QSPASATTS-------N------LASQM---S-PPTYHSP---A---SSM----------
tr|E3RYK5|E3RYK5_PYRTT/1-1041 QSPVSGAST-------N---G--QSSA----M-SPPNYQSPAST---ATL----------
tr|B2WMX1|B2WMX1_PYRTR/1-995  QSPVSGAST-------N---G--QSSA----M-SPPNFQSPAST---ATL----------
tr|R0K2H3|R0K2H3_SETT2/1-994  QSPAS--------------------------------------T---STL----------
tr|M2RD70|M2RD70_COCSN/1-1032 QSPASASSN-------G---G--PGAQM---S-PPNFHSPTPTT---ATH----------
tr|M2TNU5|M2TNU5_COCH5/1-1002 QSPASASSN-------G---A--PSAQM---S-PPNFQSPTPTT---ATH----------
tr|N4XAI8|N4XAI8_COCH4/1-1014 QSPASASSN-------G---A--PSAQM---S-PPNFQSPTPTT---ATH----------
tr|U1I0G2|U1I0G2_9EURO/1-1020 LTATS----------------------------LE----------------HGRKSVPMT
tr|V9D2R3|V9D2R3_9EURO/1-1120 DTNLY----------------------------GQ----------------QSHMSGNTV
tr|H6BS06|H6BS06_EXODN/1-1115 GTPGF----------------------------KP----------------HSAILNNAV
tr|S8A1W2|S8A1W2_DACHA/1-1099 ISPSTMSGS-------STTSG-KQGDSKSKAR-KPQVHDTSN------------------
tr|B6QPJ3|B6QPJ3_PENMQ/1-936  TSQTS---K-------PI----------------------APY-------------ES--
tr|B8M3W7|B8M3W7_TALSN/1-946  TSQTS---K-------PM----------------------TAY-------------DG--
tr|V5I0D3|V5I0D3_BYSSN/1-1026 TSVSLGASH-------SNRP-----------------TAQTNY-------------RMRG
tr|S7ZEX8|S7ZEX8_PENOX/1-807  TSPS--------------------------------------------------------
tr|B6HD73|B6HD73_PENCW/1-775  --PA--------------------------------------------------------
tr|K9GEC6|K9GEC6_PEND1/1-773  --PT--------------------------------------------------------
tr|G7XGJ0|G7XGJ0_ASPKW/1-1020 AMSAS-NQH-------VHMP-----------------SPSG-------------------
tr|G3Y058|G3Y058_ASPNA/1-1021 AMSAS-NQH-------VHMP-----------------SPSG-------------------
tr|Q5AY97|Q5AY97_EMENI/1-998  DQPIA-AS--------SIPV-----------------SSPT-------------------
tr|A1CDS9|A1CDS9_ASPCL/1-1029 QSVNGGSSK-------HTRV-----------------SSSG-------------------
tr|Q4WGR5|Q4WGR5_ASPFU/1-1039 QSANG-SSK-------HISV-----------------SSST-------------------
tr|Q2USE2|Q2USE2_ASPOR/1-1011 IS---------------PSS-----------------SSSP-------------------
tr|B8MXA5|B8MXA5_ASPFN/1-1011 IS---------------PSS-----------------SSSP-------------------
tr|C5FFJ4|C5FFJ4_ARTOC/1-1080 -------------------------------P-PQNYLTSTAAA---S------------
tr|E4V3J5|E4V3J5_ARTGP/1-1102 -------------------------------A-VQGYATSNMAG---AG-----------
tr|D4D569|D4D569_TRIVH/1-1104 -------------------------------S-VQGFLASNMAG---SAASAGAVGA--G
tr|D4AY51|D4AY51_ARTBC/1-1107 -------------------------------P-VQGYLASNMAG---SAASAGAAGAGAG
tr|F2SS79|F2SS79_TRIRC/1-1100 -------------------------------S-VQGYLASNMAG---SAANAGAA----G
tr|F2RZ03|F2RZ03_TRIT1/1-1102 -------------------------------P-VQGYLASNMAG---SAASAGAA----G
tr|F2Q234|F2Q234_TRIEC/1-1103 -------------------------------P-VQGYLASNMAG---SAASAGAA----G
tr|C4JFU1|C4JFU1_UNCRE/1-1006 --PIS--TP-------NPAF----------TG-TASY-------------------PTPS
tr|J3K5N7|J3K5N7_COCIM/1-1053 --PAS--TA-------NTTF----------AS-TQTY-------------------STPS
tr|E9DEZ8|E9DEZ8_COCPS/1-1055 --PAS--TA-------NTTF----------AS-TQTY-------------------STPS
tr|C1GYX1|C1GYX1_PARBA/1-1086 RLPRSSYTA-------TNSN----------PT-NYPNSASAPV-------------RPAC
tr|C1G7R2|C1G7R2_PARBD/1-1088 RLPRSSYTA-------TNSN----------PQ-NYPNSASAPV-------------RPAC
tr|F2TPQ4|F2TPQ4_AJEDA/1-1083 QLPGSSSTI-------H--V----------AN-AQNYSNSATV-------------PSAG
tr|F0U6V5|F0U6V5_AJEC8/1-1084 RLPASSSAP-------NGGP----------TN-GQNYSHSSAV-------------RSAG
tr|C8VJW0|C8VJW0_EMENI/1-865  --------------------------------------------------------GA--
tr|B6Q545|B6Q545_PENMQ/1-873  --------------------------------------------------------SN--
tr|B8MIU6|B8MIU6_TALSN/1-806  --------------------------------------------------------YS--
tr|V5GEC2|V5GEC2_BYSSN/1-951  ------------------------------------TNNYIS------S-------AS--
tr|C1GXQ8|C1GXQ8_PARBA/1-992  ------------------------------------SSIPASDGKNSAA-------AQ--
tr|C1GGX6|C1GGX6_PARBD/1-1000 ------------------------------------SSIPASDGKNSSA-------AQ--
tr|F0UQZ0|F0UQZ0_AJEC8/1-902  --------------------------------------------------------VN--
tr|C0P184|C0P184_AJECG/1-914  --------------------------------------------------------VN--
tr|F2THY2|F2THY2_AJEDA/1-995  ------------------------------------SSVPFDEVANSSS-------P---
tr|C5K3M6|C5K3M6_AJEDS/1-957  ------------------------------------SSVPLDEVANSSS-------P---
tr|G8BJ79|G8BJ79_CANPC/1-832  ------------------------------------------------------------
tr|H8X2V3|H8X2V3_CANO9/1-823  ------------------------------------------------------------
tr|G8YG95|G8YG95_PICSO/1-1083 PLNSEAYN----------------------------------------------------
tr|Q6BU13|Q6BU13_DEBHA/1-1176 HLPP--V----------------N-SSL--NN---TIGNQVPI--------------NPI
tr|A5DCN6|A5DCN6_PICGU/1-1057 --------------ENPH-----------------NIQTPVFPPNVPPS-------VSPL
tr|G3ARB4|G3ARB4_SPAPN/1-1009 PVPQQPI----------QSIQQIQ-PQF--QS---AQVTPVPM----PM-------IPPV
tr|A3LQ05|A3LQ05_PICST/1-1158 NVNTENVQVEPRSRQNSNRMSHHN-QHL--QG--QNQNSPVLINTKRNS-------IEQL
tr|G3AYJ3|G3AYJ3_CANTC/1-1051 -IK--------------PELSHSN-QSS--N-----------------------------
tr|C4XVP5|C4XVP5_CLAL4/1-1165 HLPHQ------LSHQLPHQLSHQL-PQV--G---------------PQG-------IPPH
tr|Q5A4D7|Q5A4D7_CANAL/1-1087 TLPSQTQSN---VRMSTNGISQNQ-KSL--Q-------------NLSNS-------IPAV
tr|B9WEJ4|B9WEJ4_CANDC/1-1091 SLQSQTQSD---IRMSTNGLPQDQ-KSS--Q-------------SISNS-------IPVI
tr|M3JT51|M3JT51_CANMX/1-1042 HLPPPPQN---------------Q-TP-------------------IPV-------ANSS
tr|H2AQ53|H2AQ53_KAZAF/1-1063 ------------------------------------------------------------
tr|J7RY04|J7RY04_KAZNA/1-1177 FFD---WLF------------DKD-Q-----------QKT--F--------------SQH
tr|G0VAK8|G0VAK8_NAUCC/1-1196 TFP---TQI------------HPV-SSI--S----SIRTE--FR--DSS-------RSQK
tr|G8ZWC0|G8ZWC0_TORDC/1-1064 SYQ---SPM------------N--------------------------E-------NPSV
tr|W0THF8|W0THF8_KLUMA/1-1056 GKS---KSG------------G-----------------------TGES-------NSAT
tr|Q6CCW4|Q6CCW4_YARLI/1-954  ---------------------------------------------------------GQG
tr|Q6BVW6|Q6BVW6_DEBHA/1-750  IE-------------------------------------------RQDD-------IS--
tr|G3AXI2|G3AXI2_CANTC/1-703  IS-------------------------------------------ESS------------
tr|G3B892|G3B892_CANTC/1-734  KME------------------------------------------PEET-------NSIS
tr|A5DPJ1|A5DPJ1_PICGU/1-778  KSV------------------------------------------KGSS-------PIPE
tr|G3BAE8|G3BAE8_CANTC/1-795  I--------------------------------------------KGED-------LYKS
tr|Q6BR11|Q6BR11_DEBHA/1-896  DHQ---WVH------------IPN-HKF--Q----NEQIPLLANSKKSD-------ISES
tr|A3LSD3|A3LSD3_PICST/1-794  DH-----------------------------------EIVTNGN-RSEE-------IQEN
tr|Q6BVX1|Q6BVX1_DEBHA/1-795  DR-----------------------------------NIP--EN-KSDN-------MSPN
tr|A5DAB0|A5DAB0_PICGU/1-756  GM------------------------------------------------------VIPN
tr|C4R4P7|C4R4P7_PICPG/1-792  IFR---WLL--------------------------N------TDYAVQD-------FLPG
tr|F2QWA1|F2QWA1_PICP7/1-801  IFR---WLL--------------------------N------TDYAVQD-------FLPG
tr|K0KMP2|K0KMP2_WICCF/1-877  KI--------------------PI-NS------------------LDSI-------ILPN
tr|G3BEL9|G3BEL9_CANTC/1-768  D--------------------------------------------DGDD-------DVPN
tr|C4QWW5|C4QWW5_PICPG/1-736  KQP---------------------------------------------------------
tr|F2QMM0|F2QMM0_PICP7/1-744  KQP---------------------------------------------------------
tr|G8YAR6|G8YAR6_PICSO/1-758  ----------------------------------------------GEE-------SFP-
tr|A5DJ30|A5DJ30_PICGU/1-819  SPE---DNH------------QPS-PSF--Q----SVPIMD-----SKG-------QKP-
tr|G3AWD1|G3AWD1_CANTC/1-819  IIK---ENQ----------------TNL--Q----NTNAGR-------------------
tr|Q6BHC9|Q6BHC9_DEBHA/1-814  KTQ---AN------------------EY--L----ETASDTHVNQELDE-------LRP-
tr|A3LQR5|A3LQR5_PICST/1-724  ------------------------------------------------------------
tr|W1QHA3|W1QHA3_OGAPD/1-782  SSP------------------------------------------AGQ------------
tr|C5DHC3|C5DHC3_LACTC/1-881  KKP------------------------------------------RGSS-------ILPP
sp|Q9UTS5|ZAS1_SCHPO/1-897    SLASSMDS--------V--RVAPS--ML--A----ASHQIVPQYSENNP-------RV--
sp|Q9UTS5-2|ZAS1_SCHPO/1-845  SLASSMDS--------V--RVAPS--ML--A----ASHQIVPQYSENNP-------RV--
tr|S9VU09|S9VU09_SCHCR/1-843  QVNPSATS--------S--IVSTQ--DL-------------P------------------
tr|S9RAA4|S9RAA4_SCHOY/1-844  HANSSATS--------S--VVPTQ--AL-------------P------------------
tr|Q0TWL4|Q0TWL4_PHANO/1-791  PS--------------PR--VEQ--------------------VLEHPT-------TQ--
tr|M2RT19|M2RT19_COCSN/1-707  ------------------------------------------------------------
tr|N4WI92|N4WI92_COCH4/1-715  ------------------------------------------------------------
tr|B2WNT6|B2WNT6_PYRTR/1-710  ------------------------------------------------------------
tr|R0KTN2|R0KTN2_SETT2/1-703  ------------------------------------------------------------
tr|R0K4V8|R0K4V8_SETT2/1-828  KLLSSTNPV-------HP--TTA--------------------TSDIVV-------FS--
tr|M7UBH6|M7UBH6_BOTF1/1-855  IA--------------NE----------------------------PRN-------SI--
tr|N4U8W4|N4U8W4_FUSC1/1-806  PG--------------TS----------------------------IQS-------TI--
tr|K9G6X0|K9G6X0_PEND2/1-862  VT--------------RL----G--------------------ANTPG------------
tr|B8LWM3|B8LWM3_TALSN/1-893  HL--------------RQ----N--------------------TTLIPD-------TS--
tr|Q5B7T9|Q5B7T9_EMENI/1-874  PP--------------NA--DEQ--------------------AARGAS-------NC--
tr|C8VHN1|C8VHN1_EMENI/1-880  PP--------------NA--DEQ--------------------AARGAS-------NC--
tr|A1D0Y5|A1D0Y5_NEOFI/1-870  AN--------------PD--SPG--------------------GAEINS-------NH--
tr|Q70FJ3|Q70FJ3_ASPFM/1-867  AN--------------PD--SPG--------------------SEEINS-------NQ--
tr|Q4WR40|Q4WR40_ASPFU/1-866  AN--------------PD--SPG--------------------SEEINS-------NQ--
tr|G3Y041|G3Y041_ASPNA/1-811  -D--------------HE----------------------------SGI-------FS--
tr|M2LIV5|M2LIV5_BAUCO/1-846  PQ--------------AP----------------------------EMN-------YI--
tr|M2WLE5|M2WLE5_MYCP1/1-902  PS--------------PP----------------------------ENQ-------YS--
tr|M7X1B9|M7X1B9_RHOT1/1-1013 ADQTQ------------------A--LQ--Q----SIFNALPGASV--------------
tr|U5H0S9|U5H0S9_USTV1/1-1017 VSPGAASSG-------S--TPHPQ--AS--A----SASTRSPGRAG--------------
tr|G3XVX6|G3XVX6_ASPNA/1-840  ------------------------------------------------------------
tr|S0E035|S0E035_GIBF5/1-840  ------------------------------------------------------------
tr|S3DE64|S3DE64_GLAL2/1-884  ------------------------------------------------------------
tr|M2YVJ9|M2YVJ9_MYCFI/1-857  ------------------------------------------------------------
tr|M2WLZ8|M2WLZ8_MYCP1/1-852  ------------------------------------------------------------
tr|S7ZQ44|S7ZQ44_PENOX/1-1060 VKTKRAPEG-------P---------HL--S----RKS---PPRSEAKQ-------AE--
tr|B6HKE4|B6HKE4_PENCW/1-1035 DSGQEAETH-------NDNLKHMH--Q------------------DLNA-------A---
tr|G7X9Q8|G7X9Q8_ASPKW/1-1017 ESQPSFT---------RNDASYDQ--SS--H----LAQTTWTNGTDLPP-------SR--
tr|A2RA85|A2RA85_ASPNC/1-1046 ETQPSFT---------NDDASYAQ--SS--H----LAQSTWANGTDLRP-------SR--
sp|Q9US36|KLF1_SCHPO/1-781    DLKSHIDQ--------P--ILPDQ--PI--I---------SDNFNEG-------------
tr|E6RAD3|E6RAD3_CRYGW/1-721  QLPDP------------------S--SF--Q------TAIFPVASN--------------
tr|Q55NQ1|Q55NQ1_CRYNB/1-717  QQPGP------------------S--SS--Q------TAIFPITSS--------------
tr|J9VRY6|J9VRY6_CRYNH/1-721  QPPGP------------------S--SS--Q------TAIFPITSS--------------
tr|M7WMQ1|M7WMQ1_RHOT1/1-666  WLL----------------------------------ADSGPGWLD--------------
tr|G0SUS7|G0SUS7_RHOG2/1-666  WLL----------------------------------ADSGPGWLD--------------
tr|C7ZE77|C7ZE77_NECH7/1-881  SDKTIAKRY-------RNNNTNS---------------------NAATS-----------
tr|S0EPW3|S0EPW3_GIBF5/1-889  SDRPTSKRN-------REKAPVNV--QV--M----E-------SINVNV-----------
tr|N4U890|N4U890_FUSC1/1-890  SDRPISKRN-------REKAPVNV--EV--M----E-------SINVNV-----------
tr|Q0CBW7|Q0CBW7_ASPTN/1-853  EIFPNETEG-------RTS-------------------------NQINQ-----------
tr|D5GEN5|D5GEN5_TUBMM/1-856  --TANFYS-----------------------------PSISPNFH---------------
tr|W2RYE3|W2RYE3_9EURO/1-749  --DQRMLN-----------------------------Q--SPNDQP--------------

tr|F7VTY7|F7VTY7_SORMK/1-925  -SRSIFQGAPHDAAI---------------------------------------------
tr|V5IL83|V5IL83_NEUCR/1-924  -SRSIFQGAPHDAAI---------------------------------------------
tr|G4UEE4|G4UEE4_NEUT9/1-891  -SRSIFQGAPHDAAI---------------------------------------------
tr|B2B6E5|B2B6E5_PODAN/1-883  ----SVPNAPHDAAI---------------------------------------------
tr|J4W246|J4W246_BEAB2/1-875  ----LHSGGPHDAAI---------------------------------------------
tr|T5A4C1|T5A4C1_9HYPO/1-869  ----TASTGPHDADI---------------------------------------------
tr|E9EKZ0|E9EKZ0_METAR/1-833  ----PVTTGPHDAAI---------------------------------------------
tr|E9E2H3|E9E2H3_METAQ/1-823  ----PVTTGPHDAAI---------------------------------------------
tr|G9MZH3|G9MZH3_HYPVG/1-873  -----PPQSSY----GQPPS-------------------------GP--HDA--------
tr|N4VFX0|N4VFX0_COLOR/1-848  -----PARTAFPPQGQASSL-------------------------GP--HDA--------
tr|E3QTT7|E3QTT7_COLGM/1-844  -----PSQTTFH---FPSSS-------------------------GP--HDA--------
tr|M7TTV0|M7TTV0_BOTF1/1-1030 ----DIRPTSYSPVTKSAPG-------TYSGAGAING----ADGYP----SA-NYTRSDS
tr|L8G8P2|L8G8P2_PSED2/1-1049 ----ETLPGPFSPVGAHTSS-------AYLRSGSLSATVDPSNVYPP--AGS-PYSIQSA
tr|S3CYK5|S3CYK5_GLAL2/1-1027 ----EMTP-NYSPI-TNSSG-------TYSGAASTNG----GENYGP--NGN-AFKRSNS
tr|K1XG42|K1XG42_MARBU/1-1024 ----EPNPSSYSPATVLSSG-------TYSGTASSSS----GTE-TF--QGR-DFKRSNG
tr|E9F2J8|E9F2J8_METAR/1-980  ----AQAQSPYTPVSITASSGI---RYNYSTDMTSA----SHGPYQR--ADA-HLSGL--
tr|G4MVQ7|G4MVQ7_MAGO7/1-1007 -QQTAVSPSTYSPTMRQNPL-------GY----------------TQ--SPV-T------
tr|L7J7P2|L7J7P2_MAGOP/1-998  -QQTAVSPSTYSPTMRQNPL-------GY----------------TQ--SPV-T------
tr|G9P128|G9P128_HYPAI/1-966  --PQEPPGDPYPLINNVGPP-------LFAGSASSV----GHDAFAR--DPI-VHG----
tr|G0RB51|G0RB51_HYPJQ/1-955  --PQEPPGDPYPLMNNVGPP-------LFPGSSSSV----GHDAFGR--DPI-ALA----
tr|G9MSQ9|G9MSQ9_HYPVG/1-1000 --PQEPPGDPYPLINNAGPP-------LFPGSVSSV----GHDAFGH--G----------
tr|U7PWT8|U7PWT8_SPOS1/1-1097 -PSAFNNSMPFSPLSGTPTG-------SYSNGFPPAP---GGGDYTH--TQA-HTAQDHQ
tr|C7Z7J5|C7Z7J5_NECH7/1-989  ----DANGNPYSPMMNTPTG-------MYPNGQLPD----GLGSYMS--PNP-GYDS---
tr|K3VQ22|K3VQ22_FUSPC/1-983  ----IPTPSPYSPMGNAPTG-------MYQNGPMPN----GMETYMS--PTQ-GYDN---
tr|S0DNT7|S0DNT7_GIBF5/1-985  ----VQTPNPYSPMNNTPTG-------MYPNGALPN----GMDSYMS--PTQ-GYDN---
tr|M4FLS4|M4FLS4_MAGP6/1-1028 ----SPKDGPFTALGNAPPA-------GYASTGHPN----G-IFYMQ--HDQ-AYGAM--
tr|J3NNR3|J3NNR3_GAGT3/1-1014 ----SPKGGPFTVLNNASPP-------VYASTGHPN----G-VFFMQ--HDQ-AYGAM--
tr|S3C8W1|S3C8W1_OPHP1/1-1078 -NTNTNIPMPYSPMTATPTT-------AYTNGYTTST---IGTDYMS--HDA-D----NV
tr|F0XFK3|F0XFK3_GROCL/1-1008 ----NSTPMPYIPISNTPPG-------MYSNGVPTT----NGLDYGS--QDP-SVVSY--
tr|E3Q9W3|E3Q9W3_COLGM/1-997  ----DVSGSPFAQATNTPP--------GYPMGAHPG----SMNNYMH--HDN-GY-----
tr|N4UXI7|N4UXI7_COLOR/1-990  ----DASGSPFVQAAPTPPA-------GYPVSAQA-----AADGYMH--HDN-GY-----
tr|T0M1Q1|T0M1Q1_COLGC/1-999  ----EATGSPFAQATHTPPT-------GYPTGAAP-----NMDGYMH--HDG-GY-----
tr|V5IQQ6|V5IQQ6_NEUCR/1-996  ----DAMGSPYTPMTASAPTN------GYSN---------G-IDYMQ--HDA-HY-----
tr|F7VRR5|F7VRR5_SORMK/1-997  ----DTMGSPYTPMTASAPTN------GYSN---------G-VDYMQ--HGA-HY-----
tr|B2AZ12|B2AZ12_PODAN/1-1005 ----DG--MPYSPMANTPPA-------GYPNGGSNG----P-VDYMH--HDH-NN-----
tr|G2QYF4|G2QYF4_THITE/1-1008 ----DAMGSPYTPMANTPPA-------TYANGTPNG------VDYTH--HD--PN-----
tr|M3B1F1|M3B1F1_SPHMS/1-1050 GDSQLAATGSYNV---------------YQNTFTNGQ----DMSS----QSSSDGRRYS-
tr|N1PDM6|N1PDM6_MYCP1/1-1061 VDAQLH-GAPYSA---------------YPTRYSGPG----HVMPPP--ASPASTRRYS-
tr|M2YPB8|M2YPB8_MYCFI/1-916  -----------------------------------SS----SMAPPT--PTPIANRRYS-
tr|M2N3L8|M2N3L8_BAUCO/1-946  -----------------------------------SP----LQTSH----HVLPITRYG-
tr|J4KMM7|J4KMM7_BEAB2/1-890  --------HEYSHHGQTGG------AYGVSVGTARQFDSSAADSYMA--AAS-PIARVD-
tr|D5G764|D5G764_TUBMM/1-1046 --------MTASPDTSLSSA-------TLPNSSK--------------------ASPVDV
tr|K2RSL8|K2RSL8_MACPH/1-1056 -GNSVAPDRSMSG-------------DSW--RSNSAS--QHIQDQHR--RSS-AYSAPQR
tr|E4ZHR8|E4ZHR8_LEPMJ/1-1040 -SRQDSLQRTGSE-------------DTY--RSNSEA--KPYDMQAQ--STG-NFAPPPR
tr|Q0U6N6|Q0U6N6_PHANO/1-973  -NRNDSLQRNGSE-------------DAY--RNSSDV--KPYDMQAQ--GAG-NFAPPPR
tr|E3RYK5|E3RYK5_PYRTT/1-1041 -SRQDSLQRTGSE-------------DRY--RSGSDA--KPYDMQSQ--SMG-SFAPPPR
tr|B2WMX1|B2WMX1_PYRTR/1-995  -SRQDSLQRTGSE-------------DRY--RSGSDA--KPYDMQSQ--SMG-SFAPPPR
tr|R0K2H3|R0K2H3_SETT2/1-994  -SRQDSMQRTGSD-------------ETY--RSSSDT--KPYDMQAQ--NSG-NFAPPPH
tr|M2RD70|M2RD70_COCSN/1-1032 -SRQDSLQRTGSD-------------DAY--RGSSEA--KPYDMQAQ--NSG-NFAPPPR
tr|M2TNU5|M2TNU5_COCH5/1-1002 -SRQDSLQRAGSD-------------DAY--RGSSEA--KPYDMQAQ--NSG-NFAPPPR
tr|N4XAI8|N4XAI8_COCH4/1-1014 -SRQDSLQRAGSD-------------DAY--RGSSEA--KPYDMQAQ--NSG-NFAPPPR
tr|U1I0G2|U1I0G2_9EURO/1-1020 STSSVSMESRYPP-------------------ARP------HTAIPG--SEL-YAKHSS-
tr|V9D2R3|V9D2R3_9EURO/1-1120 PPSPVATEPRFHP-------------------PTP------QAVVAR--PEP-QLHRTN-
tr|H6BS06|H6BS06_EXODN/1-1115 SPSELSTEARYHP-------------------ATP------QAIVPR--PDG-PLNRSS-
tr|S8A1W2|S8A1W2_DACHA/1-1099 -TRMRNEQRPGGT-------------VMSPTTANARR--GSIDLSRK--ADP-GAQPVNR
tr|B6QPJ3|B6QPJ3_PENMQ/1-936  --V-NGK-DSYMS-------------------SRY-------------------------
tr|B8M3W7|B8M3W7_TALSN/1-946  --L-NGSKDAYPS-------------------VRY-------------------------
tr|V5I0D3|V5I0D3_BYSSN/1-1026 STISGSMDSSFPP-------------------LTP------QTGYGS--SDL-STKRSN-
tr|S7ZEX8|S7ZEX8_PENOX/1-807  -----MTPTDYPF-------------------LAN------HPAPV---------S----
tr|B6HD73|B6HD73_PENCW/1-775  -----ITAPEYFV-------------------GSE------EPKP---------------
tr|K9GEC6|K9GEC6_PEND1/1-773  -----ITAPECFV-------------------GSE------EPKP---------------
tr|G7XGJ0|G7XGJ0_ASPKW/1-1020 -SVGMGQGFNYQT-------------------LVS------HHAVDL--SDP-TFSRSN-
tr|G3Y058|G3Y058_ASPNA/1-1021 -SVGIGQGFNYQT-------------------MVS------HHAVDL--SDP-TFSRSN-
tr|Q5AY97|Q5AY97_EMENI/1-998  -SRG-FNRFSYQP-------------------AAQ------QHAPTA--EVP--YSQ---
tr|A1CDS9|A1CDS9_ASPCL/1-1029 -AVPLGRPLSYPP-------------------LNL------HHGVGT--PDS-TVSRSN-
tr|Q4WGR5|Q4WGR5_ASPFU/1-1039 -SMSLGRPLNYQP-------------------LIA------QHGVGT--PDS-TTSRSN-
tr|Q2USE2|Q2USE2_ASPOR/1-1011 -SVGLNSVFSYQH-------------------HIL---------PSQ--NEN-TFPRSN-
tr|B8MXA5|B8MXA5_ASPFN/1-1011 -SVGLNSVFSYQH-------------------HIL---------PSQ--NEN-TFPRSN-
tr|C5FFJ4|C5FFJ4_ARTOC/1-1080 --------AAGGPLQT-PQT------------TTY------HNGKA----DT-MRRQSEG
tr|E4V3J5|E4V3J5_ARTGP/1-1102 AAAGGGSDLHGGPLQT-PQ-------------NAY------HKGNT----DS-IRRQSDG
tr|D4D569|D4D569_TRIVH/1-1104 AGAGTPTELHAGPLQT-PQ-------------SIY------HKGSA----DS-IRRQSDG
tr|D4AY51|D4AY51_ARTBC/1-1107 AGAGTPTELHAGPLQT-SQ-------------SIY------HKGSA----DS-IRRQSDG
tr|F2SS79|F2SS79_TRIRC/1-1100 AGAGTPTELHAGSLQT-PQ-------------STY------HKGSA----DS-IRRQSDG
tr|F2RZ03|F2RZ03_TRIT1/1-1102 AGAGTPTELHSGTLQT-PQ-------------STY------HKGSA----DS-IRRQSDE
tr|F2Q234|F2Q234_TRIEC/1-1103 AGAGTPTELHSGTLQT-PQ-------------STY------HKGSA----DS-IRRQSDE
tr|C4JFU1|C4JFU1_UNCRE/1-1006 S-SSAPLEVAY---------------------------------STT--PNL-QRKHAD-
tr|J3K5N7|J3K5N7_COCIM/1-1053 STTSAPLEPNY---------------------------------PAP--STS-RRKHPD-
tr|E9DEZ8|E9DEZ8_COCPS/1-1055 STTSAPLEPNY---------------------------------PAP--STS-RRKHPD-
tr|C1GYX1|C1GYX1_PARBA/1-1086 SSSSASIENHLQP-------------------LTP------QEQYAG--PDP-RIKRSN-
tr|C1G7R2|C1G7R2_PARBD/1-1088 TSSSTSIESHLQP-------------------LTP------QQQYAG--PDP-RIKRSN-
tr|F2TPQ4|F2TPQ4_AJEDA/1-1083 SSSSTSIENHFQP-------------------LTP------QQQYAA--PNP-RLKRSD-
tr|F0U6V5|F0U6V5_AJEC8/1-1084 SSSSTSIENHLQP-------------------LTP------QQQYAV--PNP-RLKRSD-
tr|C8VJW0|C8VJW0_EMENI/1-865  --PLSS--------------SG-----------------------------S-VSAGSGR
tr|B6Q545|B6Q545_PENMQ/1-873  --SSSS-------------CSG-----------------------------L-DLVGEG-
tr|B8MIU6|B8MIU6_TALSN/1-806  ---------------------D-----------------------------S-DFVEE--
tr|V5GEC2|V5GEC2_BYSSN/1-951  --SVQS-------------SSG-----------------------------A-SITSESR
tr|C1GXQ8|C1GXQ8_PARBA/1-992  --ILSS-------------SSS-----------------------------S-SIRSFNR
tr|C1GGX6|C1GGX6_PARBD/1-1000 --TLSS---------------S-----------------------------S-SIRSFNR
tr|F0UQZ0|F0UQZ0_AJEC8/1-902  --SSST-------------SSS-----------------------------A-SIRSFND
tr|C0P184|C0P184_AJECG/1-914  --SSST-------------SSS-----------------------------A-SIRSFND
tr|F2THY2|F2THY2_AJEDA/1-995  ---SSS-------------SSS-----------------------------S-SIRSFND
tr|C5K3M6|C5K3M6_AJEDS/1-957  ---SSS-------------SSS-----------------------------S-SIRSFND
tr|G8BJ79|G8BJ79_CANPC/1-832  ----------------------------TNS-SMQ------SPQYPLTTN---LA-----
tr|H8X2V3|H8X2V3_CANO9/1-823  ----------------------------T-S-SME------SPQYPLTTN---LA-----
tr|G8YG95|G8YG95_PICSO/1-1083 ----------------VGHL-------RDG------------NTFKH-------------
tr|Q6BU13|Q6BU13_DEBHA/1-1176 -K---------------------------------------DARFPQ--Q---EPRNFNG
tr|A5DCN6|A5DCN6_PICGU/1-1057 -VT--------------------------------------TPNGMN--S---ALTSLHG
tr|G3ARB4|G3ARB4_SPAPN/1-1009 -DP----------------------------------------TFPQ--N---Q------
tr|A3LQ05|A3LQ05_PICST/1-1158 -NA----------------------------------------SLPA--G---QLDSFNG
tr|G3AYJ3|G3AYJ3_CANTC/1-1051 --G------------------------GFG------------DLFPN-------------
tr|C4XVP5|C4XVP5_CLAL4/1-1165 -NGYYQS--PMQNHYAQGSHQITDSQDHTST-KFQ------APDFPL--A---NNRTYR-
tr|Q5A4D7|Q5A4D7_CANAL/1-1087 -PTQQSS--P-----------------GYQT-TIQ------ANNFVHIQN---ELNNFNN
tr|B9WEJ4|B9WEJ4_CANDC/1-1091 -PSQQSS--P-----------------GYPT-TIQ------ASNFIHNQN---DFNNFSN
tr|M3JT51|M3JT51_CANMX/1-1042 -SSQQSS--P-----------------RYPT-TMQ-------------------------
tr|H2AQ53|H2AQ53_KAZAF/1-1063 ------------------------------NNNNN------N------------------
tr|J7RY04|J7RY04_KAZNA/1-1177 -PPSQ--------------------QHKSGDHDKQ------SN----------DNSNLSN
tr|G0VAK8|G0VAK8_NAUCC/1-1196 -QPSRS-------------------QSSFSNHNNN------NNTCQQ--R---DIRDLSA
tr|G8ZWC0|G8ZWC0_TORDC/1-1064 -APDRS-------------------QSSYQNLNRQ------QD-----------------
tr|W0THF8|W0THF8_KLUMA/1-1056 -A------------------------S------------------AA--G---PIGGVST
tr|Q6CCW4|Q6CCW4_YARLI/1-954  -P-----------------------------H------------------------GL--
tr|Q6BVW6|Q6BVW6_DEBHA/1-750  ------------------------------------------------------------
tr|G3AXI2|G3AXI2_CANTC/1-703  ------------------------------------------------------------
tr|G3B892|G3B892_CANTC/1-734  -P------------------------------LLN------NSSYTQ-------------
tr|A5DPJ1|A5DPJ1_PICGU/1-778  -P------------------------------QLS------DKESPA-------------
tr|G3BAE8|G3BAE8_CANTC/1-795  -NGQDK-------------------RAVVST-----------E-----------------
tr|Q6BR11|Q6BR11_DEBHA/1-896  -SLSDR-------------------QKNTEV-SCS------SDEFQE-------------
tr|A3LSD3|A3LSD3_PICST/1-794  -RSKID-------------------QLGYAT-TQQ------HRQSQH-------------
tr|Q6BVX1|Q6BVX1_DEBHA/1-795  -KIRRR-------------------STSF---HLN------NDEYTY-------------
tr|A5DAB0|A5DAB0_PICGU/1-756  -ALDPS-------------------SPTF---FKQ-------------------------
tr|C4R4P7|C4R4P7_PICPG/1-792  -KVIEP-----------------------------------LDSFFY-------------
tr|F2QWA1|F2QWA1_PICP7/1-801  -KVIEP-----------------------------------LDSFFY-------------
tr|K0KMP2|K0KMP2_WICCF/1-877  -VVDES-------------------RVDIHD--YG------NESHLS------------A
tr|G3BEL9|G3BEL9_CANTC/1-768  -PHHDI-------------------DFSVEKIFFK------RRNFFS-------------
tr|C4QWW5|C4QWW5_PICPG/1-736  ---------------------------AV-------------------------------
tr|F2QMM0|F2QMM0_PICP7/1-744  ---------------------------AV-------------------------------
tr|G8YAR6|G8YAR6_PICSO/1-758  ---------------------------M--------------------------------
tr|A5DJ30|A5DJ30_PICGU/1-819  ---------------------------QT-----------------H-------------
tr|G3AWD1|G3AWD1_CANTC/1-819  ---------------------------TV-----------------T-------------
tr|Q6BHC9|Q6BHC9_DEBHA/1-814  ---------------------------PV-----------------A-------------
tr|A3LQR5|A3LQR5_PICST/1-724  ------------------------------------------------------------
tr|W1QHA3|W1QHA3_OGAPD/1-782  --------------------------------MES------TESSDH-------------
tr|C5DHC3|C5DHC3_LACTC/1-881  -K-----------------------SNGVGS-VLE------NTDTTH-------------
sp|Q9UTS5|ZAS1_SCHPO/1-897    -SNEPPR--VTIENASLKPFSG------YIKSHMS------TSNFLNGEPDL-NV---NV
sp|Q9UTS5-2|ZAS1_SCHPO/1-845  -SNEPPR--VTIENASLKPFSG------YIKSHMS------TSNFLNGEPDL-NV---NV
tr|S9VU09|S9VU09_SCHCR/1-843  --SSPSK--V-FDK-------S------DLLVNNS------DANFFHDHANR-SL---NV
tr|S9RAA4|S9RAA4_SCHOY/1-844  --SSPSK--V-FEK-------S------DILVNNP------DANFFHNHANR-GL---NV
tr|Q0TWL4|Q0TWL4_PHANO/1-791  -GGTQTD--P--------------------------------------------------
tr|M2RT19|M2RT19_COCSN/1-707  ------------------------------------------------------------
tr|N4WI92|N4WI92_COCH4/1-715  ------------------------------------------------------------
tr|B2WNT6|B2WNT6_PYRTR/1-710  ------------------------------------------------------------
tr|R0KTN2|R0KTN2_SETT2/1-703  ------------------------------------------------------------
tr|R0K4V8|R0K4V8_SETT2/1-828  -GSTNHE--SQST--CITPQDYI---EDNYTLL-D------LV--ENMDHA---------
tr|M7UBH6|M7UBH6_BOTF1/1-855  -AEQESL--PRDS----------------VTQL-S------SI--PNLILH---------
tr|N4U8W4|N4U8W4_FUSC1/1-806  -EGQESR--P--------------------------------------------------
tr|K9G6X0|K9G6X0_PEND2/1-862  ------------------------------------------------------------
tr|B8LWM3|B8LWM3_TALSN/1-893  -SSQDDR--PSHPQVGKKDNNWL---AE--------------------------------
tr|Q5B7T9|Q5B7T9_EMENI/1-874  -VSESER--PVEA-----------------------------------------------
tr|C8VHN1|C8VHN1_EMENI/1-880  -VSESER--PVEA-----------------------------------------------
tr|A1D0Y5|A1D0Y5_NEOFI/1-870  -NSE-ER--RGET-----------------------------------------------
tr|Q70FJ3|Q70FJ3_ASPFM/1-867  -TSE-ES--RGET-----------------------------------------------
tr|Q4WR40|Q4WR40_ASPFU/1-866  -TSE-ES--RGET-----------------------------------------------
tr|G3Y041|G3Y041_ASPNA/1-811  ------------------------------------------------------------
tr|M2LIV5|M2LIV5_BAUCO/1-846  -NAQDHV--PR----------------------------------HSM------------
tr|M2WLE5|M2WLE5_MYCP1/1-902  -HDRQPQ--QHQQ------QSWS---NDTVHHL-Q------SA--NAMTAT---------
tr|M7X1B9|M7X1B9_RHOT1/1-1013 ---------------NIPPMHP------YGIMHNG------DLGVNTPSSAT-YSTSFSP
tr|U5H0S9|U5H0S9_USTV1/1-1017 ---------------SFPHLAG------LTPVSES------AM--PNHHEHR-NSAMFN-
tr|G3XVX6|G3XVX6_ASPNA/1-840  -------------------------------------------------------TDKGK
tr|S0E035|S0E035_GIBF5/1-840  ------------------------------------------------------IGQLGT
tr|S3DE64|S3DE64_GLAL2/1-884  -----------------------------------------------------SMQEYVP
tr|M2YVJ9|M2YVJ9_MYCFI/1-857  -----------------------------------------------------SLQA---
tr|M2WLZ8|M2WLZ8_MYCP1/1-852  ------------------------------------------------------IAS---
tr|S7ZQ44|S7ZQ44_PENOX/1-1060 -STAQPA---DIPAHQLGQFSI------------------------NVLND---------
tr|B6HKE4|B6HKE4_PENCW/1-1035 --------------AGQSQFSI------------------------HMQNE---------
tr|G7X9Q8|G7X9Q8_ASPKW/1-1017 -NGEQSM--PPPFHYQMTQFQL------------------------QMPMS---------
tr|A2RA85|A2RA85_ASPNC/1-1046 -NGEQSI--PPPFHYQMTQFQL------------------------QMPIS---------
sp|Q9US36|KLF1_SCHPO/1-781    -------------------LQS------AIA--QT------GNNYMFTTSRR-NN---S-
tr|E6RAD3|E6RAD3_CRYGW/1-721  -------------STAIPPNGT------Y----DG------SLQV---------PNSFNP
tr|Q55NQ1|Q55NQ1_CRYNB/1-717  -------------STAVPMNAP------Y----DG------SLQI---------PNSSNP
tr|J9VRY6|J9VRY6_CRYNH/1-721  -------------STAVPLNDP------Y----DG------SLQI---------PNSSNP
tr|M7WMQ1|M7WMQ1_RHOT1/1-666  ------------------PLPD------LAFNLEG------DIAA----------LPFDW
tr|G0SUS7|G0SUS7_RHOG2/1-666  ------------------PLPD------LALNLEG------DLTG----------LPFDW
tr|C7ZE77|C7ZE77_NECH7/1-881  -IATH-S--PLSPPATVHDNSY------------------------E-------------
tr|S0EPW3|S0EPW3_GIBF5/1-889  -NSRN-S--PLSPPATVQDNGS------------------------N-------------
tr|N4U890|N4U890_FUSC1/1-890  -NSRN-S--PLSPPATVQDNGS------------------------N-------------
tr|Q0CBW7|Q0CBW7_ASPTN/1-853  -TSGNSR--PVEPA----------------------------------------------
tr|D5GEN5|D5GEN5_TUBMM/1-856  ---------------------------------------------------E-NTGSYDG
tr|W2RYE3|W2RYE3_9EURO/1-749  -------------------L-------------------------------S-STSSHDP

tr|F7VTY7|F7VTY7_SORMK/1-925  ------------------------------------------------------LLIPDS
tr|V5IL83|V5IL83_NEUCR/1-924  ------------------------------------------------------LLIPDS
tr|G4UEE4|G4UEE4_NEUT9/1-891  ------------------------------------------------------LLIPDS
tr|B2B6E5|B2B6E5_PODAN/1-883  ------------------------------------------------------LLAPEP
tr|J4W246|J4W246_BEAB2/1-875  ------------------------------------------------------LLTPDS
tr|T5A4C1|T5A4C1_9HYPO/1-869  ------------------------------------------------------LPTSDT
tr|E9EKZ0|E9EKZ0_METAR/1-833  ------------------------------------------------------LLTPES
tr|E9E2H3|E9E2H3_METAQ/1-823  ------------------------------------------------------LLTPES
tr|G9MZH3|G9MZH3_HYPVG/1-873  ---------------------------------------------------------A--
tr|N4VFX0|N4VFX0_COLOR/1-848  ---------------------------------------------------------A--
tr|E3QTT7|E3QTT7_COLGM/1-844  ---------------------------------------------------------A--
tr|M7TTV0|M7TTV0_BOTF1/1-1030 DMI-QRGQNSSSAGSN--G------------RG----QRHQS-----F----GTPDTRS-
tr|L8G8P2|L8G8P2_PSED2/1-1049 HGL-----NAGSMQQN--A------------TG---QGRHTG-----I----GGADGNI-
tr|S3CYK5|S3CYK5_GLAL2/1-1027 DSLPPRDQAPSNSIPG--R------------TT----QRHSS-----F----GVSDAKP-
tr|K1XG42|K1XG42_MARBU/1-1024 DSLPQHGT--PSMTPG--A------------RP----QRHAS-----F----GVSDSKP-
tr|E9F2J8|E9F2J8_METAR/1-980  ------G-------QN--T-----------------------------------------
tr|G4MVQ7|G4MVQ7_MAGO7/1-1007 ---------------S--T------------QA---QPHSLP-----L---------HS-
tr|L7J7P2|L7J7P2_MAGOP/1-998  ---------------S--T------------QA---QPHSLP-----L---------HS-
tr|G9P128|G9P128_HYPAI/1-966  ------------------A------------AP---PRRIPS-----G---------PG-
tr|G0RB51|G0RB51_HYPJQ/1-955  ------------------A------------TV---PRRLGT-----G---------Q--
tr|G9MSQ9|G9MSQ9_HYPVG/1-1000 ------------------A------------TA---PRRLAS-----G---------Q--
tr|U7PWT8|U7PWT8_SPOS1/1-1097 N--AIYGNHNHGAQTP--S------------TL---QRLRPT-----Y---------QS-
tr|C7Z7J5|C7Z7J5_NECH7/1-989  --------------------------------R---TPQLSQ-----P---------QS-
tr|K3VQ22|K3VQ22_FUSPC/1-983  --------------------------------R---TPQLSQ-----P---------QS-
tr|S0DNT7|S0DNT7_GIBF5/1-985  --------------------------------R---TPQLSQ-----P---------QS-
tr|M4FLS4|M4FLS4_MAGP6/1-1028 ------H-------QS---------------------QQAAP-----Q---------QS-
tr|J3NNR3|J3NNR3_GAGT3/1-1014 ------H-------QG---------------------QRAAP-----H---------QS-
tr|S3C8W1|S3C8W1_OPHP1/1-1078 T--PVYGQPSS-------S------------RQ---RQQVQP-----Y---------QS-
tr|F0XFK3|F0XFK3_GROCL/1-1008 ------G-------QS--V------------DR---QRSHAT-----Y---------QP-
tr|E3Q9W3|E3Q9W3_COLGM/1-997  ------G------------------------GL---QAHRPP-----Q---------Q--
tr|N4UXI7|N4UXI7_COLOR/1-990  ------G------------------------NV---QAHRPP-----H---------QQ-
tr|T0M1Q1|T0M1Q1_COLGC/1-999  ------G------------------------NV---QALRPR-----H---------QS-
tr|V5IQQ6|V5IQQ6_NEUCR/1-996  ------Q------------------------HM---AGQRSL-----Q---------HS-
tr|F7VRR5|F7VRR5_SORMK/1-997  ------Q------------------------HM---SGQRPL-----H---------QS-
tr|B2AZ12|B2AZ12_PODAN/1-1005 ------Y------------------------GH---MSQRQP-----L---------HS-
tr|G2QYF4|G2QYF4_THITE/1-1008 ------Y------------------------NH---MSQRQP-----H---------HS-
tr|M3B1F1|M3B1F1_SPHMS/1-1050 ------------------------------------------------------------
tr|N1PDM6|N1PDM6_MYCP1/1-1061 ------------------------------------------------------------
tr|M2YPB8|M2YPB8_MYCFI/1-916  ------------------------------------------------------------
tr|M2N3L8|M2N3L8_BAUCO/1-946  ------------------------------------------------------------
tr|J4KMM7|J4KMM7_BEAB2/1-890  ------------------------------------------------------------
tr|D5G764|D5G764_TUBMM/1-1046 N--TLYG-------------------------G---GQQRPG-----L---------SS-
tr|K2RSL8|K2RSL8_MACPH/1-1056 S--SSFDTVN---------------------NS---RPQ--------------YS--PQ-
tr|E4ZHR8|E4ZHR8_LEPMJ/1-1040 P--APMSNYS---------------------GG---RNS--------------LHNSPH-
tr|Q0U6N6|Q0U6N6_PHANO/1-973  P--SALGNYS---------------------GG---RTP--------------LHNSPH-
tr|E3RYK5|E3RYK5_PYRTT/1-1041 P--AALGNYS---------------------GG---RTP--------------LHNSPH-
tr|B2WMX1|B2WMX1_PYRTR/1-995  P--AALGNYS---------------------GG---RTP--------------LHNSPH-
tr|R0K2H3|R0K2H3_SETT2/1-994  P--ATMGSYS---------------------GG---RTP--------------LHNSPH-
tr|M2RD70|M2RD70_COCSN/1-1032 P--AALGNYG---------------------GV---RTP--------------LHNSPH-
tr|M2TNU5|M2TNU5_COCH5/1-1002 P--AALGNYG---------------------GG---RTS--------------LHNSPH-
tr|N4XAI8|N4XAI8_COCH4/1-1014 P--AALGNYG---------------------GG---RTS--------------LHNSPH-
tr|U1I0G2|U1I0G2_9EURO/1-1020 ----SPTSY---LLSP--QQKQP---LDLSYTV---DPRTNL-----S----NVHDPPFR
tr|V9D2R3|V9D2R3_9EURO/1-1120 ----SLGSN---PMSP--PQKHE---QTGW-SS---GVRRQS-----F----NNADYHRE
tr|H6BS06|H6BS06_EXODN/1-1115 ----STGEK---PLSP--VQKQE---IAPW-PV---EIRRQS-----F----NPRDLSRP
tr|S8A1W2|S8A1W2_DACHA/1-1099 E--AQ---YN---------------------GM---GVM--------------NSQNQS-
tr|B6QPJ3|B6QPJ3_PENMQ/1-936  ------------GGDS--A--KT--QQTMYGSG---T----P-----Y----GS----N-
tr|B8M3W7|B8M3W7_TALSN/1-946  ------------GGNP--GIGAK--TQRMYGSG---T----A-----Y----GS----N-
tr|V5I0D3|V5I0D3_BYSSN/1-1026 ----SSSTY---SMNS--PKVHP---TTSYNPP---DPSA-N-----Y----GSVGPSA-
tr|S7ZEX8|S7ZEX8_PENOX/1-807  --------------KS--PTNS--------------------------------------
tr|B6HD73|B6HD73_PENCW/1-775  ---------------------P--------------------------------------
tr|K9GEC6|K9GEC6_PEND1/1-773  ---------------------P--------------------------------------
tr|G7XGJ0|G7XGJ0_ASPKW/1-1020 ----SSSNH---TLSS--PPGPS--STTTFSPP---EIQAVP-----H----TTLGSHS-
tr|G3Y058|G3Y058_ASPNA/1-1021 ----SSSNH---TLSS--PPGQS--STTTFSPP---EIQAVP-----H----TALGGHS-
tr|Q5AY97|Q5AY97_EMENI/1-998  ------------PCDL--PNTPI--TTTTFNSP---PLQRPL-----Q----VGSNTRH-
tr|A1CDS9|A1CDS9_ASPCL/1-1029 ----SLSNQ---SINS--PPGQA--NASPFSPP---DLPQAS-----Y----VPLTGHH-
tr|Q4WGR5|Q4WGR5_ASPFU/1-1039 ----SLSNH---SINS--PPGQA--N-APFSPP---DLQKPA-----Y----VPLTGRH-
tr|Q2USE2|Q2USE2_ASPOR/1-1011 ----SLSTH---GKSS--PPVP-----TSYSPP---ELHKTS-----Y----GSLSNHH-
tr|B8MXA5|B8MXA5_ASPFN/1-1011 ----SLSTH---GKSS--PPVP-----TSYSPP---ELHKTS-----Y----GSLSNHH-
tr|C5FFJ4|C5FFJ4_ARTOC/1-1080 ----NA-GY---FVPT--Q-NAQ--SMAVYGDS---NCS--T-----Y----EPYSINN-
tr|E4V3J5|E4V3J5_ARTGP/1-1102 ----NTGGY---LVPQ--Q-KPQ--PVAVYGEP---NCS--S-----Y----EPYTHTN-
tr|D4D569|D4D569_TRIVH/1-1104 ----NTGGY---LVPQ--Q-K------AVYGEP---NCS--N-----Y----EPYNQTT-
tr|D4AY51|D4AY51_ARTBC/1-1107 ----NTGGY---LVPQ--Q-K------AVYGEP---NCS--N-----Y----EPYNQTT-
tr|F2SS79|F2SS79_TRIRC/1-1100 ----NTGEY---LVPQ--Q-K------AVYGEP---NCS--S-----Y----EPYNHTNN
tr|F2RZ03|F2RZ03_TRIT1/1-1102 ----NTGGY---LVPQ--Q-K------AIYGEP---NCS--N-----Y----EPYSHTN-
tr|F2Q234|F2Q234_TRIEC/1-1103 ----NTGGY---LVPQ--Q-K------AIYGEP---NCS--N-----Y----EPYSHTN-
tr|C4JFU1|C4JFU1_UNCRE/1-1006 ----PGGVF---AAPP--AQRP---PLTMYDPA---H-RQSY-----G----LYS-NAT-
tr|J3K5N7|J3K5N7_COCIM/1-1053 ----PSGVY---AVPP--AKQQ---PVAIYEQS---H-RHPH-----N----SYGTTST-
tr|E9DEZ8|E9DEZ8_COCPS/1-1055 ----PSGVY---AVPP--AKQQ---PVAIYEQS---H-RHPH-----N----SYGTTST-
tr|C1GYX1|C1GYX1_PARBA/1-1086 ----SSSSY---SLSP--K-QQ---STSIYRSS---N-RQPG-----Y----GKYDNQR-
tr|C1G7R2|C1G7R2_PARBD/1-1088 ----SSSSY---TLSP--K-QQ---STSIYSAS---N-RQPG-----Y----GKYDNQR-
tr|F2TPQ4|F2TPQ4_AJEDA/1-1083 ----STSSY---TLSP--Q-RQ---SASMYGVS---N-RQPV-----Y----GKYDGQR-
tr|F0U6V5|F0U6V5_AJEC8/1-1084 ----SSSSY---TLSP--Q-KQ---STSMYGVS---N-RQPG-----Y----GKYDGQR-
tr|C8VJW0|C8VJW0_EMENI/1-865  S-----------------------------------------------------------
tr|B6Q545|B6Q545_PENMQ/1-873  ------------------------------------------------------------
tr|B8MIU6|B8MIU6_TALSN/1-806  ------------------------------------------------------------
tr|V5GEC2|V5GEC2_BYSSN/1-951  R-------------------------------------MDAE-----------SMTTPSS
tr|C1GXQ8|C1GXQ8_PARBA/1-992  NSVS--------SH-----DTP----------------DGVS-----------ALTTPPS
tr|C1GGX6|C1GGX6_PARBD/1-1000 NSVS--------SH-----DTP----------------DGVS-----------ALTTPPS
tr|F0UQZ0|F0UQZ0_AJEC8/1-902  KAAP--------PP------GSHN-------------QDSSS-----------NLTSPPS
tr|C0P184|C0P184_AJECG/1-914  KAAT--------PP------GSHN-------------QDSSS-----------NLTSPPS
tr|F2THY2|F2THY2_AJEDA/1-995  NSVS--------SH-----GSSHN-------------QDSSS-----------ALTTPPS
tr|C5K3M6|C5K3M6_AJEDS/1-957  NSVS--------SH-----GSSHN-------------QDSSS-----------ALTTPPS
tr|G8BJ79|G8BJ79_CANPC/1-832  -----------------------------------TNTMPPQF--DL------DSLRNNG
tr|H8X2V3|H8X2V3_CANO9/1-823  -----------------------------------TNIIPNQF--DL------DSLRNNG
tr|G8YG95|G8YG95_PICSO/1-1083 -----------------PVVNTRH-------GDRSDIDMSSGHLTDLN-----KNSYNNM
tr|Q6BU13|Q6BU13_DEBHA/1-1176 --------RP-------PYIHPQN------------NAMASHIQ-DMYADQYKVPNFGNN
tr|A5DCN6|A5DCN6_PICGU/1-1057 --------YHRPSAPNEPLPQPQN---FAW-PEPYHQSIPPQSQPQLP--SPGQFPLNSH
tr|G3ARB4|G3ARB4_SPAPN/1-1009 -------------P-------------------------------IDY-----SMLAQPF
tr|A3LQ05|A3LQ05_PICST/1-1158 --------YQNNQLLN-------------------DESMSQQNLSELY--SQTVLNFSSN
tr|G3AYJ3|G3AYJ3_CANTC/1-1051 ---------------------------------GRGNGIDVSD---EKKAENTKEVYPLN
tr|C4XVP5|C4XVP5_CLAL4/1-1165 -----------------PFPNWRP---DPF-PSYYGMQSPPNNN------QEINRGTNGA
tr|Q5A4D7|Q5A4D7_CANAL/1-1087 --------LN-----------------------------NLNNLNTLY------KSYGTT
tr|B9WEJ4|B9WEJ4_CANDC/1-1091 --------FT-----------------------------NLNNLNTLY------KSYGTT
tr|M3JT51|M3JT51_CANMX/1-1042 --------FN-----------------------------NQNNLNNLY------KSYGTT
tr|H2AQ53|H2AQ53_KAZAF/1-1063 ---------------NNNNNN------------------NNN------------NNKSGT
tr|J7RY04|J7RY04_KAZNA/1-1177 VVFSSSS-YSASPVNP--------------------------------------------
tr|G0VAK8|G0VAK8_NAUCC/1-1196 INPT-SS---IPPSNNNSFKL------------------NSN------------IPPTNN
tr|G8ZWC0|G8ZWC0_TORDC/1-1064 ----------YYPTQN-----------------------NSD------------SRNKNN
tr|W0THF8|W0THF8_KLUMA/1-1056 TTTTTTTTSSSNASLNSGFAL----------GGSGGGGAGSG------------SGSGMA
tr|Q6CCW4|Q6CCW4_YARLI/1-954  -----------SPGGQTPLPL----------PGLG-------------------------
tr|Q6BVW6|Q6BVW6_DEBHA/1-750  ------------------------------------------------------------
tr|G3AXI2|G3AXI2_CANTC/1-703  ------------------------------------------------------------
tr|G3B892|G3B892_CANTC/1-734  -------------------I-------------------------------------ETP
tr|A5DPJ1|A5DPJ1_PICGU/1-778  -------------------M-------------------------------------VST
tr|G3BAE8|G3BAE8_CANTC/1-795  ---------SNTPIN---------------------------------------MLHGSS
tr|Q6BR11|Q6BR11_DEBHA/1-896  ---------------LNSQTN----------E--------EN------------IDMEIS
tr|A3LSD3|A3LSD3_PICST/1-794  ---------------TNHAI----------------------------------------
tr|Q6BVX1|Q6BVX1_DEBHA/1-795  ---------------NNGFM----------------------------------------
tr|A5DAB0|A5DAB0_PICGU/1-756  -------------------S----------------------------------------
tr|C4R4P7|C4R4P7_PICPG/1-792  ------------------------------------------------------------
tr|F2QWA1|F2QWA1_PICP7/1-801  ------------------------------------------------------------
tr|K0KMP2|K0KMP2_WICCF/1-877  ANP-ELNALQDGPITTTDAT------------------------------------TL--
tr|G3BEL9|G3BEL9_CANTC/1-768  -----------------PDIS----------P----------------------------
tr|C4QWW5|C4QWW5_PICPG/1-736  -----------------------------------------E------------LETELN
tr|F2QMM0|F2QMM0_PICP7/1-744  -----------------------------------------E------------LETELN
tr|G8YAR6|G8YAR6_PICSO/1-758  ------------------------------------------------------------
tr|A5DJ30|A5DJ30_PICGU/1-819  ------------------------------------------------------------
tr|G3AWD1|G3AWD1_CANTC/1-819  ------------------------------------------------------------
tr|Q6BHC9|Q6BHC9_DEBHA/1-814  ------------------------------------------------------------
tr|A3LQR5|A3LQR5_PICST/1-724  ------------------------------------------------------------
tr|W1QHA3|W1QHA3_OGAPD/1-782  --T--TKDVISQPTP---QIG----------P----------------------------
tr|C5DHC3|C5DHC3_LACTC/1-881  --T--ESNASSGPVTGNKKIS----------P--------EE------------LEENLA
sp|Q9UTS5|ZAS1_SCHPO/1-897    DL-------------------------SPF-PNLPATV----------------------
sp|Q9UTS5-2|ZAS1_SCHPO/1-845  DL-------------------------SPF-PNLPATV----------------------
tr|S9VU09|S9VU09_SCHCR/1-843  DL-------------------------ASF-SSPPPSS----------------------
tr|S9RAA4|S9RAA4_SCHOY/1-844  DL-------------------------ASF-SSPPPSS----------------------
tr|Q0TWL4|Q0TWL4_PHANO/1-791  ------------------------------------------------------------
tr|M2RT19|M2RT19_COCSN/1-707  ------------------------------------------------------------
tr|N4WI92|N4WI92_COCH4/1-715  ------------------------------------------------------------
tr|B2WNT6|B2WNT6_PYRTR/1-710  ------------------------------------------------------------
tr|R0KTN2|R0KTN2_SETT2/1-703  ------------------------------------------------------------
tr|R0K4V8|R0K4V8_SETT2/1-828  ---------------K--------------------------------------------
tr|M7UBH6|M7UBH6_BOTF1/1-855  ----------------------------SID-----------------------------
tr|N4U8W4|N4U8W4_FUSC1/1-806  ------------------------------------------------------------
tr|K9G6X0|K9G6X0_PEND2/1-862  ------------------------------------------------------------
tr|B8LWM3|B8LWM3_TALSN/1-893  ---------------------------HSGG-----------------------------
tr|Q5B7T9|Q5B7T9_EMENI/1-874  ------------------------------G-----------------------------
tr|C8VHN1|C8VHN1_EMENI/1-880  ------------------------------G-----------------------------
tr|A1D0Y5|A1D0Y5_NEOFI/1-870  ------------------------------D-----------------------------
tr|Q70FJ3|Q70FJ3_ASPFM/1-867  ------------------------------D-----------------------------
tr|Q4WR40|Q4WR40_ASPFU/1-866  ------------------------------D-----------------------------
tr|G3Y041|G3Y041_ASPNA/1-811  ------------------------------------------------------------
tr|M2LIV5|M2LIV5_BAUCO/1-846  ----------------------------SGG-----------------------------
tr|M2WLE5|M2WLE5_MYCP1/1-902  ---------------Q-QMSPPHLQQRNSFS-----------------------------
tr|M7X1B9|M7X1B9_RHOT1/1-1013 HA---MSNNSASPADN-AFSAPSTGQTSLPGPSPPGVF----------------------
tr|U5H0S9|U5H0S9_USTV1/1-1017 -----LQQHLYGPLSH-AMGS------AAAGPSNPP------------------------
tr|G3XVX6|G3XVX6_ASPNA/1-840  PSIK--------PA------------------------------------------YPPS
tr|S0E035|S0E035_GIBF5/1-840  DVVS--------SA------------------------------------------IPEQ
tr|S3DE64|S3DE64_GLAL2/1-884  S------------------DQ---------------------------------------
tr|M2YVJ9|M2YVJ9_MYCFI/1-857  ------------------------------------------------------------
tr|M2WLZ8|M2WLZ8_MYCP1/1-852  ------------------------------------------------------------
tr|S7ZQ44|S7ZQ44_PENOX/1-1060 --------------------VPAS-------------SKRRA------------QRIPGS
tr|B6HKE4|B6HKE4_PENCW/1-1035 --------------------PA------------------SS------------RTLLNV
tr|G7X9Q8|G7X9Q8_ASPKW/1-1017 --------------------NASN-------------AVSSK------------LTADHN
tr|A2RA85|A2RA85_ASPNC/1-1046 --------------------NTSN-------------AVSSN------------LSANNN
sp|Q9US36|KLF1_SCHPO/1-781    -I-------------------------SGS-ITIPES-----------------------
tr|E6RAD3|E6RAD3_CRYGW/1-721  HA-------------------------SDF-------S----------------------
tr|Q55NQ1|Q55NQ1_CRYNB/1-717  PV-------------------------SDF-------S----------------------
tr|J9VRY6|J9VRY6_CRYNH/1-721  PV-------------------------SDF-------S----------------------
tr|M7WMQ1|M7WMQ1_RHOT1/1-666  SI---LSLNT---------GGPSASTSNIFLPS---------------------------
tr|G0SUS7|G0SUS7_RHOG2/1-666  NI---LSLNA---------GGPSTSTSNIFLPF---------------------------
tr|C7ZE77|C7ZE77_NECH7/1-881  ------------------------------------------------------------
tr|S0EPW3|S0EPW3_GIBF5/1-889  ------------------------------------------------------------
tr|N4U890|N4U890_FUSC1/1-890  ------------------------------------------------------------
tr|Q0CBW7|Q0CBW7_ASPTN/1-853  ------------------------------------------------------------
tr|D5GEN5|D5GEN5_TUBMM/1-856  HS--------GGGAG--DHGGGGTGNFDSP----GGLL----------------------
tr|W2RYE3|W2RYE3_9EURO/1-749  --------------------NIGVSVLDGL----NGM-----------------------

tr|F7VTY7|F7VTY7_SORMK/1-925  --RSQQ------------------------------------------------------
tr|V5IL83|V5IL83_NEUCR/1-924  --RSQQ------------------------------------------------------
tr|G4UEE4|G4UEE4_NEUT9/1-891  --RSQQ------------------------------------------------------
tr|B2B6E5|B2B6E5_PODAN/1-883  --RPRQ------------------------------------------------------
tr|J4W246|J4W246_BEAB2/1-875  --NTEP------------------------------------------------------
tr|T5A4C1|T5A4C1_9HYPO/1-869  --NPAP------------------------------------------------------
tr|E9EKZ0|E9EKZ0_METAR/1-833  --NTEP------------------------------------------------------
tr|E9E2H3|E9E2H3_METAQ/1-823  --NTEP------------------------------------------------------
tr|G9MZH3|G9MZH3_HYPVG/1-873  -------------ILLTPESNTA-------------------------------------
tr|N4VFX0|N4VFX0_COLOR/1-848  -------------ILLTPDSGVT-------------------------------------
tr|E3QTT7|E3QTT7_COLGM/1-844  -------------ILLTPDSNAT-------------------------------------
tr|M7TTV0|M7TTV0_BOTF1/1-1030 ---------SD---FSRS-LQTN-------------------------------------
tr|L8G8P2|L8G8P2_PSED2/1-1049 ---------QDNTLYGRQSQHST-------------------------------------
tr|S3CYK5|S3CYK5_GLAL2/1-1027 ---------AD---FQRPSLQ-T-------------------------------------
tr|K1XG42|K1XG42_MARBU/1-1024 ---------VQ---FSRTPLQNN-------------------------------------
tr|E9F2J8|E9F2J8_METAR/1-980  -------------------NQET-------------------------------------
tr|G4MVQ7|G4MVQ7_MAGO7/1-1007 ---------SPGVHPRRPNVPPD-------------------------------------
tr|L7J7P2|L7J7P2_MAGOP/1-998  ---------SPGVHPRRPNVPPD-------------------------------------
tr|G9P128|G9P128_HYPAI/1-966  ---------PSHGPPSRPSIQTN-------------------------------------
tr|G0RB51|G0RB51_HYPJQ/1-955  ---------PS-HGPSRPSIQTN-------------------------------------
tr|G9MSQ9|G9MSQ9_HYPVG/1-1000 ----------S-HGPTRPSIQTN-------------------------------------
tr|U7PWT8|U7PWT8_SPOS1/1-1097 ---------P--AIPQRPASTQN-------------------------------------
tr|C7Z7J5|C7Z7J5_NECH7/1-989  ---------P--SVAQRQSMSAS-------------------------------------
tr|K3VQ22|K3VQ22_FUSPC/1-983  ---------P--AMSQRPSISAG-------------------------------------
tr|S0DNT7|S0DNT7_GIBF5/1-985  ---------P--SIQQRPSMSAS-------------------------------------
tr|M4FLS4|M4FLS4_MAGP6/1-1028 ---------PHMTQPRRPSVQTD-------------------------------------
tr|J3NNR3|J3NNR3_GAGT3/1-1014 ---------PA-THPQRPSVQTD-------------------------------------
tr|S3C8W1|S3C8W1_OPHP1/1-1078 ---------P--AITQRPLV-RT-------------------------------------
tr|F0XFK3|F0XFK3_GROCL/1-1008 ---------P--SSPQRSSIQAS-------------------------------------
tr|E3Q9W3|E3Q9W3_COLGM/1-997  ---------S--PNGPGPTVQAN-------------------------------------
tr|N4UXI7|N4UXI7_COLOR/1-990  ---------S--PNGQRPTVQTN-------------------------------------
tr|T0M1Q1|T0M1Q1_COLGC/1-999  ---------P--NNGPRPTVQTN-------------------------------------
tr|V5IQQ6|V5IQQ6_NEUCR/1-996  ---------P--TGPQRPSVQTN-------------------------------------
tr|F7VRR5|F7VRR5_SORMK/1-997  ---------P--PGPHRPSLQTN-------------------------------------
tr|B2AZ12|B2AZ12_PODAN/1-1005 ---------P--GGPQRPSIQTS-------------------------------------
tr|G2QYF4|G2QYF4_THITE/1-1008 ---------P--QGPQRPSIQTS-------------------------------------
tr|M3B1F1|M3B1F1_SPHMS/1-1050 ----------MDNKFGRPGPM-TNR-----------------------------------
tr|N1PDM6|N1PDM6_MYCP1/1-1061 ----------MDGQYERPTSM-QDG-----------------------------------
tr|M2YPB8|M2YPB8_MYCFI/1-916  ----------IEGQLNNRPTS-MGS-----------------------------------
tr|M2N3L8|M2N3L8_BAUCO/1-946  ----------PDESYPRPALQ-TQG-----------------------------------
tr|J4KMM7|J4KMM7_BEAB2/1-890  ---------------------TQ-------------------------------------
tr|D5G764|D5G764_TUBMM/1-1046 ---------SSKSDFARPPLQTS-------------------------------------
tr|K2RSL8|K2RSL8_MACPH/1-1056 ---------PAAHGHPAPPLRSQSSV--------------GT---------GGV--Q-N-
tr|E4ZHR8|E4ZHR8_LEPMJ/1-1040 ---------IANGNFQRPELHTQ------------------T---------SSM--S-S-
tr|Q0U6N6|Q0U6N6_PHANO/1-973  ---------VGNGNFTRPDLRAQ------------------T---------SNI--S-G-
tr|E3RYK5|E3RYK5_PYRTT/1-1041 ---------VGNGNFTRPELRTQ------------------T---------SGL--S-S-
tr|B2WMX1|B2WMX1_PYRTR/1-995  ---------VGNGNFTRPELRTQ------------------T---------SGL--S-S-
tr|R0K2H3|R0K2H3_SETT2/1-994  ---------VGNGSFTRPELRAQ------------------T---------SNI--S-S-
tr|M2RD70|M2RD70_COCSN/1-1032 ---------VGNGSFTRPELRAQ------------------T---------SNV--S-S-
tr|M2TNU5|M2TNU5_COCH5/1-1002 ---------VGNGSFTRPELRAQ------------------T---------SNV--S-S-
tr|N4XAI8|N4XAI8_COCH4/1-1014 ---------VGNGSFTRPELRAQ------------------T---------SNV--S-S-
tr|U1I0G2|U1I0G2_9EURO/1-1020 -T----------TPVSPTAHR---QN--------------PF---------HSA--D-G-
tr|V9D2R3|V9D2R3_9EURO/1-1120 -Q----------PAYASMQSL---DR--------------GL---------GQN--V-P-
tr|H6BS06|H6BS06_EXODN/1-1115 -D----------FAYNQAHTR---DA--------------AS---------GSL--N-P-
tr|S8A1W2|S8A1W2_DACHA/1-1099 ---------KSNSAYTRPKLQTN--I--------------TA---------PNL--V-G-
tr|B6QPJ3|B6QPJ3_PENMQ/1-936  ---------F--------------------------------------------------
tr|B8M3W7|B8M3W7_TALSN/1-946  ---------F--------------------------------------------------
tr|V5I0D3|V5I0D3_BYSSN/1-1026 ---------YHDAPFSPGQLQ--QR----------------P---------ESV------
tr|S7ZEX8|S7ZEX8_PENOX/1-807  ------------------------------------------------------------
tr|B6HD73|B6HD73_PENCW/1-775  ------------------------------------------------------------
tr|K9GEC6|K9GEC6_PEND1/1-773  ------------------------------------------------------------
tr|G7XGJ0|G7XGJ0_ASPKW/1-1020 ---------AGKASPSSGDLS--HE----------------V---------RSH--H-S-
tr|G3Y058|G3Y058_ASPNA/1-1021 ---------AGKSSPNSGDLS--HE----------------V---------RSH--H-S-
tr|Q5AY97|Q5AY97_EMENI/1-998  ---------ALNGSPTN-------E----------------L---------GPA--R---
tr|A1CDS9|A1CDS9_ASPCL/1-1029 ---------SIDSLDSPLGQA--HR----------------L---------TAS--N-L-
tr|Q4WGR5|Q4WGR5_ASPFU/1-1039 ---------SIYPSGSPSDQT--YQ----------------L---------TGL--N-P-
tr|Q2USE2|Q2USE2_ASPOR/1-1011 ---------PT--NTSIGEVH--HD----------------A---------QSH--H-P-
tr|B8MXA5|B8MXA5_ASPFN/1-1011 ---------PT--NTSIGEVH--HD----------------A---------QSH--H-P-
tr|C5FFJ4|C5FFJ4_ARTOC/1-1080 ---------NTLQPYSIIPLNGASDM--------------AP---------SAS--V-A-
tr|E4V3J5|E4V3J5_ARTGP/1-1102 ---NNTHNNTPQ-PFSISPLAGPQEI--------------GP---------GTS--I-A-
tr|D4D569|D4D569_TRIVH/1-1104 ---NNTHNNTPQPSYSISPLNGTTEI--------------GP---------GAS--V-A-
tr|D4AY51|D4AY51_ARTBC/1-1107 ---NITHNNTPQPSYSISPLNGAAEM--------------GP---------GAS--V-A-
tr|F2SS79|F2SS79_TRIRC/1-1100 -NNNTTHNNTPQPPYSISPLNGATEV--------------GP---------GTS--V-A-
tr|F2RZ03|F2RZ03_TRIT1/1-1102 ---NNTHNNTPQPPYSISPLNGATEI--------------GP---------GTS--V-A-
tr|F2Q234|F2Q234_TRIEC/1-1103 ---NNTHNNTPQPPYSISPLNGATEI--------------GP---------GTS--V-A-
tr|C4JFU1|C4JFU1_UNCRE/1-1006 ---------YQNVSLTAPDVS--SG---------------------------AS--H-A-
tr|J3K5N7|J3K5N7_COCIM/1-1053 ---------YQGVSFSAPDVA--SG---------------------------VS--T-T-
tr|E9DEZ8|E9DEZ8_COCPS/1-1055 ---------YQGVSFSAPDVA--SG---------------------------VS--T-T-
tr|C1GYX1|C1GYX1_PARBA/1-1086 ---------YPNTPFSPPELA--PQ----------------I---------DQP--S-D-
tr|C1G7R2|C1G7R2_PARBD/1-1088 ---------YPNTTFSPPELA--PP----------------I---------NQP--S-D-
tr|F2TPQ4|F2TPQ4_AJEDA/1-1083 ---------YQTTPFSPSELD--PI----------------N---------QPS--D-S-
tr|F0U6V5|F0U6V5_AJEC8/1-1084 ---------YQTAPFSSAELD--QV----------------S---------QPS--G-P-
tr|C8VJW0|C8VJW0_EMENI/1-865  -----------SR----SPDVSLHAA-----QA------------------PVS----P-
tr|B6Q545|B6Q545_PENMQ/1-873  ------------V----YGEEDLPVQ-----GG------------------PIS----P-
tr|B8MIU6|B8MIU6_TALSN/1-806  ------------------EGEEQHVG-----EA------------------PLS----P-
tr|V5GEC2|V5GEC2_BYSSN/1-951  --HCA-----SSRHGQHKQNNDRPPH-----GA------------------PVS----P-
tr|C1GXQ8|C1GXQ8_PARBA/1-992  -MSSD-----MNYHGL----DHGAVS-----CA------------------PVS----P-
tr|C1GGX6|C1GGX6_PARBD/1-1000 -MSSD-----MNYHGL----DHGAVS-----CA------------------PVS----P-
tr|F0UQZ0|F0UQZ0_AJEC8/1-902  -I-GE-----LNYLGQ----DHGAGS-----VA------------------PIS----P-
tr|C0P184|C0P184_AJECG/1-914  -I-GE-----LNYHGQ----DHGAGS-----VA------------------PIS----P-
tr|F2THY2|F2THY2_AJEDA/1-995  -M-VD-----LSYHGQ----DHGAGS-----GA------------------PIS----P-
tr|C5K3M6|C5K3M6_AJEDS/1-957  -M-VD-----LSYHGQ----DHGAGS-----GA------------------PIS----P-
tr|G8BJ79|G8BJ79_CANPC/1-832  --TTLPQNDILTWLFDIPQFDYNLHR---DNSQ---------------------------
tr|H8X2V3|H8X2V3_CANO9/1-823  --TTLPQNDILTWLFDIPQFDNNSQR---GN-----------------------------
tr|G8YG95|G8YG95_PICSO/1-1083 --NIQSPNGILNWLFNDQSYPRNRYF---GDDI--IQDRR--------------------
tr|Q6BU13|Q6BU13_DEBHA/1-1176 --IPQSQNDILSWLFTESPENMIVTP---GSEN--MKRESLKGV----------------
tr|A5DCN6|A5DCN6_PICGU/1-1057 --IPYSQTDILSWLFTDSPPNAIPAN---EMSP--GHQ----------------------
tr|G3ARB4|G3ARB4_SPAPN/1-1009 --VPQSQNDILSWLFTDSPPSALETN---NGKV---------------------------
tr|A3LQ05|A3LQ05_PICST/1-1158 --IPQTQNDILSWLFNDSPTNVMSNS---PHES--VTKRLGSKD----------------
tr|G3AYJ3|G3AYJ3_CANTC/1-1051 --TMQSQNELISWLFNDSSPNNIVSP---MDIP--MQSTA--------------------
tr|C4XVP5|C4XVP5_CLAL4/1-1165 --FPQSQNDILSWLFTDSSPEVSERN---HFSR--PYAYL--------------------
tr|Q5A4D7|Q5A4D7_CANAL/1-1087 ----IPQNDILSWLFNDSPQGNSLVQ---SSPE--TQQSM-PRR----------------
tr|B9WEJ4|B9WEJ4_CANDC/1-1091 ----IPQNDILSWLFNDSPQGNSLVH---SSPE--AQQAI-PRK----------------
tr|M3JT51|M3JT51_CANMX/1-1042 ----IPQNDILSWLFNDSPQGSLQVN---SSPE--AAQLQ-QQL----------------
tr|H2AQ53|H2AQ53_KAZAF/1-1063 --TDSNNQVFFDWLFDNTPKMAQSN----QLFI--NN-LSTTQTTQVPFGYPNSTAVQPV
tr|J7RY04|J7RY04_KAZNA/1-1177 ------------------------TT---ASYS--AHSPMGRNVTSL----PASIQQSPR
tr|G0VAK8|G0VAK8_NAUCC/1-1196 --NTNNNPQFVSWFLESGENNNNVKN---NNNI--HNETMSNNTTT-----------TN-
tr|G8ZWC0|G8ZWC0_TORDC/1-1064 --NGQNVNQFFNWLFENGNGSTGQPH---NGYA--ANERNPINASSL----PTTAAGMP-
tr|W0THF8|W0THF8_KLUMA/1-1056 --PNTNLNNFFNWLFAAAPTQEAATP---A-----------------------VAAGGPP
tr|Q6CCW4|Q6CCW4_YARLI/1-954  -------------------------------------APMGHIPTT------NMASVNNP
tr|Q6BVW6|Q6BVW6_DEBHA/1-750  ------------------------------------------------------------
tr|G3AXI2|G3AXI2_CANTC/1-703  ------------------------------------------------------------
tr|G3B892|G3B892_CANTC/1-734  --TLS--------PF---T-----------------------------------------
tr|A5DPJ1|A5DPJ1_PICGU/1-778  --NDEN----YKTNYKIQE-----------------------------------------
tr|G3BAE8|G3BAE8_CANTC/1-795  --GDDG----YS--FEDQTPQE--------------------------------------
tr|Q6BR11|Q6BR11_DEBHA/1-896  --RTAN----YR--CSTNTDVNSATK---NLTN--ST-----V-----------------
tr|A3LSD3|A3LSD3_PICST/1-794  -----------------GEGNNSLSA---H------V-----A-----------------
tr|Q6BVX1|Q6BVX1_DEBHA/1-795  -----------------GNGVDSQMA---N------T-----P-----------------
tr|A5DAB0|A5DAB0_PICGU/1-756  -----------------GHNVRSSAE---E------T-----A-----------------
tr|C4R4P7|C4R4P7_PICPG/1-792  --------------FDVDRSPDSDIQ---DLLI--GS-----------------------
tr|F2QWA1|F2QWA1_PICP7/1-801  --------------FDVDRSPDSDIQ---DLLI--GS-----------------------
tr|K0KMP2|K0KMP2_WICCF/1-877  -----------------LTERNHQMH---RHHS--HN-----PH----------------
tr|G3BEL9|G3BEL9_CANTC/1-768  ------------------SEG---------------------------------------
tr|C4QWW5|C4QWW5_PICPG/1-736  ------------------------------------------------------------
tr|F2QMM0|F2QMM0_PICP7/1-744  ------------------------------------------------------------
tr|G8YAR6|G8YAR6_PICSO/1-758  --------------------NNSNLL---N------------------------------
tr|A5DJ30|A5DJ30_PICGU/1-819  ---------------PRSS-GERNLG---E------------------------------
tr|G3AWD1|G3AWD1_CANTC/1-819  ---------------TNGTGINSQIN---T------------------------------
tr|Q6BHC9|Q6BHC9_DEBHA/1-814  ---------------QNLQNHLHQIQ---P------------------------------
tr|A3LQR5|A3LQR5_PICST/1-724  ------------------------------------------------------------
tr|W1QHA3|W1QHA3_OGAPD/1-782  --------------FAT-NVGDSAL-----------------------------------
tr|C5DHC3|C5DHC3_LACTC/1-881  --------------FTNDSAGEGGVV---DNFS--ST-----PTHSE-------------
sp|Q9UTS5|ZAS1_SCHPO/1-897    ---------------------------------------------------PIT------
sp|Q9UTS5-2|ZAS1_SCHPO/1-845  ---------------------------------------------------PIT------
tr|S9VU09|S9VU09_SCHCR/1-843  ---------------------------------------------------FTV------
tr|S9RAA4|S9RAA4_SCHOY/1-844  ---------------------------------------------------LNV------
tr|Q0TWL4|Q0TWL4_PHANO/1-791  ----------------------------------------------------IY----P-
tr|M2RT19|M2RT19_COCSN/1-707  ------------------------------------------------------------
tr|N4WI92|N4WI92_COCH4/1-715  ----------------------------------------------------MY----P-
tr|B2WNT6|B2WNT6_PYRTR/1-710  ------------------------------------------------------------
tr|R0KTN2|R0KTN2_SETT2/1-703  ------------------------------------------------------------
tr|R0K4V8|R0K4V8_SETT2/1-828  -------------------------------------------Q-------QAG----P-
tr|M7UBH6|M7UBH6_BOTF1/1-855  -----------------------------------------ENE-------D--------
tr|N4U8W4|N4U8W4_FUSC1/1-806  ----------------------------------------------------I-------
tr|K9G6X0|K9G6X0_PEND2/1-862  -----------------------------------------TDE-------NSR----P-
tr|B8LWM3|B8LWM3_TALSN/1-893  -----------------------------------------SEQ-------VPE----S-
tr|Q5B7T9|Q5B7T9_EMENI/1-874  -----------------------------------------EEG-------AGE----T-
tr|C8VHN1|C8VHN1_EMENI/1-880  -----------------------------------------EEG-------AGE----T-
tr|A1D0Y5|A1D0Y5_NEOFI/1-870  -----------------------------------------TLL-------SEG----S-
tr|Q70FJ3|Q70FJ3_ASPFM/1-867  -----------------------------------------TLL-------SEG----S-
tr|Q4WR40|Q4WR40_ASPFU/1-866  -----------------------------------------TLL-------SEG----S-
tr|G3Y041|G3Y041_ASPNA/1-811  -----------------------------------------VDG-------TFF----P-
tr|M2LIV5|M2LIV5_BAUCO/1-846  -----------------------------------------QPT-------PLP----A-
tr|M2WLE5|M2WLE5_MYCP1/1-902  -----------------------------------------SAG-------PLP----P-
tr|M7X1B9|M7X1B9_RHOT1/1-1013 ---------------------------ASSLVIPTDFAGRTPET-------QMV------
tr|U5H0S9|U5H0S9_USTV1/1-1017 ------------------------------------------------------------
tr|G3XVX6|G3XVX6_ASPNA/1-840  SCHID----TQNQHGD--------------------------------------------
tr|S0E035|S0E035_GIBF5/1-840  GAML----------GS--------------------------------------------
tr|S3DE64|S3DE64_GLAL2/1-884  -PFLE-----IPYHAT----DLMNQY-----SE------------------PIS----P-
tr|M2YVJ9|M2YVJ9_MYCFI/1-857  --------------------HAHQPP-----AL------------------PLS----P-
tr|M2WLZ8|M2WLZ8_MYCP1/1-852  --------------------SVDQVS-----CY------------------PPS----P-
tr|S7ZQ44|S7ZQ44_PENOX/1-1060 --DKAPTAKVSSHESSNQPHM--AGSVYSHMLA-PPLTSAAEPG-RIPL--NMHSRA---
tr|B6HKE4|B6HKE4_PENCW/1-1035 --SSTPGNDHAKRKPQNAHTI--ADASNPRFYI-PNEIRGQSET-LPP---GIYPG----
tr|G7X9Q8|G7X9Q8_ASPKW/1-1017 --NIEPGNRRSDETRMNGQT-SSAEDNSTFSSV-RDSTREVKKM-RVPS--VQYGDA---
tr|A2RA85|A2RA85_ASPNC/1-1046 --NIEPENKHLDETRTNGQA-LGAEDNSTSLSL-HDSTREVKKM-RVPS--VQNGTV---
sp|Q9US36|KLF1_SCHPO/1-781    ------------------------------------------------------------
tr|E6RAD3|E6RAD3_CRYGW/1-721  ------------------------------------------------------------
tr|Q55NQ1|Q55NQ1_CRYNB/1-717  ------------------------------------------------------------
tr|J9VRY6|J9VRY6_CRYNH/1-721  ------------------------------------------------------------
tr|M7WMQ1|M7WMQ1_RHOT1/1-666  ------------------------------------------------------------
tr|G0SUS7|G0SUS7_RHOG2/1-666  ------------------------------------------------------------
tr|C7ZE77|C7ZE77_NECH7/1-881  ------------------------------------------------I--TQ-SDMHV-
tr|S0EPW3|S0EPW3_GIBF5/1-889  ------------------------------------------------K--THYAANYM-
tr|N4U890|N4U890_FUSC1/1-890  ------------------------------------------------K--TSYAGNYM-
tr|Q0CBW7|Q0CBW7_ASPTN/1-853  ------------------------------------------------------VACGL-
tr|D5GEN5|D5GEN5_TUBMM/1-856  ----------------------------------SDPARRHDPM-------SMQ------
tr|W2RYE3|W2RYE3_9EURO/1-749  ---------------------------------------------------PMT------

tr|F7VTY7|F7VTY7_SORMK/1-925  --SQSQHQVLP------SLQHLQSHH--HQQQGHHSHHQSS-------------SAM---
tr|V5IL83|V5IL83_NEUCR/1-924  --PQSQHQVLP------SLQHLQSHHQQHQQQGHHSHHQGA-------------SAM---
tr|G4UEE4|G4UEE4_NEUT9/1-891  --PQSQHQVLP------SLQHL--------------------------------------
tr|B2B6E5|B2B6E5_PODAN/1-883  --P----HTLP------NPPPPRLST---HQPGWHPQMPEM-------------------
tr|J4W246|J4W246_BEAB2/1-875  --TPTTLGHVL---------HGRSSH---QSTVWSTPMDEQ-------------S-----
tr|T5A4C1|T5A4C1_9HYPO/1-869  --PPLHHTHPV--------VT----P---RGALWTSSIDGR--------------GP---
tr|E9EKZ0|E9EKZ0_METAR/1-833  --TPTSLPHSH--------ITNRQSQ---SQAPWTSPTHRR-------------VAP---
tr|E9E2H3|E9E2H3_METAQ/1-823  --TPTSLPHSH--------ITNRQSQ---SQAPWTSPIHES-------------VPP---
tr|G9MZH3|G9MZH3_HYPVG/1-873  -----------P-TPAPLS-------------HSMT------------------R---AS
tr|N4VFX0|N4VFX0_COLOR/1-848  -----------P-APAPAV-------------VHAPLVSM-------------AHTPSRQ
tr|E3QTT7|E3QTT7_COLGM/1-844  -----------H-APT----------------MAAPSLSM-------------ARQATKI
tr|M7TTV0|M7TTV0_BOTF1/1-1030 ---VGHYAMLPN-ASNNQN-------------YHS--------------NQ-----P-HS
tr|L8G8P2|L8G8P2_PSED2/1-1049 ---NPGFDSLSP-NQRQQS-------------YVN--------------NHN-NGMQ-VP
tr|S3CYK5|S3CYK5_GLAL2/1-1027 ---GGSYGLVNS-GPVNQG-------------YHS--------------TH-----A--S
tr|K1XG42|K1XG42_MARBU/1-1024 ---VGPYGLLSS-TSGNPA-------------YHN--------------SQ-----P--S
tr|E9F2J8|E9F2J8_METAR/1-980  ---LPPYNNKLT-SPPGPGAKQY---------CH---------------GQMQQAMP-SQ
tr|G4MVQ7|G4MVQ7_MAGO7/1-1007 ---GSPYGVLSP-VSTHNG-------------FY---------------SHQNT--P-QT
tr|L7J7P2|L7J7P2_MAGOP/1-998  ---GSPYGVLSP-VSTHNG-------------FY---------------SHQNT--P-QT
tr|G9P128|G9P128_HYPAI/1-966  ---LGPYGVISP-ASSQQG-------------YH---------------SQSSS-TP-QT
tr|G0RB51|G0RB51_HYPJQ/1-955  ---VGPYGVISP-ASSHHG-------------YH---------------SQSSS-TP-QT
tr|G9MSQ9|G9MSQ9_HYPVG/1-1000 ---VGPYGVISP-ASSGQG-------------YH---------------SQSSS-TP-QT
tr|U7PWT8|U7PWT8_SPOS1/1-1097 ---SDMYDAMSP-TIPLAQPHQPSHSHSAGG-FHN--------------NNHPAATP-QT
tr|C7Z7J5|C7Z7J5_NECH7/1-989  ---NTPFNVMSP-IANQQA-------------FP---------------NQQNN-MA-Q-
tr|K3VQ22|K3VQ22_FUSPC/1-983  ---NSQYNAMSP-IANQHG-------------FP---------------NQQ-N-VA-Q-
tr|S0DNT7|S0DNT7_GIBF5/1-985  ---NTPFNMMSP-IANQQG-------------FP---------------NQQ-N-MS-Q-
tr|M4FLS4|M4FLS4_MAGP6/1-1028 ---VGQYGVLSP-VSTHHG-------------YH---------------THQSG-TP-QS
tr|J3NNR3|J3NNR3_GAGT3/1-1014 ---VGQYGVLSP-VSTHQG-------------YH---------------THQSN-TP-QS
tr|S3C8W1|S3C8W1_OPHP1/1-1078 ---NDLYDVMSP-TIPQT------------G-FQN---------------QNTVGTP-QS
tr|F0XFK3|F0XFK3_GROCL/1-1008 ---VDPYGVMSP-IPAQQG-------------LK---------------GQAMAGTP-QT
tr|E3Q9W3|E3Q9W3_COLGM/1-997  ----GA--YMSP-TPSQNG-------------YH---------------TQPHS-AP-QP
tr|N4UXI7|N4UXI7_COLOR/1-990  ----GP--YMSP-ISNQHG-------------YQ---------------GQQHS-TP-QS
tr|T0M1Q1|T0M1Q1_COLGC/1-999  ----GP--YMSP-VSNQHG-------------YH---------------GQQHN-TP-QS
tr|V5IQQ6|V5IQQ6_NEUCR/1-996  ---VGPYGVLSP-VSTQPG-------------YH---------------GHSVN-TS-QS
tr|F7VRR5|F7VRR5_SORMK/1-997  ---VGPYGVLSP-VSTQPG-------------YH---------------SHPVN-TP-QS
tr|B2AZ12|B2AZ12_PODAN/1-1005 ---VGPYGVLSP-VSNQPG-------------YH---------------SQPSG-TP-QS
tr|G2QYF4|G2QYF4_THITE/1-1008 ---VGPYGVLSP-VSTQPG-------------YH---------------SQPAN-TP-QS
tr|M3B1F1|M3B1F1_SPHMS/1-1050 YTQ-----PLPM-HPPPVPGQQISSAMYTQQAYQAPGPAT--------------------
tr|N1PDM6|N1PDM6_MYCP1/1-1061 YPQMQQQSQLPL-HPPPMSSAAQGGPIYAQPSYPPPSAVP-------------------G
tr|M2YPB8|M2YPB8_MYCFI/1-916  SYNPQSMTQIAI-HPSQAS-QQPANNMYGQQSYPPPGQDY-------------------R
tr|M2N3L8|M2N3L8_BAUCO/1-946  FGNHQSMPLHPM-PPPQFT-SPSAVDVYPQSLYPPPNVSA-------------------Q
tr|J4KMM7|J4KMM7_BEAB2/1-890  ---QVPLRSLP-------------------------------------------------
tr|D5G764|D5G764_TUBMM/1-1046 ---VGPNQTIGG-MNMQPLSA--S-SVSSGGHFSAPLTSAT-------SAGSLAATT-GT
tr|K2RSL8|K2RSL8_MACPH/1-1056 LSMNSPYPSNA--GTSQAYNSP-----------V-PVPSQ-------------LSQS-P-
tr|E4ZHR8|E4ZHR8_LEPMJ/1-1040 YGSSSPYPSTV--TPSQSFPPS--------------ATST-------------TYQS-PA
tr|Q0U6N6|Q0U6N6_PHANO/1-973  YGSSSPYSA---------------------------------------------------
tr|E3RYK5|E3RYK5_PYRTT/1-1041 YGSSSPFNSAV--TPSQSQSQSQSQ-------YT-PSSST-------------VYQN-SA
tr|B2WMX1|B2WMX1_PYRTR/1-995  YGSSSPFNSAV--TPSQ------SQ-------YT-PSSST-------------AYQN-SA
tr|R0K2H3|R0K2H3_SETT2/1-994  YSSTSPFNSAV--TPSPYTPS---------------ASST-------------NYQN-NA
tr|M2RD70|M2RD70_COCSN/1-1032 YSSTSPYSSTV--TPSPYTPS---------------GSST-------------NYQN-SA
tr|M2TNU5|M2TNU5_COCH5/1-1002 YSSTSPYNSTV--TPSPYTHS---------------ASST-------------SYQN-SA
tr|N4XAI8|N4XAI8_COCH4/1-1014 YSSTSPYNSTV--TPSPYTHS---------------ASST-------------SYQN-SA
tr|U1I0G2|U1I0G2_9EURO/1-1020 PGSVHPVSSQ-F-RPPM-R---------PLSH--SVHSTD-------------TLI--TE
tr|V9D2R3|V9D2R3_9EURO/1-1120 PSPVRQYSGS-S-APPV-Q---------PV-----RSNSD-------------HAM--DR
tr|H6BS06|H6BS06_EXODN/1-1115 LSPVRQYSSS-S-APAF-D---------QG-----SSDSL-------------EGL--EK
tr|S8A1W2|S8A1W2_DACHA/1-1099 LSLQSPYGPQTP-HSANPYLPSPQQ-------RQ-PNQTPN-------ENVNSTYSH-GH
tr|B6QPJ3|B6QPJ3_PENMQ/1-936  ---QGNS-FSSN-SLR--D---------NTNANANSTYM---------------GTN-GL
tr|B8M3W7|B8M3W7_TALSN/1-946  ---QGNS-FSPN-ALR--D---------TNT--TNSGYI---------------NSD-AL
tr|V5I0D3|V5I0D3_BYSSN/1-1026 -SVIGQG-RTLT-TSE--S---------TGTTYPNLASV---------------DSA-TY
tr|S7ZEX8|S7ZEX8_PENOX/1-807  -----------------------------TNTYSLPTAT---------------------
tr|B6HD73|B6HD73_PENCW/1-775  -----------------------------VTTYPL-------------------------
tr|K9GEC6|K9GEC6_PEND1/1-773  -----------------------------VTTYPL-------------------------
tr|G7XGJ0|G7XGJ0_ASPKW/1-1020 VAETT----------------------------AITHDI---------------DGP-SL
tr|G3Y058|G3Y058_ASPNA/1-1021 LAETS----------------------------SITHDI---------------DGP-SL
tr|Q5AY97|Q5AY97_EMENI/1-998  SAALDEP-LVSN-RSQ--D---------LGASYAVSADL---------------TGS--L
tr|A1CDS9|A1CDS9_ASPCL/1-1029 ISRT---------RHS--D---------NGPTYSIPSDV---------------SGP-AL
tr|Q4WGR5|Q4WGR5_ASPFU/1-1039 ISRT---------RPQ--D----------ATAYSMSADV---------------NGS-SV
tr|Q2USE2|Q2USE2_ASPOR/1-1011 LSEPGQT-PSTQ-SQG--A---------DGAYSSLPTDA---------------NGS-SL
tr|B8MXA5|B8MXA5_ASPFN/1-1011 LSEPGQT-PSTQ-SQG--A---------DGAYSSLPTDA---------------NGS-SL
tr|C5FFJ4|C5FFJ4_ARTOC/1-1080 PEPMQSRQPSIP-SPAGNH---------TVSPFGMPSGLL-------------AN----G
tr|E4V3J5|E4V3J5_ARTGP/1-1102 SDSMQSRQQSIS-SPAGNH---------TVSPFGMPSGML-------------AN----G
tr|D4D569|D4D569_TRIVH/1-1104 SESVQSRQQSIS-SPAGNH---------TVFPFGMPSGLL-------------AN----G
tr|D4AY51|D4AY51_ARTBC/1-1107 SESVQSRQQSIS-SPAGNH---------TVFPFGMPSGLL-------------AN----G
tr|F2SS79|F2SS79_TRIRC/1-1100 SDSVQSRQPSIS-SPAGNH---------TVSPFGMPSGLL-------------AN----G
tr|F2RZ03|F2RZ03_TRIT1/1-1102 SDSVQSQQPSIS-SPAGNH---------TVSPFGMPSGFL-------------AN----G
tr|F2Q234|F2Q234_TRIEC/1-1103 SDSVQSQQPSIS-SPVGNH---------TVSPFGMPSGFL-------------AN----G
tr|C4JFU1|C4JFU1_UNCRE/1-1006 PANVGLHHLSVP-GPNS-H---------R-NSYLSPPN----------------TIN-GN
tr|J3K5N7|J3K5N7_COCIM/1-1053 SSSIRHRHLSIP-GPTS-H---------H-NAYLSPSN----------------TIN-GG
tr|E9DEZ8|E9DEZ8_COCPS/1-1055 SSSIRHRHLSLP-GPTS-H---------H-NAYLSPSN----------------TIN-GS
tr|C1GYX1|C1GYX1_PARBA/1-1086 PSNVQPRRLSST-GPAL-S---------GSTTYMSVPGIP-------------SNVS-LV
tr|C1G7R2|C1G7R2_PARBD/1-1088 PSNAQPRRLSST-GPAL-S---------GSTTYMSVPGIP-------------SNVS-LV
tr|F2TPQ4|F2TPQ4_AJEDA/1-1083 SPNLQQRRLSST-GPIL-S---------GSTAYMSATGLT-------------TDAN-LI
tr|F0U6V5|F0U6V5_AJEC8/1-1084 SSNVQQRRLSST-GPIL-S---------GSTTYISATGMT-------------TDAT-LV
tr|C8VJW0|C8VJW0_EMENI/1-865  --PRSASDPV--------SVSGVS---------IDDDG----------------TDPDP-
tr|B6Q545|B6Q545_PENMQ/1-873  --PTSGTDFA--------SLSL--------------------------------EEPDP-
tr|B8MIU6|B8MIU6_TALSN/1-806  --PNSGSEPT--------SISI--------------------------------DEIDP-
tr|V5GEC2|V5GEC2_BYSSN/1-951  --PRSIHGSS--------SSNHIENN--IA--GSCEPL----------------DSPEP-
tr|C1GXQ8|C1GXQ8_PARBA/1-992  --PTSAHHSC--------SSVNLDSGP-RD--TTCLPV----------------DHSDP-
tr|C1GGX6|C1GGX6_PARBD/1-1000 --PTSAHHSC--------SSVNLESGP-RD--TTCLPV----------------DHSDP-
tr|F0UQZ0|F0UQZ0_AJEC8/1-902  --PTSVHPSC--------SSVNLDSGA-LD---NCQPV----------------HHPDP-
tr|C0P184|C0P184_AJECG/1-914  --PTSVHPSC--------SSVNLDSGA-LD---NCQPV----------------HHPDP-
tr|F2THY2|F2THY2_AJEDA/1-995  --PTSAHPSC--------PSVNLDSGP-LD---NCDPV----------------DHSDP-
tr|C5K3M6|C5K3M6_AJEDS/1-957  --PTSAHPSA--------YGAWESLHP-----------------------------YEP-
tr|G8BJ79|G8BJ79_CANPC/1-832  ---------------------------------------------------RT-NLPPPY
tr|H8X2V3|H8X2V3_CANO9/1-823  ----------------------------------------------------------LY
tr|G8YG95|G8YG95_PICSO/1-1083 ---------------------KQENDK--QFH-------------------TE-NIPESS
tr|Q6BU13|Q6BU13_DEBHA/1-1176 ---------N---QI--D-PS--PNNIHSQVHLNSGPVFDN-----T---VKG-HIPSPY
tr|A5DCN6|A5DCN6_PICGU/1-1057 ------------------------------LR---NEIFT-----------SP-IVASPL
tr|G3ARB4|G3ARB4_SPAPN/1-1009 -----------------------------------PI-----------------NIPISS
tr|A3LQ05|A3LQ05_PICST/1-1158 ---------N---LI--SLAQ--QNQIQHQQR--VPSSFEF-----PVNGSAA-VIPSPH
tr|G3AYJ3|G3AYJ3_CANTC/1-1051 -----------------------EN---------------N-----TSIANAS-IFPSGF
tr|C4XVP5|C4XVP5_CLAL4/1-1165 ---------------------------------------ES-----SRPAQSP-ILPSH-
tr|Q5A4D7|Q5A4D7_CANAL/1-1087 ---------S---SQ--PLPSLQEQEVQSQVP--------------L-TSQFH-PIPSPY
tr|B9WEJ4|B9WEJ4_CANDC/1-1091 ---------P---SH--PLPPLQEQEVQNQVP--------------L-TAQFQ-PIPSPY
tr|M3JT51|M3JT51_CANMX/1-1042 ---------Q---QQ--Q---QQQQQQQMQLP--------------PNSGVPP-VIPSPY
tr|H2AQ53|H2AQ53_KAZAF/1-1063 PNAQLDFAKS---AA--NY--------Q-RSQAVSPQNFTDTNILSPVDYQNQ-HLSSSN
tr|J7RY04|J7RY04_KAZNA/1-1177 MQPEGTYIDS---QQ--NHGVQVPQHLQHQQQIEQLQGQHIKLSFPPIDTRTD-AVPPPR
tr|G0VAK8|G0VAK8_NAUCC/1-1196 N-----------------N------------NNTNNKGAPST---------------NSY
tr|G8ZWC0|G8ZWC0_TORDC/1-1064 N-----------------K------------QLPQPNNSPTTQSFS----------PNSY
tr|W0THF8|W0THF8_KLUMA/1-1056 PPPHAV--GT---AP--NSNVAQQPHI----SVNNNNNIASTG-----------MVPGLP
tr|Q6CCW4|Q6CCW4_YARLI/1-954  PIPSLGYLPP---QP--PL-------GQ---HALSPNGPPNGP---------P-SIPNNN
tr|Q6BVW6|Q6BVW6_DEBHA/1-750  ------------------------------------------------------------
tr|G3AXI2|G3AXI2_CANTC/1-703  ------------------------------------------------------------
tr|G3B892|G3B892_CANTC/1-734  ----------------------------------------------------------PV
tr|A5DPJ1|A5DPJ1_PICGU/1-778  ----------------------------------------------------------SY
tr|G3BAE8|G3BAE8_CANTC/1-795  ------------------------------------------------------KSNINY
tr|Q6BR11|Q6BR11_DEBHA/1-896  -------------------------------------------------------NNAKY
tr|A3LSD3|A3LSD3_PICST/1-794  -------------------------------------------------------VADRF
tr|Q6BVX1|Q6BVX1_DEBHA/1-795  -------------------------------------------------------D----
tr|A5DAB0|A5DAB0_PICGU/1-756  -------------------------------------------------------E----
tr|C4R4P7|C4R4P7_PICPG/1-792  ------------------------------------------------------K-----
tr|F2QWA1|F2QWA1_PICP7/1-801  ------------------------------------------------------K-----
tr|K0KMP2|K0KMP2_WICCF/1-877  ------------------------------------SHISPTL---------------TM
tr|G3BEL9|G3BEL9_CANTC/1-768  ------------------------------------------------------------
tr|C4QWW5|C4QWW5_PICPG/1-736  ------------------------------------------------------------
tr|F2QMM0|F2QMM0_PICP7/1-744  ------------------------------------------------------------
tr|G8YAR6|G8YAR6_PICSO/1-758  ------------------------------------------------------------
tr|A5DJ30|A5DJ30_PICGU/1-819  ------------------------------------------------------------
tr|G3AWD1|G3AWD1_CANTC/1-819  ------------------------------------------------------------
tr|Q6BHC9|Q6BHC9_DEBHA/1-814  ------------------------------------------------------------
tr|A3LQR5|A3LQR5_PICST/1-724  ------------------------------------------------------------
tr|W1QHA3|W1QHA3_OGAPD/1-782  ------------------------------------------------------------
tr|C5DHC3|C5DHC3_LACTC/1-881  -----------------------------------SLGLPTTL-------KNQ-KNCSTY
sp|Q9UTS5|ZAS1_SCHPO/1-897    -QAA--------------------------------------------------STANAF
sp|Q9UTS5-2|ZAS1_SCHPO/1-845  -QAA--------------------------------------------------STANAF
tr|S9VU09|S9VU09_SCHCR/1-843  -KAP--------------------------------------------------T-----
tr|S9RAA4|S9RAA4_SCHOY/1-844  -KIP--------------------------------------------------T-----
tr|Q0TWL4|Q0TWL4_PHANO/1-791  VN---TFMDV------SPA---------------HQGISDI--------YQNALHQPHA-
tr|M2RT19|M2RT19_COCSN/1-707  -------MDA------ATL---------------NRGISEI--------YHETANPPQA-
tr|N4WI92|N4WI92_COCH4/1-715  VD---VFIEA------ATV---------------NRGISEI--------YHEAANPPQP-
tr|B2WNT6|B2WNT6_PYRTR/1-710  -------MDA------AAA---------------HQGISNI--------YQEAVHQQNP-
tr|R0KTN2|R0KTN2_SETT2/1-703  -------MAA------AAA---------------HQGVSDV--------YQSAVYQPNA-
tr|R0K4V8|R0K4V8_SETT2/1-828  MHISTGP-------------------------------TIE--------NENIMCEP---
tr|M7UBH6|M7UBH6_BOTF1/1-855  -------------YTTTSS---------------CPDNSAE--------NAEATLQPSYP
tr|N4U8W4|N4U8W4_FUSC1/1-806  -----------------DQ---------------------------------A-------
tr|K9G6X0|K9G6X0_PEND2/1-862  SPLLQPPQPP-QPQVVGGA---------------CT--SLG--------YSNQ-TEPVNA
tr|B8LWM3|B8LWM3_TALSN/1-893  LPLVSAE--PPL--------------------------ALS--------LSEQ-MHSLGT
tr|Q5B7T9|Q5B7T9_EMENI/1-874  HSLVTPPVDMPTSQAWPQ----------------------------------------EV
tr|C8VHN1|C8VHN1_EMENI/1-880  HSLVTPPVDMPTSQAWPQ----------------------------------------EV
tr|A1D0Y5|A1D0Y5_NEOFI/1-870  QPLITPPMEIPASQEPDH----------------------------------------SQ
tr|Q70FJ3|Q70FJ3_ASPFM/1-867  QPLITPPMEIPASQEPDH----------------------------------------SQ
tr|Q4WR40|Q4WR40_ASPFU/1-866  QPLITPPMEIPASQEPDH----------------------------------------SQ
tr|G3Y041|G3Y041_ASPNA/1-811  EFI--PDSLIPSLSRPNEI-------------------------------D---------
tr|M2LIV5|M2LIV5_BAUCO/1-846  MQMVAPQMPTPQMHTPPHP---------------SQHQSIV--------MDGAMMPPQTQ
tr|M2WLE5|M2WLE5_MYCP1/1-902  MQMTEPT---------PQQ---------------PPQAQMA--------IDPAMLPPQTP
tr|M7X1B9|M7X1B9_RHOT1/1-1013 -GLPPHAAQRPP-TAPHPVPP--QPG----MSLVDQALANQ--------------ALSAQ
tr|U5H0S9|U5H0S9_USTV1/1-1017 -----AYNPFTD-PNPNPVPP--PPI----TSFSGNAFSPPS-------GHPAANQLNHH
tr|G3XVX6|G3XVX6_ASPNA/1-840  -----TGDDV--------SAGQQP-------------S----------------ER----
tr|S0E035|S0E035_GIBF5/1-840  -----DESTV--------GNFQQA-------------T----------------ER----
tr|S3DE64|S3DE64_GLAL2/1-884  --PVSSSSSL--------RQQQQ----------GHPPV----------------NHVSN-
tr|M2YVJ9|M2YVJ9_MYCFI/1-857  --PGSSSDLA--------ISPTGSNEA------TTRLV----------------QQPAY-
tr|M2WLZ8|M2WLZ8_MYCP1/1-852  --SGSSSDQA--------TSPNGITLQ------AQQST----------------V-PDC-
tr|S7ZQ44|S7ZQ44_PENOX/1-1060 -GLS-NYEAFAGPEA---ATGG-------SVNNSNPSDSTFG------PEVMAMNVANSS
tr|B6HKE4|B6HKE4_PENCW/1-1035 -GIKQTYDH-SSSDIPKVFPVNSSNNLDSEMRDIQPGMN--T------AGDIEMTMANNP
tr|G7X9Q8|G7X9Q8_ASPKW/1-1017 -GTQGLYSQIATSTEDMTEP-------AHRTEGL--QSAKSS------NRIAMMPTVGSQ
tr|A2RA85|A2RA85_ASPNC/1-1046 -RTQGLYSQIATSTEDMAEP-------AHRTEGL--QSAKGS------DGIATMPTVGSQ
sp|Q9US36|KLF1_SCHPO/1-781    ------------------------------------------------------------
tr|E6RAD3|E6RAD3_CRYGW/1-721  ------------------------------------------------------------
tr|Q55NQ1|Q55NQ1_CRYNB/1-717  ------------------------------------------------------------
tr|J9VRY6|J9VRY6_CRYNH/1-721  ------------------------------------------------------------
tr|M7WMQ1|M7WMQ1_RHOT1/1-666  ------------------------------------------------------------
tr|G0SUS7|G0SUS7_RHOG2/1-666  ------------------------------------------------------------
tr|C7ZE77|C7ZE77_NECH7/1-881  SPIQAQYAEPPKVDD--------------LTIEVQ-PID--P------L--LEMPTSSAP
tr|S0EPW3|S0EPW3_GIBF5/1-889  SPAQDSFIELSKPDD--------------FNASAP-PID--P------L--LDARHSASI
tr|N4U890|N4U890_FUSC1/1-890  SPAHDPFIELSKPDD--------------LNANIQ-AID--P------Q--LDAQHSSSI
tr|Q0CBW7|Q0CBW7_ASPTN/1-853  SPISTVTSGPSGPDS--------------VNIAGG-QCADFP------FSCLARQTSQHP
tr|D5GEN5|D5GEN5_TUBMM/1-856  -SVDPTLE-----ISPQNIPQGTLPGLHTSPSFVDPSLDDAS------------------
tr|W2RYE3|W2RYE3_9EURO/1-749  -PYEASL-------EPQ-------------------------------------------

tr|F7VTY7|F7VTY7_SORMK/1-925  -----------------------GQHTNSHWASSATNIS--PALPPKN------------
tr|V5IL83|V5IL83_NEUCR/1-924  -----------------------DQHASPHWASPTSNISSAHALPPKN------------
tr|G4UEE4|G4UEE4_NEUT9/1-891  ---------------------------HPHWTSPTSNISSAHALPPKN------------
tr|B2B6E5|B2B6E5_PODAN/1-883  ---------------------------------------ECNIIRPKP------------
tr|J4W246|J4W246_BEAB2/1-875  ---------------------------------------QPPMMRHRN------------
tr|T5A4C1|T5A4C1_9HYPO/1-869  ---------------------------------------GSLMPVPRQ------------
tr|E9EKZ0|E9EKZ0_METAR/1-833  ---------------------------------------QPLEITHRQ------------
tr|E9E2H3|E9E2H3_METAQ/1-823  ---------------------------------------QP-PITHRQ------------
tr|G9MZH3|G9MZH3_HYPVG/1-873  -------------------------HQAATWAPSLDDRSG--------------------
tr|N4VFX0|N4VFX0_COLOR/1-848  -------------------------GQQQTW-PSIDDISM--------------------
tr|E3QTT7|E3QTT7_COLGM/1-844  -------------------------GQPSAW-PSIDDMNV--------------------
tr|M7TTV0|M7TTV0_BOTF1/1-1030 ---------------------------PHAYISQQNFPPF--SLPPPGFANVTATT--MP
tr|L8G8P2|L8G8P2_PSED2/1-1049 ---------------------------MQPYVNAQNFTPF--SLPPPGFSPVAAPASTTT
tr|S3CYK5|S3CYK5_GLAL2/1-1027 ---------------------------PQTYVSQQSFPPF--SLPPPGFGNNATTA--SA
tr|K1XG42|K1XG42_MARBU/1-1024 ---------------------------PQPYVSQQNFTPF--TLPPPGFSTTPTAI--AP
tr|E9F2J8|E9F2J8_METAR/1-980  ---------------------------PSTFTSQPQSLHL--DMSHTQYPSSNRDPTSH-
tr|G4MVQ7|G4MVQ7_MAGO7/1-1007 ----------------------------QIFTAQNNFPPL--DLSPISMSQATSPVIP--
tr|L7J7P2|L7J7P2_MAGOP/1-998  ----------------------------QIFTAQNNFPPL--DLSPISMSQATSPVIP--
tr|G9P128|G9P128_HYPAI/1-966  ----------------------------AGFIPQHNVLPL--SLPPAQYSHLQTAP--AP
tr|G0RB51|G0RB51_HYPJQ/1-955  ----------------------------AGFVSQHNVLPF--SLPPAQFSHLQTAPPPPP
tr|G9MSQ9|G9MSQ9_HYPVG/1-1000 ----------------------------AGFVPQHNVLPF--SLPPAQYSHLQTAPA-PP
tr|U7PWT8|U7PWT8_SPOS1/1-1097 ----------------------------SVFVATQNFPAF--DLPPSNFPTTTTTTTTTT
tr|C7Z7J5|C7Z7J5_NECH7/1-989  ---------------------------ASTFVSQQNVMPM--NLPPAQYSNPQNSVVG--
tr|K3VQ22|K3VQ22_FUSPC/1-983  ---------------------------NSSFVSQQNVMPM--NLPPAQYSSGPDSTVV--
tr|S0DNT7|S0DNT7_GIBF5/1-985  ---------------------------N-HFVSQQNVMPM--TLPPAQYPNGQNATVV--
tr|M4FLS4|M4FLS4_MAGP6/1-1028 ----------------------------AVYVGTQNCPHL--SLGPSDFTQGTPSSPAVS
tr|J3NNR3|J3NNR3_GAGT3/1-1014 ----------------------------AVYVGTQNCPHL--SLGPSDFSQGAASSPAVS
tr|S3C8W1|S3C8W1_OPHP1/1-1078 ----------------------------TVFVSTQNFPNF--DLPPSNFVPPATQVGPTT
tr|F0XFK3|F0XFK3_GROCL/1-1008 ----------------------------SVFVQPQNFPPF--SLPPSNFASTQAAGVT--
tr|E3Q9W3|E3Q9W3_COLGM/1-997  ----------------------------VTYTNQQNFPAF--NLPPSDFPNGAGS--G--
tr|N4UXI7|N4UXI7_COLOR/1-990  ----------------------------GAYTTQQNFPPF--TLPPSDFSIGAGS--V--
tr|T0M1Q1|T0M1Q1_COLGC/1-999  ----------------------------ATYTTQQNFPPF--NLPPSDFSNGTGN--V--
tr|V5IQQ6|V5IQQ6_NEUCR/1-996  ---------------------------AVPYVTPQNFPPF--SLPPSDFATTSPAAVVS-
tr|F7VRR5|F7VRR5_SORMK/1-997  ---------------------------AVPYVTPQNFPPF--SLPPSDFATSSPGAVVN-
tr|B2AZ12|B2AZ12_PODAN/1-1005 -------------------------AGGMSYVPPQNFPPF--SLPPSEFPTSSAGG-VD-
tr|G2QYF4|G2QYF4_THITE/1-1008 -------------------------ASAMPYVPPQNFPPF--SLPPSDFAASSAGT-AA-
tr|M3B1F1|M3B1F1_SPHMS/1-1050 --------------------------HGQQYQTNLAKTPL-PPLPPFGMPPPANAMSPSS
tr|N1PDM6|N1PDM6_MYCP1/1-1061 --------------------------QGLQSPMNGGFTTL-PALPAFQLPQSYS--GPSD
tr|M2YPB8|M2YPB8_MYCFI/1-916  -----------------------------Q-PNQNNYGSI-PALPPFGMPPPYTNR----
tr|M2N3L8|M2N3L8_BAUCO/1-946  -----------------------------QLRAPTNFTSL-PSLPPFGFPQAFTPSQPSS
tr|J4KMM7|J4KMM7_BEAB2/1-890  -----------------------------NLNSHQAGLDY--NLPSTNYTQAPGMQD---
tr|D5G764|D5G764_TUBMM/1-1046 -------------------------SVGPAYNPQTSFTPF--SLPQPAYPNLSQSNASNQ
tr|K2RSL8|K2RSL8_MACPH/1-1056 -------------------------ASYQVQNQSGLPGSF-SSLPPPGYSSMNQTSQGPS
tr|E4ZHR8|E4ZHR8_LEPMJ/1-1040 -------------------------SGFQ--SQQN-FPPF-SSLPPPEYPQPAGVPVARG
tr|Q0U6N6|Q0U6N6_PHANO/1-973  ------------------------------------------------------------
tr|E3RYK5|E3RYK5_PYRTT/1-1041 -------------------------SAYP--SQQN-FPLF-TSLPPPEYPQSAGTPVSRD
tr|B2WMX1|B2WMX1_PYRTR/1-995  -----------------------------------------------KYPQPAGTPISRE
tr|R0K2H3|R0K2H3_SETT2/1-994  -----------------------------------------------KYPQSTGTP-SRD
tr|M2RD70|M2RD70_COCSN/1-1032 -------------------------SAYQ--SVQN-FPAF-SSLPPPEYPQSTGTPATRE
tr|M2TNU5|M2TNU5_COCH5/1-1002 -----------------------------------------------------------K
tr|N4XAI8|N4XAI8_COCH4/1-1014 -----------------------------------------------KYPQSTGTPASRE
tr|U1I0G2|U1I0G2_9EURO/1-1020 -------------------------PDP-------------HLSTPVGFTGVDTAQTSTT
tr|V9D2R3|V9D2R3_9EURO/1-1120 -------------------------NGMNGYMQSIDMASS-STYSSTGYPSAGVSSTADA
tr|H6BS06|H6BS06_EXODN/1-1115 -------------------------SAPNGFFKQAE--TG-PTYTSAAYQATEVSRTEEA
tr|S8A1W2|S8A1W2_DACHA/1-1099 -------------------------SMHNGYIPQNAFQPF--SLPPPGFPTMAQTPSGQN
tr|B6QPJ3|B6QPJ3_PENMQ/1-936  -------------------------GSPTAYMSQQG-----LSMPDLGYSSSELPQT---
tr|B8M3W7|B8M3W7_TALSN/1-946  -------------------------NSPTAYMSHQG-----L-MPDLGYSGSELPQT---
tr|V5I0D3|V5I0D3_BYSSN/1-1026 -------------------------VS---------------QVRPSGFSTPGLTSIA--
tr|S7ZEX8|S7ZEX8_PENOX/1-807  ------------------------------PTTIDT-----TGVPVSGYTDFSGA-----
tr|B6HD73|B6HD73_PENCW/1-775  ------------------------------TTGVDS-----NEIQVDQFSDFPAV-----
tr|K9GEC6|K9GEC6_PEND1/1-773  ------------------------------TTRVDS-----NEMPVDPYSDFPAV-----
tr|G7XGJ0|G7XGJ0_ASPKW/1-1020 -------------------------AHP---TTYSG-----LQLPPGGYTDISMAPATSA
tr|G3Y058|G3Y058_ASPNA/1-1021 -------------------------AHP---ASYSG-----LQIPVGGYTNISMAPATSA
tr|Q5AY97|Q5AY97_EMENI/1-998  -------------------------VSPSAYTDQAG-----LQIPVDGYSDINMAPVTSS
tr|A1CDS9|A1CDS9_ASPCL/1-1029 -------------------------VESIPYASAPG-----LSMPMGGYGDLPMNATAPA
tr|Q4WGR5|Q4WGR5_ASPFU/1-1039 -------------------------VQSLPYGSPTG-----LQMPVGGFSDLSMNTVPPS
tr|Q2USE2|Q2USE2_ASPOR/1-1011 -------------------------ADTVPFTSQAG-----MQMPVNSYSGLSLAPAATS
tr|B8MXA5|B8MXA5_ASPFN/1-1011 -------------------------ADTVPFTSQAG-----MQMPVNSYSGLSLAPAATS
tr|C5FFJ4|C5FFJ4_ARTOC/1-1080 -------------------------MATNTYMPQSQSLHMPTVIPGPSFTDPALGRSHSQ
tr|E4V3J5|E4V3J5_ARTGP/1-1102 -------------------------MATNTYMPQNQNMPMPAVLPGSGYTGAVLSRSHSQ
tr|D4D569|D4D569_TRIVH/1-1104 -------------------------MATNTYMPQSQNMHMPAVLPDSGFTGSVLSRSHSQ
tr|D4AY51|D4AY51_ARTBC/1-1107 -------------------------MATNTYMPQSQNMHIPAVLPDSGFTGSVLSRSHSQ
tr|F2SS79|F2SS79_TRIRC/1-1100 -------------------------MATNTYMPQSQNMHMPAVLPGSGFTGPVLSRSHSQ
tr|F2RZ03|F2RZ03_TRIT1/1-1102 -------------------------MATNTYMPLSQNMHMPAVLPSSGFAGSVLSRSHSQ
tr|F2Q234|F2Q234_TRIEC/1-1103 -------------------------MATNTYMPLSQNMHMPAVLPSSGFAGSVLSRSHSQ
tr|C4JFU1|C4JFU1_UNCRE/1-1006 -------------------------SPSNGYIPQRS-IHV-SPLSPHSYSNPHLGSTAST
tr|J3K5N7|J3K5N7_COCIM/1-1053 -------------------------SSPNGYLPQRS-IQV-SPMSPHDYSNTHLGGPTTT
tr|E9DEZ8|E9DEZ8_COCPS/1-1055 -------------------------SSPNGYLPQRS-IQV-SPMSPHDYSNTHLGGPTTT
tr|C1GYX1|C1GYX1_PARBA/1-1086 -------------------------TDPNTYISQQN-LHM-TSLPPPGYSNLTMPRATSS
tr|C1G7R2|C1G7R2_PARBD/1-1088 -------------------------TDPNTYISQQN-LHM-TSLPPPGYSNLNMPRATSS
tr|F2TPQ4|F2TPQ4_AJEDA/1-1083 -------------------------TDQNTYIPQQN-LHI-SSLPQPGYSNPSMTGATSA
tr|F0U6V5|F0U6V5_AJEC8/1-1084 -------------------------TDQNTYIPQQN-LHM-SSLPPPGYSNPSMTRATSA
tr|C8VJW0|C8VJW0_EMENI/1-865  -------------------------------------MLAP-MM-PGGPFEPYVEPIPG-
tr|B6Q545|B6Q545_PENMQ/1-873  -------------------------------------LLAP-MM-PGGPFEPYVEPIPG-
tr|B8MIU6|B8MIU6_TALSN/1-806  -------------------------------------FLAP-MV-PGGPFEPYAEPIPG-
tr|V5GEC2|V5GEC2_BYSSN/1-951  -------------------------------------FLAP-VV-PGGPYEPYVEPLPG-
tr|C1GXQ8|C1GXQ8_PARBA/1-992  -------------------------------------LIAP-MM-PGGPYEPYVEPIPG-
tr|C1GGX6|C1GGX6_PARBD/1-1000 -------------------------------------LIAP-MM-PGGPYEPYVEPIPG-
tr|F0UQZ0|F0UQZ0_AJEC8/1-902  -------------------------------------LIAP-MV-PGGPYEPYAEPIPG-
tr|C0P184|C0P184_AJECG/1-914  -------------------------------------LIAP-MV-PGGPYEPYAEPIPG-
tr|F2THY2|F2THY2_AJEDA/1-995  -------------------------------------LIAP-MV-PG----------SP-
tr|C5K3M6|C5K3M6_AJEDS/1-957  -------------------------------------YVEP-----I----------PG-
tr|G8BJ79|G8BJ79_CANPC/1-832  QH------------------------------PLQHNGSPP-FVPPP-------------
tr|H8X2V3|H8X2V3_CANO9/1-823  QH------------------------------TIHNNAPQP-F-APP-------------
tr|G8YG95|G8YG95_PICSO/1-1083 NNI----KTS---------KSANGNSNDYNSHETANRSSMD-PNPQK-------------
tr|Q6BU13|Q6BU13_DEBHA/1-1176 SGS----QFSPIGDHIQQQHIQQQQINNQH---IQHQVPQP-HVPQQ-------------
tr|A5DCN6|A5DCN6_PICGU/1-1057 GGS----QVSPFANNLIHQNQNVNH-----------------------------------
tr|G3ARB4|G3ARB4_SPAPN/1-1009 PYN----QFSPTNQV-------------------------P-------------------
tr|A3LQ05|A3LQ05_PICST/1-1158 GGS----QFSPLGEQIQGMASSAGALNM---------I--P-PM----------------
tr|G3AYJ3|G3AYJ3_CANTC/1-1051 DLG----Q----------------------------------------------------
tr|C4XVP5|C4XVP5_CLAL4/1-1165 ----------------------------------------R-EMPPQ-------------
tr|Q5A4D7|Q5A4D7_CANAL/1-1087 GGS----QFSPMADQIQSGLSVPVSSA---------------------------------
tr|B9WEJ4|B9WEJ4_CANDC/1-1091 GGS----QFSPMADQIQSSLPMPISST---------------------------------
tr|M3JT51|M3JT51_CANMX/1-1042 GGS----QFSPMADHIQAGIIGNPTTS---------------------------------
tr|H2AQ53|H2AQ53_KAZAF/1-1063 QT------------------------------------SLS----PS-------------
tr|J7RY04|J7RY04_KAZNA/1-1177 QPNFTSLQAPSFRE-------------------------------PP-------------
tr|G0VAK8|G0VAK8_NAUCC/1-1196 N-----I--PNAM-----------------------SNAI---SMEQ-------------
tr|G8ZWC0|G8ZWC0_TORDC/1-1064 Q-----V--YGFA-----------------------QSGSP-QSQPQ-------------
tr|W0THF8|W0THF8_KLUMA/1-1056 QT-------------AMLE--------------------------PE-------------
tr|Q6CCW4|Q6CCW4_YARLI/1-954  I------------------------------------SSMP-NVPPQ-------------
tr|Q6BVW6|Q6BVW6_DEBHA/1-750  ------------------------------------------------------------
tr|G3AXI2|G3AXI2_CANTC/1-703  ------------------------------------------------------------
tr|G3B892|G3B892_CANTC/1-734  D---------------------------------------S-QE----------------
tr|A5DPJ1|A5DPJ1_PICGU/1-778  K---------------------------------------P-EN----------------
tr|G3BAE8|G3BAE8_CANTC/1-795  V---------------------------------------M-NSD---------------
tr|Q6BR11|Q6BR11_DEBHA/1-896  ----------------------------------------S-ENTEG-------------
tr|A3LSD3|A3LSD3_PICST/1-794  ------------------------------------------------------------
tr|Q6BVX1|Q6BVX1_DEBHA/1-795  ------------------------------------------------------------
tr|A5DAB0|A5DAB0_PICGU/1-756  ------------------------------------------------------------
tr|C4R4P7|C4R4P7_PICPG/1-792  ----------------------------------------------G-------------
tr|F2QWA1|F2QWA1_PICP7/1-801  ----------------------------------------------G-------------
tr|K0KMP2|K0KMP2_WICCF/1-877  S---------------------------------------P-QS----------------
tr|G3BEL9|G3BEL9_CANTC/1-768  ------------------------------------------------------------
tr|C4QWW5|C4QWW5_PICPG/1-736  ------------------------------------------------------------
tr|F2QMM0|F2QMM0_PICP7/1-744  ------------------------------------------------------------
tr|G8YAR6|G8YAR6_PICSO/1-758  ------------------------------------------------------------
tr|A5DJ30|A5DJ30_PICGU/1-819  ------------------------------------------------------------
tr|G3AWD1|G3AWD1_CANTC/1-819  ------------------------------------------------------------
tr|Q6BHC9|Q6BHC9_DEBHA/1-814  ------------------------------------------------------------
tr|A3LQR5|A3LQR5_PICST/1-724  ------------------------------------------------------------
tr|W1QHA3|W1QHA3_OGAPD/1-782  ------------------------------------------------------------
tr|C5DHC3|C5DHC3_LACTC/1-881  I---------------------------------------P-QTNEA-------------
sp|Q9UTS5|ZAS1_SCHPO/1-897    Q------------------------------------QPSN-QFQTQ--KLPSG-LDTRP
sp|Q9UTS5-2|ZAS1_SCHPO/1-845  Q------------------------------------QPSN-QFQTQ--KLPSG-LDTRP
tr|S9VU09|S9VU09_SCHCR/1-843  Q------------------------------------GPP--SMPQQ--MDPSLISNSRT
tr|S9RAA4|S9RAA4_SCHOY/1-844  Q------------------------------------RPPI-PMSQQ--MDPSLIPNPRS
tr|Q0TWL4|Q0TWL4_PHANO/1-791  ------------------------------------------------------------
tr|M2RT19|M2RT19_COCSN/1-707  ------------------------------------------------------------
tr|N4WI92|N4WI92_COCH4/1-715  ------------------------------------------------------------
tr|B2WNT6|B2WNT6_PYRTR/1-710  ------------------------------------------------------------
tr|R0KTN2|R0KTN2_SETT2/1-703  ------------------------------------------------------------
tr|R0K4V8|R0K4V8_SETT2/1-828  ------------------------------------------------------------
tr|M7UBH6|M7UBH6_BOTF1/1-855  L--------------------------------------SA-L------------NTDKE
tr|N4U8W4|N4U8W4_FUSC1/1-806  ------------------------------------------------------------
tr|K9G6X0|K9G6X0_PEND2/1-862  G------------------------------------NLSQ-LAAG--RTTDVGVDLTER
tr|B8LWM3|B8LWM3_TALSN/1-893  G-------------------------------------------------------GLEH
tr|Q5B7T9|Q5B7T9_EMENI/1-874  S---------------------------------------E-FHP--------MEPEEAP
tr|C8VHN1|C8VHN1_EMENI/1-880  S---------------------------------------E-FHP--------MEPEEAP
tr|A1D0Y5|A1D0Y5_NEOFI/1-870  -----------------------------------------------------SIDLDGN
tr|Q70FJ3|Q70FJ3_ASPFM/1-867  -----------------------------------------------------LIDLGGN
tr|Q4WR40|Q4WR40_ASPFU/1-866  -----------------------------------------------------LIDLGGN
tr|G3Y041|G3Y041_ASPNA/1-811  ------------------------------------------------------------
tr|M2LIV5|M2LIV5_BAUCO/1-846  G------------------------------------N----------------------
tr|M2WLE5|M2WLE5_MYCP1/1-902  G-----------------------------------------------------------
tr|M7X1B9|M7X1B9_RHOT1/1-1013 Q------------------------------------HPPP-PHPPH-PPPPHVMTHQS-
tr|U5H0S9|U5H0S9_USTV1/1-1017 Q------------------------------------NEGA-PNPAGGVYGPGAVPNDAP
tr|G3XVX6|G3XVX6_ASPNA/1-840  ----------------------------------------------SPRSS---H---S-
tr|S0E035|S0E035_GIBF5/1-840  ----------------------------------------------SATFD---E---A-
tr|S3DE64|S3DE64_GLAL2/1-884  -------------------------------------YWHP-EV-TG-PLDGNES-TEL-
tr|M2YVJ9|M2YVJ9_MYCFI/1-857  -------------------------------------TGQA-EN-FGNPF--LQDSLDE-
tr|M2WLZ8|M2WLZ8_MYCP1/1-852  ---------------------------------------TD-TQ-LPALA--FDNVIDD-
tr|S7ZQ44|S7ZQ44_PENOX/1-1060 G------------------------------------LNL--------------------
tr|B6HKE4|B6HKE4_PENCW/1-1035 E------------------------------------VPL--------------------
tr|G7X9Q8|G7X9Q8_ASPKW/1-1017 Q------------------------------------VPM--------------------
tr|A2RA85|A2RA85_ASPNC/1-1046 Q------------------------------------VPM--------------------
sp|Q9US36|KLF1_SCHPO/1-781    ----------------------------------------------------------DQ
tr|E6RAD3|E6RAD3_CRYGW/1-721  ---------------------------------------------VEDIMG------DW-
tr|Q55NQ1|Q55NQ1_CRYNB/1-717  ---------------------------------------------VGDIMG------DW-
tr|J9VRY6|J9VRY6_CRYNH/1-721  ---------------------------------------------VGDIMG------DW-
tr|M7WMQ1|M7WMQ1_RHOT1/1-666  ------------------------------------------------------------
tr|G0SUS7|G0SUS7_RHOG2/1-666  ------------------------------------------------------------
tr|C7ZE77|C7ZE77_NECH7/1-881  E------------------------------------YPV--------------------
tr|S0EPW3|S0EPW3_GIBF5/1-889  G------------------------------------YHG--------------------
tr|N4U890|N4U890_FUSC1/1-890  G------------------------------------YQS--------------------
tr|Q0CBW7|Q0CBW7_ASPTN/1-853  E--------------------------------------A--------------------
tr|D5GEN5|D5GEN5_TUBMM/1-856  ----------------------------------------P-HHPNS-----------T-
tr|W2RYE3|W2RYE3_9EURO/1-749  ----------------------------------------------------------N-

tr|F7VTY7|F7VTY7_SORMK/1-925  ----------------EYFQRNVN-HGHMANQQ---------------------------
tr|V5IL83|V5IL83_NEUCR/1-924  ----------------GFFQQNVN-HGHLAGQQ---------------------------
tr|G4UEE4|G4UEE4_NEUT9/1-891  ----------------GFFQQNVN-HGHLAGQQ---------------------------
tr|B2B6E5|B2B6E5_PODAN/1-883  ----------------GYYPREER---PPQPQN---------------------------
tr|J4W246|J4W246_BEAB2/1-875  ----------------SFYASDPT---SLPET----------------------------
tr|T5A4C1|T5A4C1_9HYPO/1-869  ----------------SLYRGHAP---PMQEP----------------------------
tr|E9EKZ0|E9EKZ0_METAR/1-833  ----------------SFYGSEAP---ALAEP----------------------------
tr|E9E2H3|E9E2H3_METAQ/1-823  ----------------SFYGSEAP---GLAEP----------------------------
tr|G9MZH3|G9MZH3_HYPVG/1-873  -----------------------DMMRHRPSFYTA-------------------------
tr|N4VFX0|N4VFX0_COLOR/1-848  -----------------------DIMRSKSDYYGR-------------------------
tr|E3QTT7|E3QTT7_COLGM/1-844  -----------------------DMMRPKHGYCGR-------------------------
tr|M7TTV0|M7TTV0_BOTF1/1-1030 -SRE---------PESQFQTPV-------STEYS-N------------------GTSQ-A
tr|L8G8P2|L8G8P2_PSED2/1-1049 -SRD---------TESSYVISP--PQTSMSINYQGR------------------DTSH-P
tr|S3CYK5|S3CYK5_GLAL2/1-1027 -GRD---------SEPSYPTSL-------PADYP-N------------------EAMH-H
tr|K1XG42|K1XG42_MARBU/1-1024 -SQE---------SEPSYTASM-------PTDYS-S------------------EATH-H
tr|E9F2J8|E9F2J8_METAR/1-980  ------------ASGQECD-------GRESTQYH-----------------------D-A
tr|G4MVQ7|G4MVQ7_MAGO7/1-1007 --PD--------LGQSTPFAT-----TAFQAEYSD---------------------QV-G
tr|L7J7P2|L7J7P2_MAGOP/1-998  --PD--------LGQSTPFAT-----TAFQAEYSD---------------------QV-G
tr|G9P128|G9P128_HYPAI/1-966  --RD-------------GAVPH--TATTASAQYSD----------------------A-H
tr|G0RB51|G0RB51_HYPJQ/1-955  --RD-------------GTASH--ATTTAASHYSD----------------------T-H
tr|G9MSQ9|G9MSQ9_HYPVG/1-1000 --RD-------------GAPPH--GTTTASAQYSD----------------------A-H
tr|U7PWT8|U7PWT8_SPOS1/1-1097 APIRPSPARRHTR-----RPPP--HYSAAHGDYDA----------------------M-P
tr|C7Z7J5|C7Z7J5_NECH7/1-989  ----------------------------TSAEYTE---------------------PG-T
tr|K3VQ22|K3VQ22_FUSPC/1-983  ----------------------------TSAEYSE---------------------PG-T
tr|S0DNT7|S0DNT7_GIBF5/1-985  ----------------------------TSAEYSE---------------------PG-T
tr|M4FLS4|M4FLS4_MAGP6/1-1028 --RD--------MGGGRFYPSQ------QPGDYSEQSAQQQQQQQQQQHEQQREQQQQ-E
tr|J3NNR3|J3NNR3_GAGT3/1-1014 --RD--------MGGAQFYPSQ------QPGDYAEQAARQQQQQ------------EQ-Q
tr|S3C8W1|S3C8W1_OPHP1/1-1078 VSQEESATAAAASASTPLSTAM--GYVPGSSHDFD----------------------A-P
tr|F0XFK3|F0XFK3_GROCL/1-1008 --RE--------ASVPTTAPAM--GYMAETTEY-D---------------------AS-A
tr|E3Q9W3|E3Q9W3_COLGM/1-997  --PR--------E-GQTYAPT-------TSAEYSE---------------------QG-H
tr|N4UXI7|N4UXI7_COLOR/1-990  --PR--------EGGQTYAPT-------TTAEYTE---------------------QG-H
tr|T0M1Q1|T0M1Q1_COLGC/1-999  --PR--------EAGQTYAPT-------TSAEYSE---------------------QG-H
tr|V5IQQ6|V5IQQ6_NEUCR/1-996  --RE--------AQQQAYVPL-------TTAESFD---------------------H--H
tr|F7VRR5|F7VRR5_SORMK/1-997  --RE--------AQQQAYVPL-------TTAESFD---------------------H--H
tr|B2AZ12|B2AZ12_PODAN/1-1005 --RE--------EQQQAYAPP-------TSTEYND---------------------Q--H
tr|G2QYF4|G2QYF4_THITE/1-1008 --RE---------EQQPYAPS-------TSAEYSD---------------------Q--Q
tr|M3B1F1|M3B1F1_SPHMS/1-1050 VQS-----------GYAYQMS---GAG--------------------------------P
tr|N1PDM6|N1PDM6_MYCP1/1-1061 PRP-----------GMAMSPP---AMGGASQY-DI------------------PSS---R
tr|M2YPB8|M2YPB8_MYCFI/1-916  --------------SSAMSPP---SLNSQDQF-GM------------------TTSRA-A
tr|M2N3L8|M2N3L8_BAUCO/1-946  ARS-----------GSILSPP---GFSSSEQQ-PV------------------PNS---R
tr|J4KMM7|J4KMM7_BEAB2/1-890  ----------------------------MP--------------------------HE-T
tr|D5G764|D5G764_TUBMM/1-1046 -------------GQNQYITSP--PTSSSSVGASN----------------------S-I
tr|K2RSL8|K2RSL8_MACPH/1-1056 -------------Q---NYP-M-SSSMSMQGVETT------------------GQG-E-R
tr|E4ZHR8|E4ZHR8_LEPMJ/1-1040 -------------QENQFQNG--SGQTPMNGVEST------------------AQMDN-R
tr|Q0U6N6|Q0U6N6_PHANO/1-973  -------------AENQYYNGT-TGQTPMNGVEST------------------A---A-Q
tr|E3RYK5|E3RYK5_PYRTT/1-1041 -------------AENQFYNSS-SGQTPMNGIEST------------------GHMDD-R
tr|B2WMX1|B2WMX1_PYRTR/1-995  -------------AENQFYNGT-SGQTPMNGVEST------------------GQMDD-R
tr|R0K2H3|R0K2H3_SETT2/1-994  -------------HDNQYYNGS-FGHVPMNGVEAT------------------GQMDN-R
tr|M2RD70|M2RD70_COCSN/1-1032 -------------HENQYYNGT-SAQTPVNGVDSS------------------AQIDN-R
tr|M2TNU5|M2TNU5_COCH5/1-1002 -------------HENQYYNGS-SAQTPVNGVDSS------------------AHIDN-R
tr|N4XAI8|N4XAI8_COCH4/1-1014 -------------HENQYYNGS-SAQTPVNGVDSS------------------AHIDN-R
tr|U1I0G2|U1I0G2_9EURO/1-1020 SIA------------NAVARGL-SALDPMSAA-------------------------Q-Y
tr|V9D2R3|V9D2R3_9EURO/1-1120 AFA------------AAVSHGL-T--RNDQYP-------------------------Y-G
tr|H6BS06|H6BS06_EXODN/1-1115 SFT------------AALSHAL-I--HGDPYP-------------------------Y-S
tr|S8A1W2|S8A1W2_DACHA/1-1099 -------------FGVTSPPAS-NNS-ADHNI-------------------------G-N
tr|B6QPJ3|B6QPJ3_PENMQ/1-936  ---------------QYVTTGM-NALGSV-NG-------------------------M-V
tr|B8M3W7|B8M3W7_TALSN/1-946  ---------------TAYTTSM-NVLGSVSAG-------------------------M-V
tr|V5I0D3|V5I0D3_BYSSN/1-1026 --T----------G-PYPAAEL-NAFDSVTGI-------------------------A-A
tr|S7ZEX8|S7ZEX8_PENOX/1-807  ---------------ISQTDPL-LEFDSM-------------------------------
tr|B6HD73|B6HD73_PENCW/1-775  ---------------LDQPDNL-IDLDSM-------------------------------
tr|K9GEC6|K9GEC6_PEND1/1-773  ---------------LDQPDNL-IDVDSM-------------------------------
tr|G7XGJ0|G7XGJ0_ASPKW/1-1020 S----------------TALDN-GTLESMSEM-------------------------M-T
tr|G3Y058|G3Y058_ASPNA/1-1021 S----------------TSLDR-GTLESMSEM-------------------------M-T
tr|Q5AY97|Q5AY97_EMENI/1-998  ASA----------P-LDQTNG--LTLDSMAG-----------------------------
tr|A1CDS9|A1CDS9_ASPCL/1-1029 TQA----------S-METTANL-GALDSISGI-------------------------M-A
tr|Q4WGR5|Q4WGR5_ASPFU/1-1039 TQA----------S-LDRSTSI-TGLDSLSGM-------------------------I-T
tr|Q2USE2|Q2USE2_ASPOR/1-1011 TPA----------T-LDQAANM-GTLDAMSGM-------------------------I-A
tr|B8MXA5|B8MXA5_ASPFN/1-1011 TPA----------T-LDQAANM-GTLDAMSGM-------------------------I-A
tr|C5FFJ4|C5FFJ4_ARTOC/1-1080 SSS----------GV-NLASTL-SQMASMPTA-------------------------M-H
tr|E4V3J5|E4V3J5_ARTGP/1-1102 SSS----------GA-NLASTL-SQMTSLPTS-------------------------M-H
tr|D4D569|D4D569_TRIVH/1-1104 SSS----------GA-NLASTL-SQMTSMPTT-------------------------I-H
tr|D4AY51|D4AY51_ARTBC/1-1107 SSS----------GA-NLASTL-SQMTSMPTT-------------------------M-H
tr|F2SS79|F2SS79_TRIRC/1-1100 SSS----------GA-NLASTL-SQMTSMPTA-------------------------M-H
tr|F2RZ03|F2RZ03_TRIT1/1-1102 SSS----------SA-NLASTL-TQMTSMPTT-------------------------M-H
tr|F2Q234|F2Q234_TRIEC/1-1103 SSS----------SANHLASTL-TQMTSMPTT-------------------------M-H
tr|C4JFU1|C4JFU1_UNCRE/1-1006 SLA------------NAISNGL-ATIGSVS------------------------------
tr|J3K5N7|J3K5N7_COCIM/1-1053 TIA------------NAISNGL-GTIGPVS------------------------------
tr|E9DEZ8|E9DEZ8_COCPS/1-1055 TIA------------NAISNGL-GTIGPVS------------------------------
tr|C1GYX1|C1GYX1_PARBA/1-1086 SIA------------NAISNGF-GALDPSPGL-------------------------M-G
tr|C1G7R2|C1G7R2_PARBD/1-1088 SFA------------NAISNGF-SALDPSPGL-------------------------M-G
tr|F2TPQ4|F2TPQ4_AJEDA/1-1083 SIA------------NAISSGL-NALDPSPGV-------------------------M-V
tr|F0U6V5|F0U6V5_AJEC8/1-1084 SIA------------NAISSGL-NALDPSPGV-------------------------M-V
tr|C8VJW0|C8VJW0_EMENI/1-865  -----------------QFDAA-------------------------------------D
tr|B6Q545|B6Q545_PENMQ/1-873  -----------------QFDAA-------------------------------------D
tr|B8MIU6|B8MIU6_TALSN/1-806  -----------------QSDAA-------------------------------------D
tr|V5GEC2|V5GEC2_BYSSN/1-951  -----------------QFDAA-------------------------------------D
tr|C1GXQ8|C1GXQ8_PARBA/1-992  -----------------QFDAA-------------------------------------D
tr|C1GGX6|C1GGX6_PARBD/1-1000 -----------------QFDAA-------------------------------------D
tr|F0UQZ0|F0UQZ0_AJEC8/1-902  -----------------QFDAA-------------------------------------D
tr|C0P184|C0P184_AJECG/1-914  -----------------QFDAA-------------------------------------D
tr|F2THY2|F2THY2_AJEDA/1-995  -----------------YIPTS-------------------------------------H
tr|C5K3M6|C5K3M6_AJEDS/1-957  -----------------QFDAA-------------------------------------D
tr|G8BJ79|G8BJ79_CANPC/1-832  ------------------------------------------------------------
tr|H8X2V3|H8X2V3_CANO9/1-823  ------------------------------------------------------------
tr|G8YG95|G8YG95_PICSO/1-1083 ----------------------------IYTPSD--------------------------
tr|Q6BU13|Q6BU13_DEBHA/1-1176 -----------------------------QVPQQ--------------------------
tr|A5DCN6|A5DCN6_PICGU/1-1057 ------------------------------------------------------------
tr|G3ARB4|G3ARB4_SPAPN/1-1009 ------------------------------------------------------------
tr|A3LQ05|A3LQ05_PICST/1-1158 ------------------------------------------------------------
tr|G3AYJ3|G3AYJ3_CANTC/1-1051 ------------------------------------------------------------
tr|C4XVP5|C4XVP5_CLAL4/1-1165 -----------------------------SLPSD--------------------------
tr|Q5A4D7|Q5A4D7_CANAL/1-1087 ------------------------------------------------------------
tr|B9WEJ4|B9WEJ4_CANDC/1-1091 ------------------------------------------------------------
tr|M3JT51|M3JT51_CANMX/1-1042 ------------------------------------------------------------
tr|H2AQ53|H2AQ53_KAZAF/1-1063 ----------------------------AELVA---------------------------
tr|J7RY04|J7RY04_KAZNA/1-1177 ----------------------------IPLQQR--------------------------
tr|G0VAK8|G0VAK8_NAUCC/1-1196 ----------------------------NPG-----------------------------
tr|G8ZWC0|G8ZWC0_TORDC/1-1064 ----------------------------GPQLP---------------------------
tr|W0THF8|W0THF8_KLUMA/1-1056 ----------------------------ISSQ-N--------------------------
tr|Q6CCW4|Q6CCW4_YARLI/1-954  ----------------------------VPTQGG--------------------------
tr|Q6BVW6|Q6BVW6_DEBHA/1-750  ------------------------------------------------------------
tr|G3AXI2|G3AXI2_CANTC/1-703  ------------------------------------------------------------
tr|G3B892|G3B892_CANTC/1-734  ------------------------------------------------------------
tr|A5DPJ1|A5DPJ1_PICGU/1-778  ------------------------------------------------------------
tr|G3BAE8|G3BAE8_CANTC/1-795  -----------------------------DNLIA--------------------------
tr|Q6BR11|Q6BR11_DEBHA/1-896  ----------------------------YSNIDN--------------------------
tr|A3LSD3|A3LSD3_PICST/1-794  ----------------------------YPIVDH--------------------------
tr|Q6BVX1|Q6BVX1_DEBHA/1-795  ------------------------------LCRD--------------------------
tr|A5DAB0|A5DAB0_PICGU/1-756  ------------------------------L-----------------------------
tr|C4R4P7|C4R4P7_PICPG/1-792  ----------------------------TDIVR---------------------------
tr|F2QWA1|F2QWA1_PICP7/1-801  ----------------------------TDIVR---------------------------
tr|K0KMP2|K0KMP2_WICCF/1-877  ----------------------------MRSLSA--------------------------
tr|G3BEL9|G3BEL9_CANTC/1-768  ------------------------------------------------------------
tr|C4QWW5|C4QWW5_PICPG/1-736  ------------------------------------------------------------
tr|F2QMM0|F2QMM0_PICP7/1-744  ------------------------------------------------------------
tr|G8YAR6|G8YAR6_PICSO/1-758  ------------------------------SIEE--------------------------
tr|A5DJ30|A5DJ30_PICGU/1-819  ------------------------------SGGH--------------------------
tr|G3AWD1|G3AWD1_CANTC/1-819  ------------------------------MSSQ--------------------------
tr|Q6BHC9|Q6BHC9_DEBHA/1-814  ------------------------------AIQD--------------------------
tr|A3LQR5|A3LQR5_PICST/1-724  ------------------------------------------------------------
tr|W1QHA3|W1QHA3_OGAPD/1-782  ------------------------------------------------------------
tr|C5DHC3|C5DHC3_LACTC/1-881  ----------------------------FQEVEG--------------------------
sp|Q9UTS5|ZAS1_SCHPO/1-897    ----------------VSSYPD-E-LTQLE-SN--------------------------P
sp|Q9UTS5-2|ZAS1_SCHPO/1-845  ----------------VSSYPD-E-LTQLE-SN--------------------------P
tr|S9VU09|S9VU09_SCHCR/1-843  ----------------TFSPYE-E-FFQLD-ST--------------------------P
tr|S9RAA4|S9RAA4_SCHOY/1-844  ----------------SSSLYE-E-FFQLD-ST--------------------------P
tr|Q0TWL4|Q0TWL4_PHANO/1-791  -----------------FPN-F---FEQIMVDHGDF------------LAMDYLQPPPDL
tr|M2RT19|M2RT19_COCSN/1-707  -----------------LSN-F---FEQIMVTQSDF------------LATDYLHPSAGL
tr|N4WI92|N4WI92_COCH4/1-715  -----------------LSN-F---FEQIMVTQSDF------------LANEYLHPSAGL
tr|B2WNT6|B2WNT6_PYRTR/1-710  -----------------LSN-F---FEQIMVTHSDF------------LATEYLCPPPDL
tr|R0KTN2|R0KTN2_SETT2/1-703  -----------------LSN-F---FEQIMVTQLDF------------LATEYLHPPPDL
tr|R0K4V8|R0K4V8_SETT2/1-828  S------------------------PFELQNSISTS------------FLAEVSCTDFS-
tr|M7UBH6|M7UBH6_BOTF1/1-855  S---------------SDFNFI---QDQLPFD---S------------LA----------
tr|N4U8W4|N4U8W4_FUSC1/1-806  ---------------------------------------------------DLTSIHNIC
tr|K9G6X0|K9G6X0_PEND2/1-862  SD--------------ALLGAY---SAVLPPDQEDS------------MS--------DL
tr|B8LWM3|B8LWM3_TALSN/1-893  HD--------------AFL--------------------------------NTFPSSCPS
tr|Q5B7T9|Q5B7T9_EMENI/1-874  S---------------RI---H---PDFISQELRDE------------LAAASLFTEPPS
tr|C8VHN1|C8VHN1_EMENI/1-880  S---------------RI---H---PDFISQELRDE------------LAAASLFTEPPS
tr|A1D0Y5|A1D0Y5_NEOFI/1-870  S---------------HM---P---PDYIPSGLRDE------------FT-SGLFTDAPS
tr|Q70FJ3|Q70FJ3_ASPFM/1-867  S---------------HM---P---PDCIPSGPRDE------------FT-SGLFTDAPS
tr|Q4WR40|Q4WR40_ASPFU/1-866  S---------------HM---P---PDCIPSGPRDE------------FT-SGLFTDAPS
tr|G3Y041|G3Y041_ASPNA/1-811  -------------------------------PLNS----------------INPTPDYRH
tr|M2LIV5|M2LIV5_BAUCO/1-846  S---------------NMFDYL---RDKMMPPVNGG------------VPTNLQVMDYQA
tr|M2WLE5|M2WLE5_MYCP1/1-902  ----------------PMFDYL---RDKMMPH-GGQ------------ANNGVQVIDYQT
tr|M7X1B9|M7X1B9_RHOT1/1-1013 ----------------PFAFNANQPLQPMP-SH--------------------------H
tr|U5H0S9|U5H0S9_USTV1/1-1017 TP--------------LFDSFNSDAPGPQS-SM--------------------------P
tr|G3XVX6|G3XVX6_ASPNA/1-840  -----------------VLDAA-------------------------------------H
tr|S0E035|S0E035_GIBF5/1-840  -----------------ISAEP-------------------------------------Q
tr|S3DE64|S3DE64_GLAL2/1-884  -----------------YDFLA-------------------------------------N
tr|M2YVJ9|M2YVJ9_MYCFI/1-857  -----------------NFFWE-------------------------------------S
tr|M2WLZ8|M2WLZ8_MYCP1/1-852  -----------------SFFFW-------------------------------------D
tr|S7ZQ44|S7ZQ44_PENOX/1-1060 ----------------GFDPTI---FNQSTLHT---------------------------
tr|B6HKE4|B6HKE4_PENCW/1-1035 ----------------EFDPTL---FDQSMLST---------------------------
tr|G7X9Q8|G7X9Q8_ASPKW/1-1017 ----------------ELIQPL---LDQTTAPT---------------------------
tr|A2RA85|A2RA85_ASPNC/1-1046 ----------------ELIQPL---LNQTTVPT---------------------------
sp|Q9US36|KLF1_SCHPO/1-781    ----------------QINLQN-K-FLSTP-SI--------------------------K
tr|E6RAD3|E6RAD3_CRYGW/1-721  ----------------GFSLWAPE------------------------------------
tr|Q55NQ1|Q55NQ1_CRYNB/1-717  ----------------GFSLWAPE------------------------------------
tr|J9VRY6|J9VRY6_CRYNH/1-721  ----------------GFSLWAPE------------------------------------
tr|M7WMQ1|M7WMQ1_RHOT1/1-666  -----------------------------S-PP--------------------------T
tr|G0SUS7|G0SUS7_RHOG2/1-666  -----------------------------S-PP--------------------------T
tr|C7ZE77|C7ZE77_NECH7/1-881  --------------------------NTMAQPE---------------------------
tr|S0EPW3|S0EPW3_GIBF5/1-889  --------------------------PQPGAAG---------------------------
tr|N4U890|N4U890_FUSC1/1-890  --------------------------HQHGPSD---------------------------
tr|Q0CBW7|Q0CBW7_ASPTN/1-853  --------------------------NLLSDSF---------------------------
tr|D5GEN5|D5GEN5_TUBMM/1-856  ----------------P---FVTDADGMQI-N----------------------------
tr|W2RYE3|W2RYE3_9EURO/1-749  ----------------P---FNTRSAGPSH-W----------------------------

tr|F7VTY7|F7VTY7_SORMK/1-925  PPLMPYNPN--------------------VDFPSED------L----ARENFAVWLFNPQ
tr|V5IL83|V5IL83_NEUCR/1-924  PPLLPYNPN--------------------VDFPSED------L----ARENFAVWLFNPQ
tr|G4UEE4|G4UEE4_NEUT9/1-891  PPLLPYNPN--------------------VDFPSED------L----ARENFAVWLFNPQ
tr|B2B6E5|B2B6E5_PODAN/1-883  PVSYRGVDV--------------------E-FPHDD------I----SHENFAVWLFDPH
tr|J4W246|J4W246_BEAB2/1-875  ADLIPFHAA--------------------SYPPDSH------M----SQGNFAAWLFDPQ
tr|T5A4C1|T5A4C1_9HYPO/1-869  AAAVSY-NV--------------------AYSTDNQ------L----APENFATWLFDPQ
tr|E9EKZ0|E9EKZ0_METAR/1-833  NAMVAFENV--------------------GYGADDQ------L----AQSNFAAWLFDPQ
tr|E9E2H3|E9E2H3_METAQ/1-823  TAMVAFDNV--------------------GYGADDQ------L----AQSNFAAWLFDPQ
tr|G9MZH3|G9MZH3_HYPVG/1-873  -----DPT---AL--P-EPSGM------VGFGAVG-YPADDSLT---Q-GNFAAWLFDPQ
tr|N4VFX0|N4VFX0_COLOR/1-848  -----DQP---NV--A-GPPAM------MPFTTAS-FQHDEPLS---RDNNFAMWLFDPQ
tr|E3QTT7|E3QTT7_COLGM/1-844  -----EQM---SL--SEAPPIM------PPFTSVG-FQPHEALS---R-ENFAMWLFDPQ
tr|M7TTV0|M7TTV0_BOTF1/1-1030 QHSGPDMVLLDQM---TTSNTM------PVFGGEG-CYNRSPFA---IPEDFVAYLFSSQ
tr|L8G8P2|L8G8P2_PSED2/1-1049 QQSGPDMMLLDQM---AAVNTM------PVFGGEG--YNRSPFA---IPDDFVAFLFSGQ
tr|S3CYK5|S3CYK5_GLAL2/1-1027 QQSGPEMMMLDQM---TAPNTM------PVFGGEG--YSRSPFA---IPEDFVAYLFNNQ
tr|K1XG42|K1XG42_MARBU/1-1024 AQSGPDMMLLDQM---AVPNTM------PVFGGEG--YNRSPFA---IPEDFVAYLFSGQ
tr|E9F2J8|E9F2J8_METAR/1-980  SHHPADIFDLDQM---TTLSVG------PVFGGDG-GLSKTPYVA--MPEDFMAYLFNSL
tr|G4MVQ7|G4MVQ7_MAGO7/1-1007 QQRGSDLMMLDQM---TMPQTM------PVFGSDN-IYHKSPYAG--MPEDFMAYLFNTG
tr|L7J7P2|L7J7P2_MAGOP/1-998  QQRGSDLMMLDQM---TMPQTM------PVFGSDN-IYHKSPYAG--MPEDFMAYLFNTG
tr|G9P128|G9P128_HYPAI/1-966  HSHPNEMMILDHM---EMSSSG------PVFADDG--VNKSPYVG--MPEDFMAYLFNSL
tr|G0RB51|G0RB51_HYPJQ/1-955  HSHQHDMLMLDHM---EMSNSG------PVFADDG--VNKSPYVG--MPEDFMAYLFNSL
tr|G9MSQ9|G9MSQ9_HYPVG/1-1000 HHHPNEMMMMDHM---EMSNSG------PVFADDG--VNKSPYVG--MPEDFMAYLFNSM
tr|U7PWT8|U7PWT8_SPOS1/1-1097 AQSGSEMMMLDQM---SMPNTM------TMFGADV-L-QKSPHVGI-LPDDFMFYLFHNT
tr|C7Z7J5|C7Z7J5_NECH7/1-989  T-QASELMMLDQM---AMPATV------PVFGEAG-DLNKSPYVG--MPEDFMAYLFNSP
tr|K3VQ22|K3VQ22_FUSPC/1-983  T-QASEMMMLDQM---SMPATV------PVFGEGG-DLNKSPYVG--MPEDFMAYLFNSP
tr|S0DNT7|S0DNT7_GIBF5/1-985  T-QPSEMMMLDQM---AMPATV------PVFGEGG-DMNKSPYVG--MPEDFMAYLFNSP
tr|M4FLS4|M4FLS4_MAGP6/1-1028 QQRASDMVMLGEM---AMPSAM------PVFGSDP-FYQKSPYAG--MPEDFMAYLFNTN
tr|J3NNR3|J3NNR3_GAGT3/1-1014 QQRGSDMIMLGEM---AMPSAM------PVFGSDH-FYQKSPYAG--MPEDFMAYLFNTN
tr|S3C8W1|S3C8W1_OPHP1/1-1078 ASAGSEMMVLDQM---SMPNTM------PMFGTDS-IMQKSPHVG--LPEDFMVYLFNST
tr|F0XFK3|F0XFK3_GROCL/1-1008 SQAGSEMMALDQL---SMPNTM------PMFGSES-VLQKSPYVG--LPEDFMTYLFNAS
tr|E3Q9W3|E3Q9W3_COLGM/1-997  TQQSGEMMLLDQM---SMPGTI------PVFGSDS-ILSKSPYVT--IPEDFVAYLFNT-
tr|N4UXI7|N4UXI7_COLOR/1-990  PQQSGEMMLLDQM---SMPGTI------PVFGSDT-ILNKSPYVT--IPEDFVAYLFNT-
tr|T0M1Q1|T0M1Q1_COLGC/1-999  PQQSGEMMLLDQM---SMPGTI------PVFGTDS-ILSKSPYVT--IPEDFVAYLFNTT
tr|V5IQQ6|V5IQQ6_NEUCR/1-996  PQDTGEIVRLDQM---SMQQTM------PVFGTDS-ILNKSPYVG--MPEDFMAYLFNTH
tr|F7VRR5|F7VRR5_SORMK/1-997  SQDTGEMVRLDQM---SMQQTM------PVFGTDS-ILNKSPYVG--MPEDFMAYLFNTH
tr|B2AZ12|B2AZ12_PODAN/1-1005 QQQGGEMMLLDQM---AMPQTM------PVFGSDS-MLNKSPYVG--MPEDFMAYLFNTA
tr|G2QYF4|G2QYF4_THITE/1-1008 PQAAGEMMLLDQM---SIQQTM------PVFGSDN-VLNKSPYVA--IPEDFVAYLFNTH
tr|M3B1F1|M3B1F1_SPHMS/1-1050 SNMVPEYDIMGQF--MGSYNAM------PVFGTDG--FNRSPQAI---DDMLFANLMESS
tr|N1PDM6|N1PDM6_MYCP1/1-1061 IGSLGDFNMLEQF--SSN-YAM------PVFGGDG--FNRSPQAP--MDDLYLQQLLATS
tr|M2YPB8|M2YPB8_MYCFI/1-916  GSVMGEFNILDQY--AAG-YAM------PVFGNEG--FNRSPQSALTLDDALFNQLLESN
tr|M2N3L8|M2N3L8_BAUCO/1-946  SNSIADFNAIEQM--SSG-FTM------PVFGGDG--FNRSPTSI--FDDNFLNSLFNPD
tr|J4KMM7|J4KMM7_BEAB2/1-890  SPVTDQMLFYDHL---PVGDAG------PVFGADT-GLRKSPTGG--MPEDFVVYLFDSA
tr|D5G764|D5G764_TUBMM/1-1046 GGVTTTDVDFESM---NVPFTL------PVFGNDG--YTRSPNW---MADDFATWFFEGT
tr|K2RSL8|K2RSL8_MACPH/1-1056 MTSVSEGQILENM--TPKNYSM------PVFGGEG--YSRSPFA---MADDFTAWLFNES
tr|E4ZHR8|E4ZHR8_LEPMJ/1-1040 MNAVTDAIMD-----QNPAYAI------PMFGGDG--YSRSPCA---MADDFTAWLFNPN
tr|Q0U6N6|Q0U6N6_PHANO/1-973  LNGVSEAIMD-----QTPSYAM------PMFGGEG--YSRSPFA---MADDFAAWLFNDN
tr|E3RYK5|E3RYK5_PYRTT/1-1041 MNGVSDAIMD-----QNPAYAI------PMFGGAG--YSRSPFA---MADDFAAWLFNDN
tr|B2WMX1|B2WMX1_PYRTR/1-995  MHGVSDAIMD-----QNPAYAI------PMFGGAG--YSRSPFA---MADDFAAWLFNDN
tr|R0K2H3|R0K2H3_SETT2/1-994  MQGVSDAIMD-----QNPAYAI------PMFGGAG--YSRSPFA---MADDFAAWLFNDN
tr|M2RD70|M2RD70_COCSN/1-1032 MQGVSDAMMD-----QNPAYSI------PMFGSAG--YSRSPFA---MADDFAAWLFNDN
tr|M2TNU5|M2TNU5_COCH5/1-1002 MQGVSDAMMD-----QNPAYSI------PMFGSAG--YSRSPFA---MADDFAAWLFNDN
tr|N4XAI8|N4XAI8_COCH4/1-1014 MQGVSDAMMD-----QNPAYSI------PMFGSAG--YSRSPFA---MADDFAAWLFNDN
tr|U1I0G2|U1I0G2_9EURO/1-1020 -AVTGDDPNMDL----TAGFTY------PIFNGDE--YNRSPVA---REAGFFPWLFNEN
tr|V9D2R3|V9D2R3_9EURO/1-1120 -MVNTSMASVDI----SSGFGF------PVFGGEEVPYTQTPFA---VADDFTQWLFNDA
tr|H6BS06|H6BS06_EXODN/1-1115 -VMNGGISSVEL----TTGYGY------SSFGIDE--YANIPYT---VAGDFTQGLFNDN
tr|S8A1W2|S8A1W2_DACHA/1-1099 ATSAASAVTQAVV--DPTQFSV------PVFGGDG--YNRSPFM---ITDDFAAWLFEDS
tr|B6QPJ3|B6QPJ3_PENMQ/1-936  PESREGEMGFDS------SYPY------PVFGGES-SYNRSPFA---MADDFAAWLFNEP
tr|B8M3W7|B8M3W7_TALSN/1-946  PESTGEGELFDS------SLPY------PVFGGES-SYNRSPFA---MADDFAAWLFSEP
tr|V5I0D3|V5I0D3_BYSSN/1-1026 PDPGAAEPGFDP----MGSFAY------PVFGGET-Y-NRSPFA---MADDFAAWLFNES
tr|S7ZEX8|S7ZEX8_PENOX/1-807  ------------------QNAY------PIFGGET-Y-NRSPFA---MADDFAAWLFSEP
tr|B6HD73|B6HD73_PENCW/1-775  --------------------SY------PIFGGET-Y-NRSPFA---MADDFAAWLFSEP
tr|K9GEC6|K9GEC6_PEND1/1-773  --------------------SY------PIFGGET-Y-NRSPFA---MADDFAAWLFSEP
tr|G7XGJ0|G7XGJ0_ASPKW/1-1020 SGPSVGDAGFDA----LASCVY------PVFGGEA-H-NRSPFA---MADDFTAWLFNDP
tr|G3Y058|G3Y058_ASPNA/1-1021 SGPSVGDAGFDA----LASCVY------PVFGGEA-H-NRSPFA---MADDFTAWLFNDP
tr|Q5AY97|Q5AY97_EMENI/1-998  --MAVGDMQFDG----LNSCVY------PVFGGES---NRSPFH---MGDDFTAWLFNEP
tr|A1CDS9|A1CDS9_ASPCL/1-1029 S----ADPAFDP----MASCVY------PIFGGET-YNNRSPFA---MAEDFTAWLFNEP
tr|Q4WGR5|Q4WGR5_ASPFU/1-1039 S----ADPAFDP----MASCVY------PIFGGET-YNNRSPFA---MADDFTAWLFNEP
tr|Q2USE2|Q2USE2_ASPOR/1-1011 PGSTVGDPGFDS----LANCVY------PIFGSES-Y-NRSPFA---MAEDFTAWLFNEP
tr|B8MXA5|B8MXA5_ASPFN/1-1011 PGSTVGDPGFDS----LANCVY------PIFGSES-Y-NRSPFA---MAEDFTAWLFNEP
tr|C5FFJ4|C5FFJ4_ARTOC/1-1080 SEVSVSN--MDS----VVPYAL------PVFGGEI-L-NRSPFA---LTDDFTAWLFNES
tr|E4V3J5|E4V3J5_ARTGP/1-1102 SEASVAN--MDS----IGPYAL------PVFGSEI-L-NRSPFA---LTDDFTAWLFNES
tr|D4D569|D4D569_TRIVH/1-1104 AETSVSN--MDS----VGPYAL------PVFGSEI-L-NRSPFA---LTDDFTAWLFNES
tr|D4AY51|D4AY51_ARTBC/1-1107 SETSVSN--MDS----VGPYAL------PVFGSEI-L-NRSPFA---LTDDFTAWLFNES
tr|F2SS79|F2SS79_TRIRC/1-1100 SETSVSN--MDS----VGPYAL------PVFGSEI-L-NRSPFA---LTDDFTAWLFNES
tr|F2RZ03|F2RZ03_TRIT1/1-1102 SEASVSN--MDS----VGPYAL------PLFGSEI-L-NRSPSA---LTDDFTAWLFSES
tr|F2Q234|F2Q234_TRIEC/1-1103 SEASVSN--MDS----VGPYAL------PLFGSEI-L-NRSPSA---LTDDFTAWLFSES
tr|C4JFU1|C4JFU1_UNCRE/1-1006 -ATAMSD--LDS----MAPYAL------PVFGGET-L-NRSPFA---MTDDFTAWLFNEQ
tr|J3K5N7|J3K5N7_COCIM/1-1053 -GATISD--LDS----ITQYAL------PVFGGET-L-NRSPFA---MTDDFTAWLFNEP
tr|E9DEZ8|E9DEZ8_COCPS/1-1055 -GATISD--LDS----ITQYAL------PVFGGET-L-NRSPFA---MTDDFTAWLFNEP
tr|C1GYX1|C1GYX1_PARBA/1-1086 TGSSVTE--WDA----ISSYTL------PIFGGET-L-NRSPFA---MTDDFTAWLFNEH
tr|C1G7R2|C1G7R2_PARBD/1-1088 TGSSVTE--WDA----LSSYTL------PIFGGET-L-NRSPFA---MTDDFTAWLFNEH
tr|F2TPQ4|F2TPQ4_AJEDA/1-1083 PGSSVSD--WDA----LSSYAL------PIFGGET-L-NRSPFA---MTDDFTAWLFNEH
tr|F0U6V5|F0U6V5_AJEC8/1-1084 PGSSVSD--WDA----LSSYAL------PIFGGET-L-NRSPFA---MTDDFTAWLFNEH
tr|C8VJW0|C8VJW0_EMENI/1-865  GSWG-----G-FD------A------LGDGMMLDTATDFNLPF----AATGNYNWLFDVS
tr|B6Q545|B6Q545_PENMQ/1-873  GSFSV----G-LG------G------MTDLLGLDTATDFNLPF----AATCNYNWLFDVA
tr|B8MIU6|B8MIU6_TALSN/1-806  GSFNV----G-LD------G------TIDSFGMDTATDFNLPF----AATCNYNWLFDVA
tr|V5GEC2|V5GEC2_BYSSN/1-951  GSWQT----H-SS------GG-DGI-YDDFFNLDTATSFNMPF----AATLNYNWLFDVS
tr|C1GXQ8|C1GXQ8_PARBA/1-992  GSWQP----Q-DP------GP-NPD-YEDLFDLDTATSFNMPF----AATHNYNWLFDVP
tr|C1GGX6|C1GGX6_PARBD/1-1000 GSWQP----Q-DP------GP-NPD-YEDLFDLDTATSFNMPF----AATHNYNWLFDVP
tr|F0UQZ0|F0UQZ0_AJEC8/1-902  GSWRS----Q-DL------GP-GMD-YEEFFDLDTAP-LYMPF----AATHNYNWLS---
tr|C0P184|C0P184_AJECG/1-914  GSWRS----Q-DL------GP-GMD-YEEFFDLDTATSFNMPF----AATHNYNWLFDVT
tr|F2THY2|F2THY2_AJEDA/1-995  GSWRN----Q-DS------GL-GLD-YEDFFDFDTATSFNMPF----AATHNYNWLFDVP
tr|C5K3M6|C5K3M6_AJEDS/1-957  GSWRN----Q-DS------GL-GLD-YEDFFDFDTATSFNMPF----AATHNYNWLFDVP
tr|G8BJ79|G8BJ79_CANPC/1-832  ------------------------------------------------------------
tr|H8X2V3|H8X2V3_CANO9/1-823  ------------------------------------------------------------
tr|G8YG95|G8YG95_PICSO/1-1083 KD-----------------------------------------------------HFSM-
tr|Q6BU13|Q6BU13_DEBHA/1-1176 DNQY-----------------------------------------------KEEVLAPF-
tr|A5DCN6|A5DCN6_PICGU/1-1057 ------------------------------------------------------------
tr|G3ARB4|G3ARB4_SPAPN/1-1009 ------------------------------------------------------------
tr|A3LQ05|A3LQ05_PICST/1-1158 GKQ-------------------------------------------------------M-
tr|G3AYJ3|G3AYJ3_CANTC/1-1051 ------------------------------------------------------------
tr|C4XVP5|C4XVP5_CLAL4/1-1165 DDVG--------------------------------------------------SSLSY-
tr|Q5A4D7|Q5A4D7_CANAL/1-1087 ------------------------------------------------------------
tr|B9WEJ4|B9WEJ4_CANDC/1-1091 ------------------------------------------------------------
tr|M3JT51|M3JT51_CANMX/1-1042 ------------------------------------------------------------
tr|H2AQ53|H2AQ53_KAZAF/1-1063 --PIPFSATGTSASTSNIPNNHT-------------TSNITSF----PQTANFSSLFAIN
tr|J7RY04|J7RY04_KAZNA/1-1177 QQHIPP--VA------SLPNTPT--------T---NTINVMAD----NGVYKHSNFFSID
tr|G0VAK8|G0VAK8_NAUCC/1-1196 ---IWSEQQG------SINPDPI--------T---IPSTTSST----SNLLKMQDLFSVD
tr|G8ZWC0|G8ZWC0_TORDC/1-1064 --QAPKSQQG------PSGAE-----------------ALATP----ASVTKMQDLFSID
tr|W0THF8|W0THF8_KLUMA/1-1056 NQHVQSSSFETDT---SGGGTTS--------G---SSTGSGSA----TVANIMDDLFSVD
tr|Q6CCW4|Q6CCW4_YARLI/1-954  SAPLNSGMMN--------------------------------P--------GMSNYLPVN
tr|Q6BVW6|Q6BVW6_DEBHA/1-750  -----------------------------------EKDNVFMQ----A--GFMDILFDLN
tr|G3AXI2|G3AXI2_CANTC/1-703  ---------------------------------------------------ALNWLFEES
tr|G3B892|G3B892_CANTC/1-734  ------DMNQ-------NI-DPA--------N--LSINELVSS----D--ELIRWLFGGI
tr|A5DPJ1|A5DPJ1_PICGU/1-778  ------ETLL-------EN-DPF--------G--FDMDELVSS----D--ELIRWLFGGI
tr|G3BAE8|G3BAE8_CANTC/1-795  D--LV-------------P-SPT--------I--NFEQTNLEK----T--GLLEWLLHNN
tr|Q6BR11|Q6BR11_DEBHA/1-896  N--KRPASMD-------FG-NLI--------C--GPETNKDTP----T--ELIHWMLNGH
tr|A3LSD3|A3LSD3_PICST/1-794  ---K--HHSE-------SE--NL--------S--YSTEHSLLP----I--DLTQWLFNDN
tr|Q6BVX1|Q6BVX1_DEBHA/1-795  ---L--EVLN-------ND--SM--------N--YMPEKNLLP----T--DLTQWLFKDD
tr|A5DAB0|A5DAB0_PICGU/1-756  ------STV--------DG--TI--------S--GQIDFALKP----P--DLTQWLFNDE
tr|C4R4P7|C4R4P7_PICPG/1-792  ----QPVVME-------QP---------------------------------------DA
tr|F2QWA1|F2QWA1_PICP7/1-801  ----QPVVME-------QP---------------------------------------DA
tr|K0KMP2|K0KMP2_WICCF/1-877  G--AV----------------PS--------S--DHLNPPASP----S--NLINWLFDDN
tr|G3BEL9|G3BEL9_CANTC/1-768  ----------------------------------------NSP----F--GITSLMSPEN
tr|C4QWW5|C4QWW5_PICPG/1-736  ----PPQPLA-------LT-ALS--------D--VESDLTLPP----S--ELIQYFFKDD
tr|F2QMM0|F2QMM0_PICP7/1-744  ----PPQPLA-------LT-ALS--------D--VESDLTLPP----S--ELIQYFFKDD
tr|G8YAR6|G8YAR6_PICSO/1-758  N--IVPAKN-------------N--------Q--DVPDSKLSP----A--DLIEWLFHED
tr|A5DJ30|A5DJ30_PICGU/1-819  N--LHPNANN-------GL-QQS--------G--GDLGKSLSP----S--DLIEWLFHDD
tr|G3AWD1|G3AWD1_CANTC/1-819  D--VHSSNNG--------V-PGI--------L--PYTGKNLSP----S--DLIEWLFHDD
tr|Q6BHC9|Q6BHC9_DEBHA/1-814  S--VQEQTNE-------IE-DAI--------P--DMAGKTLSP----S--DLIEWLFHDE
tr|A3LQR5|A3LQR5_PICST/1-724  ----------------------------------GSTENTLSP----T--DLIEWLFHDE
tr|W1QHA3|W1QHA3_OGAPD/1-782  -------------------------------V--SPS---FSP----S--RLIRWMMHDL
tr|C5DHC3|C5DHC3_LACTC/1-881  S--------N-------LP-GFF--------K--PPGMGSSST----F--QGIQWLLGHS
sp|Q9UTS5|ZAS1_SCHPO/1-897    DSFSRLDLQGDCTC---------------IFK--NRSSIASSR----TMDDVVRWLFSSG
sp|Q9UTS5-2|ZAS1_SCHPO/1-845  DSFSRLDLQGDCTC---------------IFK--NRSSIASSR----TMDDVVRWLFSSG
tr|S9VU09|S9VU09_SCHCR/1-843  DGCTRLDLFHDSLC---------------VLK--NRSFASSAK----TMDDNLRWFFSSG
tr|S9RAA4|S9RAA4_SCHOY/1-844  DGCTRLDLFHDSLC---------------VLK--NRSFASSAK----TMDDNLRWFFPTS
tr|Q0TWL4|Q0TWL4_PHANO/1-791  TTWLPEADW------------FT-----------EVDLFG--------ADFVPAIDDTF-
tr|M2RT19|M2RT19_COCSN/1-707  TAWLPETDW------------LG-----------EVDLFG--------ADFMPAIDETF-
tr|N4WI92|N4WI92_COCH4/1-715  TAWLPETDW------------LG-----------EVDLFG--------ADFMPAIDDTF-
tr|B2WNT6|B2WNT6_PYRTR/1-710  TAWLPETDW------------FG-----------QVDLFG--------ADFVPAIDETF-
tr|R0KTN2|R0KTN2_SETT2/1-703  TTWLPETDW------------FG-----------EIDLFG--------ADFVPAIDETF-
tr|R0K4V8|R0K4V8_SETT2/1-828  DHFNPDDGLGYSW----------------------DAFNL--------DVFNFGTLE---
tr|M7UBH6|M7UBH6_BOTF1/1-855  -----NEMLF-----------FP-----------STIFNN--------QISDFSFEDFD-
tr|N4U8W4|N4U8W4_FUSC1/1-806  NPLPSHGLLDFRVDGD---PRFD-----------DVAMDL--------WDLPCSPSFYY-
tr|K9G6X0|K9G6X0_PEND2/1-862  SPIPRGGLVAFGL---------------------ETNLDF--------SMVDLSFLESY-
tr|B8LWM3|B8LWM3_TALSN/1-893  GIRTPHNLISFGL---------------------ETDLDL--------SIVDLSFLESY-
tr|Q5B7T9|Q5B7T9_EMENI/1-874  GVRTPRGLITFAL---------------------PTDLDL--------NMVDLGFLESY-
tr|C8VHN1|C8VHN1_EMENI/1-880  GVRTPRGLITFAL---------------------PTDLDL--------NMVDLGFLESY-
tr|A1D0Y5|A1D0Y5_NEOFI/1-870  GVRTPRGSITFGL---------------------QTDLDF--------SMVDLSFLESY-
tr|Q70FJ3|Q70FJ3_ASPFM/1-867  GVRTPRGSITFGL---------------------QTDLDF--------SMVDLSFLESY-
tr|Q4WR40|Q4WR40_ASPFU/1-866  GVRTPRGSITFGL---------------------QTDLDF--------SMVDLSFLESY-
tr|G3Y041|G3Y041_ASPNA/1-811  NLLNTNMQFDFDL-----------------------------------TDVDFGLIDYF-
tr|M2LIV5|M2LIV5_BAUCO/1-846  GPWTPRELFDFGT---------T-----------DASYEL--------NDMDLTFLDTY-
tr|M2WLE5|M2WLE5_MYCP1/1-902  GPWTPRELFDFGV---------------------DTNMEL--------NDLDLSFLDTY-
tr|M7X1B9|M7X1B9_RHOT1/1-1013 DFEEPI-----------------------NFL--TTNYGAP-F----ASNNDFLWLFDPA
tr|U5H0S9|U5H0S9_USTV1/1-1017 GFEEPL-----------------------NFI--QQSYGVP-F----VSASEYSWLFDPT
tr|G3XVX6|G3XVX6_ASPNA/1-840  VA---------DV------TSPSMN-LDEL--------TNMYY----DTSFDS-VHFDVM
tr|S0E035|S0E035_GIBF5/1-840  GG---------IL------STDGFD-FLEL--------GDMYH----DSTFDF-MHFNVT
tr|S3DE64|S3DE64_GLAL2/1-884  SSWGS----Q-SL------VSAPGV-DDNIFNPDTASSFNMPF----TTMNNYSWLFDVD
tr|M2YVJ9|M2YVJ9_MYCFI/1-857  TALSS----GPEP------TLVSEP-FDDIFAPDTASSFNMPY----TTANNYNWLFDLS
tr|M2WLZ8|M2WLZ8_MYCP1/1-852  NSFSA----AYEP------GITSVQ-FDDIFMPDTASSFNMPY----TTMSNYNWLFDLG
tr|S7ZQ44|S7ZQ44_PENOX/1-1060 INWLPTELFPDHSSDQTLAPVIQHQP----------------------------------
tr|B6HKE4|B6HKE4_PENCW/1-1035 VNWLPSDLLPGDPNGHAHSAGAASQY----------------------------------
tr|G7X9Q8|G7X9Q8_ASPKW/1-1017 INWLPQNLGNVSSNRR--HSTNT-YQ----------------------------------
tr|A2RA85|A2RA85_ASPNC/1-1046 INWLPQDLANASNGRR--HSINT-YQ----------------------------------
sp|Q9US36|KLF1_SCHPO/1-781    NNANKSLSPQDSIS---------------IFG--TSPFNAYQQ----NTDNFVCWLFDNM
tr|E6RAD3|E6RAD3_CRYGW/1-721  -QWEAL------LH---------------ETL--APPFNEP--------MVDMPWDMPML
tr|Q55NQ1|Q55NQ1_CRYNB/1-717  -QWEAL------LH---------------ETL--APPFNEP--------MVDMPWDMPML
tr|J9VRY6|J9VRY6_CRYNH/1-721  -QWEAL------LH---------------ETL--APPFNEP--------MVDMPWDMPML
tr|M7WMQ1|M7WMQ1_RHOT1/1-666  DVTEPL-----------------------RLS----------------------------
tr|G0SUS7|G0SUS7_RHOG2/1-666  DVTEPL-----------------------RLS----------------------------
tr|C7ZE77|C7ZE77_NECH7/1-881  MHFGGNDMFLDFDPTKNMP--TPSLLFGDAFE--PTSWLN--------YGTEQEFTPFFL
tr|S0EPW3|S0EPW3_GIBF5/1-889  ALFDTDDILANFNPTNTMPAPLPSMLFGDAFD--TNGWLN--------YGADQSFAPLFL
tr|N4U890|N4U890_FUSC1/1-890  ILFDTDDILAKFNSANTIPAPLPSMLFGDAFD--TNGWLN--------YGADQSFAPLFL
tr|Q0CBW7|Q0CBW7_ASPTN/1-853  LLWPLNDAFETSDIASTDPSSL--------------------------------------
tr|D5GEN5|D5GEN5_TUBMM/1-856  -------LVSTVNS---------------GFG-SGDQWA---Q----ALFAEPSWLIGQG
tr|W2RYE3|W2RYE3_9EURO/1-749  ----------SSSL---------------GVH-DNPSWDNY-Q----TTFGSVNWLS---

tr|F7VTY7|F7VTY7_SORMK/1-925  DYNCDLS-----------------------------------------------------
tr|V5IL83|V5IL83_NEUCR/1-924  DYTCDLS-----------------------------------------------------
tr|G4UEE4|G4UEE4_NEUT9/1-891  DYNCDLS-----------------------------------------------------
tr|B2B6E5|B2B6E5_PODAN/1-883  APYGDFS-----------------------------------------------------
tr|J4W246|J4W246_BEAB2/1-875  PTYGDFN-----------------------------------------------------
tr|T5A4C1|T5A4C1_9HYPO/1-869  STYTDLS-----------------------------------------------------
tr|E9EKZ0|E9EKZ0_METAR/1-833  TSYNDFS-----------------------------------------------------
tr|E9E2H3|E9E2H3_METAQ/1-823  TSYNDFS-----------------------------------------------------
tr|G9MZH3|G9MZH3_HYPVG/1-873  TTYSDFS-MAS-------------------------------------------------
tr|N4VFX0|N4VFX0_COLOR/1-848  LSFNDLNGIAN-------------------------------------------------
tr|E3QTT7|E3QTT7_COLGM/1-844  ATFTELNGVAN-------------------------------------------------
tr|M7TTV0|M7TTV0_BOTF1/1-1030 Q---N-----EMGQ--------------------------------MSQQ-PYANSYPD-
tr|L8G8P2|L8G8P2_PSED2/1-1049 H---LDN-SSPMSNP------------------------------ALGTQ-GYSSNYPD-
tr|S3CYK5|S3CYK5_GLAL2/1-1027 Q---LDA-SSPMGQ--------------------------------MNPQ-GYA-AYPD-
tr|K1XG42|K1XG42_MARBU/1-1024 Q---LEN-SSPVGQ--------------------------------MGQP-GYA-NYAD-
tr|E9F2J8|E9F2J8_METAR/1-980  P---SQG-SSPGNG----------------------------------LQ-GPISKYGE-
tr|G4MVQ7|G4MVQ7_MAGO7/1-1007 G---SQPSDSPQGR--------------------------------IAPT-PRFSHYGE-
tr|L7J7P2|L7J7P2_MAGOP/1-998  G---SQPSDSPQGR--------------------------------IAPT-PRFSH----
tr|G9P128|G9P128_HYPAI/1-966  P---QN--GSPHPQ--------------------------------ALPP--PLLSYGD-
tr|G0RB51|G0RB51_HYPJQ/1-955  P---AN--DSPHSH--------------------------------ALPP--PLLKY---
tr|G9MSQ9|G9MSQ9_HYPVG/1-1000 P---AN--GSPHPQ--------------------------------ALPP--PLLNYGN-
tr|U7PWT8|U7PWT8_SPOS1/1-1097 P---TE--GSP-------------------------------------ML-NYQNAYGD-
tr|C7Z7J5|C7Z7J5_NECH7/1-989  G---QAM-T----P--------------------------------VVGP-SYT-NYSE-
tr|K3VQ22|K3VQ22_FUSPC/1-983  S---QAM-T----P--------------------------------VMGP-NYT-NYAE-
tr|S0DNT7|S0DNT7_GIBF5/1-985  S---QAM-T----P--------------------------------VMGP-NYT-NYAE-
tr|M4FLS4|M4FLS4_MAGP6/1-1028 G---SQSGDSPQGR--------------------------------IPPT-GTRNNYGE-
tr|J3NNR3|J3NNR3_GAGT3/1-1014 G---SQAGDSPQGH--------------------------------ILPQ-GSKNNYGE-
tr|S3C8W1|S3C8W1_OPHP1/1-1078 P---QE--GSP-------------------------------------LQ-VGYGSYGD-
tr|F0XFK3|F0XFK3_GROCL/1-1008 S----QE-GSPMGT--------------------------------VVYP-----NYAE-
tr|E3Q9W3|E3Q9W3_COLGM/1-997  Q---QGE-GSPMGH--------------------------------MVAP-GYVNNYGE-
tr|N4UXI7|N4UXI7_COLOR/1-990  Q---QGE-GSPMGQ--------------------------------MVAP-----GYGE-
tr|T0M1Q1|T0M1Q1_COLGC/1-999  Q---QGE-GSPMGQ--------------------------------IVPP-QYASNYGE-
tr|V5IQQ6|V5IQQ6_NEUCR/1-996  G-----E-GSPT-V--------------------------------VPV---QGLNYGE-
tr|F7VRR5|F7VRR5_SORMK/1-997  G-----E-GSPT-V--------------------------------VPV---QGLNYGE-
tr|B2AZ12|B2AZ12_PODAN/1-1005 H-----T-DGSPMA--------------------------------VPIQ-GGGYNYGE-
tr|G2QYF4|G2QYF4_THITE/1-1008 G-----E-GSPITG--------------------------------VPM---QGYNYGE-
tr|M3B1F1|M3B1F1_SPHMS/1-1050 GMAFDVP---------------------------------------PSP---PDVPYGT-
tr|N1PDM6|N1PDM6_MYCP1/1-1061 DIDMTNM---------------------------------------PSPS-SMEMSYHS-
tr|M2YPB8|M2YPB8_MYCFI/1-916  G-----------------------------------------------------------
tr|M2N3L8|M2N3L8_BAUCO/1-946  G-----------------------------------------------------------
tr|J4KMM7|J4KMM7_BEAB2/1-890  P---SNTGNGN-----------------------------------SVLP-QAAARYGE-
tr|D5G764|D5G764_TUBMM/1-1046 Q---LPG-GSRTSS--------------------------------------IGGNYVD-
tr|K2RSL8|K2RSL8_MACPH/1-1056 N---LGSGHSPMG---------------------------------Y-PA-NSMPHVPG-
tr|E4ZHR8|E4ZHR8_LEPMJ/1-1040 QNYLSIGSASPMS---------------------------------Y-PG-EVNSVAGA-
tr|Q0U6N6|Q0U6N6_PHANO/1-973  Q--LAAGGASPMG---------------------------------Y-PA-GGNPVAGA-
tr|E3RYK5|E3RYK5_PYRTT/1-1041 Q--FNPGGASPMD---------------------------------Y-PG-GVNPVAGA-
tr|B2WMX1|B2WMX1_PYRTR/1-995  Q--FNPGGASPMD---------------------------------Y-PG-GANPVA---
tr|R0K2H3|R0K2H3_SETT2/1-994  Q--FGPRGGSPMD---------------------------------Y-PG-GVNPVAGA-
tr|M2RD70|M2RD70_COCSN/1-1032 Q--FNPRGGSPMD---------------------------------Y-PG-GVSSTGGA-
tr|M2TNU5|M2TNU5_COCH5/1-1002 Q--FNPGGGSPMD---------------------------------Y-PG-GVSSTGGA-
tr|N4XAI8|N4XAI8_COCH4/1-1014 Q--FNPGGGSPMD---------------------------------Y-PG-GVSSTGGA-
tr|U1I0G2|U1I0G2_9EURO/1-1020 P-----LAMSD--M--------------------------------TPAS-GIMPGYVD-
tr|V9D2R3|V9D2R3_9EURO/1-1120 H-----SGS-N--D--------------------------------FSPP-NYIPGYSG-
tr|H6BS06|H6BS06_EXODN/1-1115 Q-----PGSNN--T--------------------------------FSSP-NYAPSYSG-
tr|S8A1W2|S8A1W2_DACHA/1-1099 TFGFSQAGRSANLAA------------------------------SF-ID-GSNPFL---
tr|B6QPJ3|B6QPJ3_PENMQ/1-936  T-----NTSP-VNY-----------------------------------S-NIITGYTD-
tr|B8M3W7|B8M3W7_TALSN/1-946  T-----GTSP-VNY-----------------------------------S-NMITGYTD-
tr|V5I0D3|V5I0D3_BYSSN/1-1026 A-----TNMSPVAY--------------------------------TAPS-GIMPAYSD-
tr|S7ZEX8|S7ZEX8_PENOX/1-807  L-----APL---------------------------------------GY-GMMP-----
tr|B6HD73|B6HD73_PENCW/1-775  V-----APL---------------------------------------GY-GMVP-----
tr|K9GEC6|K9GEC6_PEND1/1-773  L-----APL------------------------------------------GMVP-----
tr|G7XGJ0|G7XGJ0_ASPKW/1-1020 V-----TGSPSMGY--------------------------------PAPT-NVVPNYLD-
tr|G3Y058|G3Y058_ASPNA/1-1021 V-----TGSPSMGY--------------------------------PAPT-NVVPNYLD-
tr|Q5AY97|Q5AY97_EMENI/1-998  V-----PGSSM-----------------------------------APPA-NMVPGFMD-
tr|A1CDS9|A1CDS9_ASPCL/1-1029 M-----PGTSSLAY--------------------------------PTTT-AMVPNYLD-
tr|Q4WGR5|Q4WGR5_ASPFU/1-1039 L-----PGSSSLTY--------------------------------PPTA-SMMPNYLD-
tr|Q2USE2|Q2USE2_ASPOR/1-1011 V-----PGSSSMSY--------------------------------PAAT-GMVPNYMD-
tr|B8MXA5|B8MXA5_ASPFN/1-1011 V-----PGSSSMSY--------------------------------PAAT-GMVPNYMD-
tr|C5FFJ4|C5FFJ4_ARTOC/1-1080 S-----NTSSAAGF--------------------------------PAVS-TIIPNYLD-
tr|E4V3J5|E4V3J5_ARTGP/1-1102 S-----NTSSAAGF--------------------------------PAVS-TIMPNYLD-
tr|D4D569|D4D569_TRIVH/1-1104 S-----NTSSAAGF--------------------------------PAVS-TIMPNYLD-
tr|D4AY51|D4AY51_ARTBC/1-1107 S-----NTSSAAGF--------------------------------PAVS-TIMPNYLD-
tr|F2SS79|F2SS79_TRIRC/1-1100 S-----NTSSAAGF--------------------------------PAVS-TIMPNYLD-
tr|F2RZ03|F2RZ03_TRIT1/1-1102 S-----NTSSAAGF--------------------------------PAVS-TIMPNYLD-
tr|F2Q234|F2Q234_TRIEC/1-1103 S-----NTSSAAGF--------------------------------PAVS-TIMPNYLD-
tr|C4JFU1|C4JFU1_UNCRE/1-1006 -------NSSSVGY--------------------------------SSMT-GMLSNFSD-
tr|J3K5N7|J3K5N7_COCIM/1-1053 -------NSSSVGY--------------------------------SSVP-GMLSNPSD-
tr|E9DEZ8|E9DEZ8_COCPS/1-1055 -------NSSSVGY--------------------------------SSVP-GMLSNPSD-
tr|C1GYX1|C1GYX1_PARBA/1-1086 S-----NTSSPIAY--------------------------------PNAS-GMMPNYAA-
tr|C1G7R2|C1G7R2_PARBD/1-1088 S-----NTPSPIAY--------------------------------PNAS-GMMPNYAA-
tr|F2TPQ4|F2TPQ4_AJEDA/1-1083 S-----NNNSPIAY--------------------------------SNAS-GMIPNYAD-
tr|F0U6V5|F0U6V5_AJEC8/1-1084 S-----NNNSPIAY--------------------------------PNAP-GMMPNYAD-
tr|C8VJW0|C8VJW0_EMENI/1-865  SLDDAFHHLE-L--PL----------GPDLVPF-----------ANSHGNYASVNTME--
tr|B6Q545|B6Q545_PENMQ/1-873  YLDDAFHHFD-F--PL----------GSDTEAC-----------PEVQMNLAYQPTGN--
tr|B8MIU6|B8MIU6_TALSN/1-806  SLDDAFHHFD-F--PL----------GFDTEPF-----------PNALDTGYIQPIDN--
tr|V5GEC2|V5GEC2_BYSSN/1-951  SLDDAFSHSG-I--PL----------TSDMANF-----------AEPVPDMWSQPYLR--
tr|C1GXQ8|C1GXQ8_PARBA/1-992  SLDDAFNHND-L--FL----------AMDIVNF-----------AEPVPDMWSQPHQR--
tr|C1GGX6|C1GGX6_PARBD/1-1000 SLDDAFNHND-L--FL----------AMDMVNF-----------AEPVPDMWSQPHQR--
tr|F0UQZ0|F0UQZ0_AJEC8/1-902  --------ID-V--SL----------AMDMVSF-----------AEPGADMWSQAQQR--
tr|C0P184|C0P184_AJECG/1-914  SLDDAFNHSD-V--SL----------AMDMVSF-----------AEPVPDMWSQTQQR--
tr|F2THY2|F2THY2_AJEDA/1-995  SLDDAFNHNG-M--SL----------AMDMVNF-----------AEPVPDMWSQPQHR--
tr|C5K3M6|C5K3M6_AJEDS/1-957  SLDDAFNHNG-M--SL----------AMDMVNF-----------AEPVPDMWSQPQHR--
tr|G8BJ79|G8BJ79_CANPC/1-832  ------------------------------------------------------------
tr|H8X2V3|H8X2V3_CANO9/1-823  ------------------------------------------------------------
tr|G8YG95|G8YG95_PICSO/1-1083 ------------------------------------------------------------
tr|Q6BU13|Q6BU13_DEBHA/1-1176 ------------------------------------------------------------
tr|A5DCN6|A5DCN6_PICGU/1-1057 ------------------------------------------------------------
tr|G3ARB4|G3ARB4_SPAPN/1-1009 ------------------------------------------------------------
tr|A3LQ05|A3LQ05_PICST/1-1158 ------------------------------------------------------------
tr|G3AYJ3|G3AYJ3_CANTC/1-1051 ------------------------------------------------------------
tr|C4XVP5|C4XVP5_CLAL4/1-1165 ------------------------------------------------------------
tr|Q5A4D7|Q5A4D7_CANAL/1-1087 ------------------------------------------------------------
tr|B9WEJ4|B9WEJ4_CANDC/1-1091 ------------------------------------------------------------
tr|M3JT51|M3JT51_CANMX/1-1042 ------------------------------------------------------------
tr|H2AQ53|H2AQ53_KAZAF/1-1063 NETNSDPLQT-FLRE----LYTGSSSPFDSKNNSNNR--------SSS-------LSTNS
tr|J7RY04|J7RY04_KAZNA/1-1177 -YMTSDPLQN-FMQE----LAASNQQTSGTDKSVLSG--------SSSCAGVSPPINANE
tr|G0VAK8|G0VAK8_NAUCC/1-1196 -FLNNDPLQS-FLQE----LSAPLPTNATKDFNNLLD--------TNN-----TPLLTDQ
tr|G8ZWC0|G8ZWC0_TORDC/1-1064 -FLSNDPLQT-FMQE----LAETKATSQD---NNLFD--------KE-------------
tr|W0THF8|W0THF8_KLUMA/1-1056 -FLPNDPLQS-LVQQ----MSYNNMNNNSQ------------------------PVS---
tr|Q6CCW4|Q6CCW4_YARLI/1-954  SPGT----------------------GIDMD-------------------NTLPPLSNNT
tr|Q6BVW6|Q6BVW6_DEBHA/1-750  ELVPED--------------------RTEQNPSKLNN--------IHK------------
tr|G3AXI2|G3AXI2_CANTC/1-703  --------------------------SFENNQI---------------------------
tr|G3B892|G3B892_CANTC/1-734  ENNSDS--------------------S---------------------------------
tr|A5DPJ1|A5DPJ1_PICGU/1-778  ESKNSE--------------------PSSIN----------------T------------
tr|G3BAE8|G3BAE8_CANTC/1-795  EENSHK------------------------------------------------------
tr|Q6BR11|Q6BR11_DEBHA/1-896  ASY-------------------------S-------------------------------
tr|A3LSD3|A3LSD3_PICST/1-794  DFLNQK--------------------NVL-------------------------------
tr|Q6BVX1|Q6BVX1_DEBHA/1-795  AFLNNT--------------------GEL-------------------------------
tr|A5DAB0|A5DAB0_PICGU/1-756  SFLLQS--------------------GNS-------------------------------
tr|C4R4P7|C4R4P7_PICPG/1-792  AGKSQ-------------------------------------------------------
tr|F2QWA1|F2QWA1_PICP7/1-801  AGKSQ-------------------------------------------------------
tr|K0KMP2|K0KMP2_WICCF/1-877  NPAKIG--------------------NLETL----------------P------------
tr|G3BEL9|G3BEL9_CANTC/1-768  Q----K--------------------GVPPK----------------T------------
tr|C4QWW5|C4QWW5_PICPG/1-736  RSDSIN--------------------LT--------------------------------
tr|F2QMM0|F2QMM0_PICP7/1-744  RSDSIN--------------------LT--------------------------------
tr|G8YAR6|G8YAR6_PICSO/1-758  TFNGDR--------------------L---------------------------------
tr|A5DJ30|A5DJ30_PICGU/1-819  LEIGN-------------------------------------------------------
tr|G3AWD1|G3AWD1_CANTC/1-819  TSHDGS--------------------HDGSH-----------------------------
tr|Q6BHC9|Q6BHC9_DEBHA/1-814  TIPDSL--------------------SGANH-----------------------------
tr|A3LQR5|A3LQR5_PICST/1-724  LSVDNS------------------------------------------------------
tr|W1QHA3|W1QHA3_OGAPD/1-782  TEVSPS--------------------HADH------------------------------
tr|C5DHC3|C5DHC3_LACTC/1-881  PKTTSA--------------------TGRHS----------------N------------
sp|Q9UTS5|ZAS1_SCHPO/1-897    -----K-RR-----Q---KYESSYPYQT--------------------------------
sp|Q9UTS5-2|ZAS1_SCHPO/1-845  -----K-RR-----Q---KYESSYPYQT--------------------------------
tr|S9VU09|S9VU09_SCHCR/1-843  ---KSK-KR-----Q---RFESSSPLQS--------------------------------
tr|S9RAA4|S9RAA4_SCHOY/1-844  N--KNK-KR-----Q---RYDSSSPLQS--------------------------------
tr|Q0TWL4|Q0TWL4_PHANO/1-791  ----NAPRLD--------------------------S--------C------A-DATPP-
tr|M2RT19|M2RT19_COCSN/1-707  ----NSPSLN--------------------------T--------GR----VG-TTTTP-
tr|N4WI92|N4WI92_COCH4/1-715  ----NSPSLN--------------------------T--------GR----VG-TTTTP-
tr|B2WNT6|B2WNT6_PYRTR/1-710  ----NTPTLD--------------------------A--------GR----VG-AETTP-
tr|R0KTN2|R0KTN2_SETT2/1-703  ----NTPSTD--------------------------A--------GR----AG-PVTTP-
tr|R0K4V8|R0K4V8_SETT2/1-828  -----TEAIF--------------------------E--------AP----SN-------
tr|M7UBH6|M7UBH6_BOTF1/1-855  ----FQEENF--------------------------E--------FP----SLTSKRLAF
tr|N4U8W4|N4U8W4_FUSC1/1-806  ----NGILLE--------------------------P--------KA----S-----VSV
tr|K9G6X0|K9G6X0_PEND2/1-862  ----NARAPF--------------------------E--------YE----AATVSTLAP
tr|B8LWM3|B8LWM3_TALSN/1-893  ----NSRNPF--------------------------E--------FG----ELPPEPLPL
tr|Q5B7T9|Q5B7T9_EMENI/1-874  ----NSHIPF--------------------------E--------FD----GQAPSVPLA
tr|C8VHN1|C8VHN1_EMENI/1-880  ----NSHIPF--------------------------E--------FD----GQAPSVPLA
tr|A1D0Y5|A1D0Y5_NEOFI/1-870  ----NSHVPF--------------------------E--------FD----EQAPSLSLS
tr|Q70FJ3|Q70FJ3_ASPFM/1-867  ----NSHVPF--------------------------E--------FD----EQAPSLSLS
tr|Q4WR40|Q4WR40_ASPFU/1-866  ----NSHVPF--------------------------E--------FD----EQAPSLSLS
tr|G3Y041|G3Y041_ASPNA/1-811  ----NSQGLS--------------------------H--------TA----PQPPDASND
tr|M2LIV5|M2LIV5_BAUCO/1-846  ----NNANPF--------------------------D--------LR----TPSIGFPTT
tr|M2WLE5|M2WLE5_MYCP1/1-902  ----NNANPF--------------------------D--------LR----TPSIGFPTT
tr|M7X1B9|M7X1B9_RHOT1/1-1013 Q--SADVHF-----A---ASRPASPSAGGHDFLA-----------GL-----GGFG--MP
tr|U5H0S9|U5H0S9_USTV1/1-1017 G--GFDIQF-----A---RSRPVSPG---HELLA-----------FN-----GPGS--VP
tr|G3XVX6|G3XVX6_ASPNA/1-840  GLACSPPATGQ--------TLPHL--EVEDQNYQQEIQQPSPAPDRPFSLNWAE------
tr|S0E035|S0E035_GIBF5/1-840  GDPHSPAGFRDLSLVPGQDDLPIL--PPSSLDFDQDGQLSHPIQDAPTL-NS--------
tr|S3DE64|S3DE64_GLAL2/1-884  ILENDT---T-F--PM----------GTSVSQS-----------QRPAAST--SNHLE--
tr|M2YVJ9|M2YVJ9_MYCFI/1-857  -LDPSIGNTG-L--QQ----------PTAVF---------------TQFTTLETPPTT--
tr|M2WLZ8|M2WLZ8_MYCP1/1-852  -LDPAQNSSI-P--AS----------QSMGYET-----------VEQQVATLPMKKTV--
tr|S7ZQ44|S7ZQ44_PENOX/1-1060 -------LND------------AP-------NQT-----------PAARPIWQPAVIEEK
tr|B6HKE4|B6HKE4_PENCW/1-1035 -------NQS------------LS-------PNA-----------YFSRAAWQPPVINAG
tr|G7X9Q8|G7X9Q8_ASPKW/1-1017 -------KTS------------GI-------LDT-----------SLNQASWYPSAIHGA
tr|A2RA85|A2RA85_ASPNC/1-1046 -------KTS------------GI-------LDT-----------SLSQAPWYQSVIHGT
sp|Q9US36|KLF1_SCHPO/1-781    E--KDA-PT-----------ESVSNFTD--------------------------------
tr|E6RAD3|E6RAD3_CRYGW/1-721  P--RMQ------------QQESAE------------------------------------
tr|Q55NQ1|Q55NQ1_CRYNB/1-717  P--RVQ------------QQESAE------------------------------------
tr|J9VRY6|J9VRY6_CRYNH/1-721  P--RVQ------------QQESAE------------------------------------
tr|M7WMQ1|M7WMQ1_RHOT1/1-666  ------------------------------------------------------------
tr|G0SUS7|G0SUS7_RHOG2/1-666  ------------------------------------------------------------
tr|C7ZE77|C7ZE77_NECH7/1-881  Q--N-EPSID------------AI-------NELWLD--------QAGLRMQQPTV--LA
tr|S0EPW3|S0EPW3_GIBF5/1-889  Q--N-DASLD------------VI-------NELWFD--------HAGLKAPQQPI--LS
tr|N4U890|N4U890_FUSC1/1-890  Q--N-DASLD------------AI-------NELWFD--------HAGFKAPQQPI--VS
tr|Q0CBW7|Q0CBW7_ASPTN/1-853  ---------Q------------TL------------S--------EMGGTMDQPLNISLE
tr|D5GEN5|D5GEN5_TUBMM/1-856  F--DFGALN-----A---SIIPGFSDVNANIY--------------------------VD
tr|W2RYE3|W2RYE3_9EURO/1-749  ----YGNLD-----D---SLLRDWPFL-------------------------------ID

tr|F7VTY7|F7VTY7_SORMK/1-925  ------------------------------------------------------------
tr|V5IL83|V5IL83_NEUCR/1-924  ------------------------------------------------------------
tr|G4UEE4|G4UEE4_NEUT9/1-891  ------------------------------------------------------------
tr|B2B6E5|B2B6E5_PODAN/1-883  ------------------------------------------------------------
tr|J4W246|J4W246_BEAB2/1-875  ------------------------------------------------------------
tr|T5A4C1|T5A4C1_9HYPO/1-869  ------------------------------------------------------------
tr|E9EKZ0|E9EKZ0_METAR/1-833  ------------------------------------------------------------
tr|E9E2H3|E9E2H3_METAQ/1-823  ------------------------------------------------------------
tr|G9MZH3|G9MZH3_HYPVG/1-873  ------------------------------------------------------------
tr|N4VFX0|N4VFX0_COLOR/1-848  ------------------------------------------------------------
tr|E3QTT7|E3QTT7_COLGM/1-844  ------------------------------------------------------------
tr|M7TTV0|M7TTV0_BOTF1/1-1030 -------------------------------A-T-AQ-----------------------
tr|L8G8P2|L8G8P2_PSED2/1-1049 -------------------------------A-Q-NQ-----------------------
tr|S3CYK5|S3CYK5_GLAL2/1-1027 -------------------------------A-Q-AQ-----------------------
tr|K1XG42|K1XG42_MARBU/1-1024 -------------------------------N-Q-NQ-----------------------
tr|E9F2J8|E9F2J8_METAR/1-980  -------------------------------LQD-TQ-----------------------
tr|G4MVQ7|G4MVQ7_MAGO7/1-1007 -------------------------------F-H-NQ-----------------------
tr|L7J7P2|L7J7P2_MAGOP/1-998  ------------------------------------------------------------
tr|G9P128|G9P128_HYPAI/1-966  -------------------------------SPD-GN-----------------------
tr|G0RB51|G0RB51_HYPJQ/1-955  ------------------------------------------------------------
tr|G9MSQ9|G9MSQ9_HYPVG/1-1000 -------------------------------SPN-GS-----------------------
tr|U7PWT8|U7PWT8_SPOS1/1-1097 -------------------------------V-P-TR-----------------------
tr|C7Z7J5|C7Z7J5_NECH7/1-989  -------------------------------LQG-NQ-----------------------
tr|K3VQ22|K3VQ22_FUSPC/1-983  -------------------------------LQG-NQ-----------------------
tr|S0DNT7|S0DNT7_GIBF5/1-985  -------------------------------LQG-SQ-----------------------
tr|M4FLS4|M4FLS4_MAGP6/1-1028 -------------------------------F-N-NR-----------------------
tr|J3NNR3|J3NNR3_GAGT3/1-1014 -------------------------------F-N-NR-----------------------
tr|S3C8W1|S3C8W1_OPHP1/1-1078 -------------------------------F-Q-AQ-----------------------
tr|F0XFK3|F0XFK3_GROCL/1-1008 -------------------------------V-Q-NQ-----------------------
tr|E3Q9W3|E3Q9W3_COLGM/1-997  -------------------------------V-Q-NS-----------------------
tr|N4UXI7|N4UXI7_COLOR/1-990  -------------------------------Y-Q-SS-----------------------
tr|T0M1Q1|T0M1Q1_COLGC/1-999  -------------------------------Y-G-NS-----------------------
tr|V5IQQ6|V5IQQ6_NEUCR/1-996  -------------------------------F-S-TN-----------------------
tr|F7VRR5|F7VRR5_SORMK/1-997  -------------------------------F-S-TN-----------------------
tr|B2AZ12|B2AZ12_PODAN/1-1005 -------------------------------F-S-SQ-----------------------
tr|G2QYF4|G2QYF4_THITE/1-1008 -------------------------------F-S-NQ-----------------------
tr|M3B1F1|M3B1F1_SPHMS/1-1050 -------------------------------QMP-G------------------------
tr|N1PDM6|N1PDM6_MYCP1/1-1061 -------------------------------QVP-G------------------------
tr|M2YPB8|M2YPB8_MYCFI/1-916  ------------------------------------------------------------
tr|M2N3L8|M2N3L8_BAUCO/1-946  ------------------------------------------------------------
tr|J4KMM7|J4KMM7_BEAB2/1-890  -------------------------------LNQ-AQ-----------------------
tr|D5G764|D5G764_TUBMM/1-1046 -------------------------------SLT-MG-----------------------
tr|K2RSL8|K2RSL8_MACPH/1-1056 -------------------------------STA-FG-----------------------
tr|E4ZHR8|E4ZHR8_LEPMJ/1-1040 -------------------------------SSQ-IG-----------------------
tr|Q0U6N6|Q0U6N6_PHANO/1-973  -------------------------------SSQ-IG-----------------------
tr|E3RYK5|E3RYK5_PYRTT/1-1041 -------------------------------SSR-IG-----------------------
tr|B2WMX1|B2WMX1_PYRTR/1-995  ------------------------------------------------------------
tr|R0K2H3|R0K2H3_SETT2/1-994  -------------------------------SSQ-IG-----------------------
tr|M2RD70|M2RD70_COCSN/1-1032 -------------------------------SSQ-IG-----------------------
tr|M2TNU5|M2TNU5_COCH5/1-1002 -------------------------------SSQ-IG-----------------------
tr|N4XAI8|N4XAI8_COCH4/1-1014 -------------------------------SSQ-IG-----------------------
tr|U1I0G2|U1I0G2_9EURO/1-1020 -------------------------------IAT-TQ-----------------------
tr|V9D2R3|V9D2R3_9EURO/1-1120 -------------------------------HDQ-QQ------P----------------
tr|H6BS06|H6BS06_EXODN/1-1115 -------------------------------QEP-LQ-----------------------
tr|S8A1W2|S8A1W2_DACHA/1-1099 --------------------------------SG--------------------------
tr|B6QPJ3|B6QPJ3_PENMQ/1-936  -------------------------------LAQ-TN-----------------------
tr|B8M3W7|B8M3W7_TALSN/1-946  -------------------------------LPQ-TN-----------------------
tr|V5I0D3|V5I0D3_BYSSN/1-1026 -------------------------------PTQ-MQ-----------------------
tr|S7ZEX8|S7ZEX8_PENOX/1-807  ---------------------------------F-GQ-----------------------
tr|B6HD73|B6HD73_PENCW/1-775  ---------------------------------L-VQ-----------------------
tr|K9GEC6|K9GEC6_PEND1/1-773  ---------------------------------L-VQ-----------------------
tr|G7XGJ0|G7XGJ0_ASPKW/1-1020 -------------------------------AVQ-LQ-----------------------
tr|G3Y058|G3Y058_ASPNA/1-1021 -------------------------------AVQ-LQ-----------------------
tr|Q5AY97|Q5AY97_EMENI/1-998  -------------------------------A-Q-MQ-----------------------
tr|A1CDS9|A1CDS9_ASPCL/1-1029 -------------------------------PTQ-LQ-----------------------
tr|Q4WGR5|Q4WGR5_ASPFU/1-1039 -------------------------------PTQ-LQ-----------------------
tr|Q2USE2|Q2USE2_ASPOR/1-1011 -------------------------------PTQ-LP-----------------------
tr|B8MXA5|B8MXA5_ASPFN/1-1011 -------------------------------PTQ-LP-----------------------
tr|C5FFJ4|C5FFJ4_ARTOC/1-1080 -------------------------------PYS-GQ-----------------------
tr|E4V3J5|E4V3J5_ARTGP/1-1102 -------------------------------TFS-GQ-----------------------
tr|D4D569|D4D569_TRIVH/1-1104 -------------------------------PFS-GQ-----------------------
tr|D4AY51|D4AY51_ARTBC/1-1107 -------------------------------PFS-GQ-----------------------
tr|F2SS79|F2SS79_TRIRC/1-1100 -------------------------------PFS-GQ-----------------------
tr|F2RZ03|F2RZ03_TRIT1/1-1102 -------------------------------PFS-GQ-----------------------
tr|F2Q234|F2Q234_TRIEC/1-1103 -------------------------------PFS-GQ-----------------------
tr|C4JFU1|C4JFU1_UNCRE/1-1006 -------------------------------PFV-AQ-----------------------
tr|J3K5N7|J3K5N7_COCIM/1-1053 -------------------------------PFV-TQ-----------------------
tr|E9DEZ8|E9DEZ8_COCPS/1-1055 -------------------------------PFV-TQ-----------------------
tr|C1GYX1|C1GYX1_PARBA/1-1086 -------------------------------PTA-AH-----------------------
tr|C1G7R2|C1G7R2_PARBD/1-1088 -------------------------------PTA-AH-----------------------
tr|F2TPQ4|F2TPQ4_AJEDA/1-1083 -------------------------------PVS-AQ-----------------------
tr|F0U6V5|F0U6V5_AJEC8/1-1084 -------------------------------QAS-AQ-----------------------
tr|C8VJW0|C8VJW0_EMENI/1-865  -----------------------LS-GA------------GAENV-----------QDSM
tr|B6Q545|B6Q545_PENMQ/1-873  -----------------------YD-G---------------------------------
tr|B8MIU6|B8MIU6_TALSN/1-806  -----------------------YD-G---------------------------------
tr|V5GEC2|V5GEC2_BYSSN/1-951  -----------------------AD-GQ------------LLETA-----------ISSD
tr|C1GXQ8|C1GXQ8_PARBA/1-992  -----------------------HE-EF------------LNQPL-----------YSSA
tr|C1GGX6|C1GGX6_PARBD/1-1000 -----------------------HE-EF------------INQPL-----------YSSA
tr|F0UQZ0|F0UQZ0_AJEC8/1-902  -----------------------HN-EF------------FSQPI-----------SSAS
tr|C0P184|C0P184_AJECG/1-914  -----------------------DN-EF------------FSQPI-----------SSAS
tr|F2THY2|F2THY2_AJEDA/1-995  -----------------------HN-EF------------LGQTF-----------SSSE
tr|C5K3M6|C5K3M6_AJEDS/1-957  -----------------------HN-EF------------LGQTF-----------SSSE
tr|G8BJ79|G8BJ79_CANPC/1-832  ------------------------------------------------------------
tr|H8X2V3|H8X2V3_CANO9/1-823  ------------------------------------------------------------
tr|G8YG95|G8YG95_PICSO/1-1083 -----------------------------------------------------TH-DW--
tr|Q6BU13|Q6BU13_DEBHA/1-1176 -----------------------------------------------------YH-ND--
tr|A5DCN6|A5DCN6_PICGU/1-1057 -----------------------------------------------------EQ-AT--
tr|G3ARB4|G3ARB4_SPAPN/1-1009 -----------------------------------------------------IH-ST--
tr|A3LQ05|A3LQ05_PICST/1-1158 -----------------------------------------------------NT-SP--
tr|G3AYJ3|G3AYJ3_CANTC/1-1051 ------------------------------------------------------------
tr|C4XVP5|C4XVP5_CLAL4/1-1165 -----------------------------------------------------FH-----
tr|Q5A4D7|Q5A4D7_CANAL/1-1087 -----------------------------------------------------LP-TG--
tr|B9WEJ4|B9WEJ4_CANDC/1-1091 -----------------------------------------------------LS-NG--
tr|M3JT51|M3JT51_CANMX/1-1042 -----------------------------------------------------QV-GF--
tr|H2AQ53|H2AQ53_KAZAF/1-1063 --------SNFTQQVTSNID---T----TLSNFA-NA---T-----------NEQ-LI--
tr|J7RY04|J7RY04_KAZNA/1-1177 DIDTSTVNKALSSIPTTALSSMSTTRSNTDSNFT-TKSDKLPDQVP-----SVPS-QS--
tr|G0VAK8|G0VAK8_NAUCC/1-1196 QQQQHTSQQQQQQQQQQNISANGITPPPTSSGVS--NSKAH--PYP-----SITT-Q---
tr|G8ZWC0|G8ZWC0_TORDC/1-1064 -----------------NIGSSSVSPSLSESALK--NN----------------------
tr|W0THF8|W0THF8_KLUMA/1-1056 ------------------VGSL-NTPPNKG------------------------S-TC--
tr|Q6CCW4|Q6CCW4_YARLI/1-954  LLVN-----ALDMDMRSKLHS----------------TRALPKP-------------W--
tr|Q6BVW6|Q6BVW6_DEBHA/1-750  ------------------NTAQNIIY-------S--------------------------
tr|G3AXI2|G3AXI2_CANTC/1-703  ------------------------------------------------------------
tr|G3B892|G3B892_CANTC/1-734  ------------------------------------------------------------
tr|A5DPJ1|A5DPJ1_PICGU/1-778  ------------------CLSLSPNE--S---LE--------------------------
tr|G3BAE8|G3BAE8_CANTC/1-795  ------------------------------------------------------------
tr|Q6BR11|Q6BR11_DEBHA/1-896  ---------------------------------E--------------------------
tr|A3LSD3|A3LSD3_PICST/1-794  ---------------------------------S--------------------------
tr|Q6BVX1|Q6BVX1_DEBHA/1-795  ---------------------------------S--------------------------
tr|A5DAB0|A5DAB0_PICGU/1-756  ---------------------------------S--------------------------
tr|C4R4P7|C4R4P7_PICPG/1-792  ---------------------------------E--------------------------
tr|F2QWA1|F2QWA1_PICP7/1-801  ---------------------------------E--------------------------
tr|K0KMP2|K0KMP2_WICCF/1-877  ------------------NFSGDNF-----------------------------------
tr|G3BEL9|G3BEL9_CANTC/1-768  ------------------NSNIGPYFQTSISGFS--------------------------
tr|C4QWW5|C4QWW5_PICPG/1-736  ------------------------------------------------------------
tr|F2QMM0|F2QMM0_PICP7/1-744  ------------------------------------------------------------
tr|G8YAR6|G8YAR6_PICSO/1-758  --------------------------------YQ--------------------------
tr|A5DJ30|A5DJ30_PICGU/1-819  ---------------------------------P--------------------------
tr|G3AWD1|G3AWD1_CANTC/1-819  ------------------DTHDGPVFSHHS-PID--------------------------
tr|Q6BHC9|Q6BHC9_DEBHA/1-814  ------------------NASA----------FP--------------------------
tr|A3LQR5|A3LQR5_PICST/1-724  ------------------NSGT----------NL--------------------------
tr|W1QHA3|W1QHA3_OGAPD/1-782  ------------------QTSHG----------P--------------------------
tr|C5DHC3|C5DHC3_LACTC/1-881  ------------------HPENG----------A--------------------------
sp|Q9UTS5|ZAS1_SCHPO/1-897    -----------------Q------------------------------------------
sp|Q9UTS5-2|ZAS1_SCHPO/1-845  -----------------Q------------------------------------------
tr|S9VU09|S9VU09_SCHCR/1-843  -----------------P------------------------------------------
tr|S9RAA4|S9RAA4_SCHOY/1-844  -----------------P------------------------------------------
tr|Q0TWL4|Q0TWL4_PHANO/1-791  AG-------------------------T---IT-----------------DEARGTNSGD
tr|M2RT19|M2RT19_COCSN/1-707  GG-------------------------T---VV-----------------NDARATNSGD
tr|N4WI92|N4WI92_COCH4/1-715  GG-------------------------T---VV-----------------HDARATNSGD
tr|B2WNT6|B2WNT6_PYRTR/1-710  GG-------------------------T---TI-----------------NDAGATNSGD
tr|R0KTN2|R0KTN2_SETT2/1-703  GG-------------------------T---IL-----------------NEARATNTGD
tr|R0K4V8|R0K4V8_SETT2/1-828  TD-------------------------N---VS-----------------ET-----NEG
tr|M7UBH6|M7UBH6_BOTF1/1-855  DE-----------------------T-T---IS----------------GPSRKVNDSRR
tr|N4U8W4|N4U8W4_FUSC1/1-806  NL-------------------------E---IQ-----------------PPNSANNARP
tr|K9G6X0|K9G6X0_PEND2/1-862  TV-------------------------Q---TV-----------------ENEAT--HAD
tr|B8LWM3|B8LWM3_TALSN/1-893  PS-----------------------------VT-----------------TP--E--INI
tr|Q5B7T9|Q5B7T9_EMENI/1-874  ES-------------------------P---FE-----------------ARARE--AEE
tr|C8VHN1|C8VHN1_EMENI/1-880  ES-------------------------P---FE-----------------ARARE--AEE
tr|A1D0Y5|A1D0Y5_NEOFI/1-870  GS-------------------------P---YE-----------------TRETP--IQS
tr|Q70FJ3|Q70FJ3_ASPFM/1-867  GS-------------------------P---YE-----------------ARETP--IER
tr|Q4WR40|Q4WR40_ASPFU/1-866  GS-------------------------P---YE-----------------ARETP--IER
tr|G3Y041|G3Y041_ASPNA/1-811  RS-------------------------D---VD-------------------------SR
tr|M2LIV5|M2LIV5_BAUCO/1-846  GS-------------------------D---IM-----------------PSFTSAPL--
tr|M2WLE5|M2WLE5_MYCP1/1-902  GS-------------------------D---IM-----------------PSYTSAPMPM
tr|M7X1B9|M7X1B9_RHOT1/1-1013 GGHL------------GGTQT--------------------PAR----------------
tr|U5H0S9|U5H0S9_USTV1/1-1017 GGQT------------SNSNGTGRTP-G---------SGMSPED----------------
tr|G3XVX6|G3XVX6_ASPNA/1-840  ------------------------------------------------------------
tr|S0E035|S0E035_GIBF5/1-840  ------------------------------------------------------------
tr|S3DE64|S3DE64_GLAL2/1-884  -----------------------HS-RT------------SRQSE-----------L---
tr|M2YVJ9|M2YVJ9_MYCFI/1-857  -----------------------HT-RQ------------PPQAQ-----------MVSM
tr|M2WLZ8|M2WLZ8_MYCP1/1-852  -----------------------HK-SA------------SAGAS-----------DTPM
tr|S7ZQ44|S7ZQ44_PENOX/1-1060 NTSL------------STTVRKMHRASNS---VSSRVGMASPRRRSFIDGKSAMG-NDPT
tr|B6HKE4|B6HKE4_PENCW/1-1035 QVGS------------LQPERASQTPSVH---VSLRNNMGSPNQYSHGISEPSPH-TESV
tr|G7X9Q8|G7X9Q8_ASPKW/1-1017 DSSS------------LVSENVSQTPSGY---TSLGGTTESPSQ---------------S
tr|A2RA85|A2RA85_ASPNC/1-1046 ESSS------------LVSENVSQTPSGY---TSLGGNTESPSQS--------------S
sp|Q9US36|KLF1_SCHPO/1-781    -----------------G------------------------------------------
tr|E6RAD3|E6RAD3_CRYGW/1-721  ------------------------------------------------------------
tr|Q55NQ1|Q55NQ1_CRYNB/1-717  ------------------------------------------------------------
tr|J9VRY6|J9VRY6_CRYNH/1-721  ------------------------------------------------------------
tr|M7WMQ1|M7WMQ1_RHOT1/1-666  ------------------------------------------------------------
tr|G0SUS7|G0SUS7_RHOG2/1-666  ------------------------------------------------------------
tr|C7ZE77|C7ZE77_NECH7/1-881  N----------------------PTP-T------------------------------SM
tr|S0EPW3|S0EPW3_GIBF5/1-889  Q----------------------LTPAS------------------------------SL
tr|N4U890|N4U890_FUSC1/1-890  Q----------------------LTPAS------------------------------SM
tr|Q0CBW7|Q0CBW7_ASPTN/1-853  G----------------------ETPAEL-SIFQH----ERPR-Y--------AA-DTPM
tr|D5GEN5|D5GEN5_TUBMM/1-856  DDTV------------S--------------------SVLPPPT----------------
tr|W2RYE3|W2RYE3_9EURO/1-749  D-SD-------------------------------------PGI----------------

tr|F7VTY7|F7VTY7_SORMK/1-925  ---------------VPHLPFL-DGGLES-A-LN------NSIHYDYD------------
tr|V5IL83|V5IL83_NEUCR/1-924  ---------------VSHLPFL-DGGLES-A-LN------NNIHYDYD------------
tr|G4UEE4|G4UEE4_NEUT9/1-891  ---------------VSHLPFL-DGGLES-A-LN------NNIHYDYD------------
tr|B2B6E5|B2B6E5_PODAN/1-883  ---------------VSHLPFM-DGGLES-T-LN------NNIHYDYE------------
tr|J4W246|J4W246_BEAB2/1-875  ---------------VSNLPFL-DGGLES-T-FN------NTIQYDYE------------
tr|T5A4C1|T5A4C1_9HYPO/1-869  ---------------VAHIPFL-EGGLES-T-LN------NKIKYDYE------------
tr|E9EKZ0|E9EKZ0_METAR/1-833  ---------------VTSLPFL-EGGLES-T-FN------NNIHYDYE------------
tr|E9E2H3|E9E2H3_METAQ/1-823  ---------------VASLPFL-EGGLES-T-FN------NNIHYDYE------------
tr|G9MZH3|G9MZH3_HYPVG/1-873  ------------------MPFL-EG--G------------LE---STFNNNIHY------
tr|N4VFX0|N4VFX0_COLOR/1-848  ------------------LPFL-EG--G------------LE---STFNTNIHY------
tr|E3QTT7|E3QTT7_COLGM/1-844  ------------------LPFI-EG--G------------LE---STFNNNIHY------
tr|M7TTV0|M7TTV0_BOTF1/1-1030 ----------------YYAPYF-T---N------------DIGLEGFYPHNSHQ------
tr|L8G8P2|L8G8P2_PSED2/1-1049 ----------------YQPY-F-A---N------------EINLGGYFPQN---------
tr|S3CYK5|S3CYK5_GLAL2/1-1027 ----------------YYPYF--A---N------------DVNLPGYYPPN-TQ------
tr|K1XG42|K1XG42_MARBU/1-1024 ----------------YFAHFT-P---H------------DINFGGFFPAS-QQ------
tr|E9F2J8|E9F2J8_METAR/1-980  ----------------YCAPFT-V---N------------GMSQIGPFPS---A------
tr|G4MVQ7|G4MVQ7_MAGO7/1-1007 ----------------YSIPYE-------------------PSQLGFFP-----------
tr|L7J7P2|L7J7P2_MAGOP/1-998  ------------------IPYE-------------------PSQLGFFP-----------
tr|G9P128|G9P128_HYPAI/1-966  ----------------HGDHYL-----D-------------HSTVGFFPS---D------
tr|G0RB51|G0RB51_HYPJQ/1-955  --------------------YL-----G------------EQSPVGLFPP---D------
tr|G9MSQ9|G9MSQ9_HYPVG/1-1000 ----------------HGDHFL-----G------------EHSTVGFFPS---D------
tr|U7PWT8|U7PWT8_SPOS1/1-1097 ----------------YGIAYP-G---N------------DISQQGYFPA---A------
tr|C7Z7J5|C7Z7J5_NECH7/1-989  ----------------FNMSLL-G---T------------DSASMGYFPT---A------
tr|K3VQ22|K3VQ22_FUSPC/1-983  ----------------FNVSLL-G---T------------DSNSLGYFPT---A------
tr|S0DNT7|S0DNT7_GIBF5/1-985  ----------------FNMNLL-G---T------------DSNSLGYFPS---A------
tr|M4FLS4|M4FLS4_MAGP6/1-1028 ----------------YNVPYY-GA--T------------DPSHLGYFPP----------
tr|J3NNR3|J3NNR3_GAGT3/1-1014 ----------------YNVPYY-GA--T------------DPTQLGYFPP----------
tr|S3C8W1|S3C8W1_OPHP1/1-1078 ----------------YGATYP-G---N------------DPGQGGYFPA---A------
tr|F0XFK3|F0XFK3_GROCL/1-1008 ----------------YSVPYY-G---S------------EAAQMGYFPT---A------
tr|E3Q9W3|E3Q9W3_COLGM/1-997  ----------------YSVPYV-G---T------------DGVPAGYFPS---G------
tr|N4UXI7|N4UXI7_COLOR/1-990  ----------------YSVPYV-G---T------------EGVQMGYFPS---G------
tr|T0M1Q1|T0M1Q1_COLGC/1-999  ----------------YSVPYV-G---T------------DGVPMGYFPS---G------
tr|V5IQQ6|V5IQQ6_NEUCR/1-996  ----------------Q-YPFY-----N------------DPSQMGYFPQ--MA------
tr|F7VRR5|F7VRR5_SORMK/1-997  ----------------Q-YPFY-----N------------DPSQLGYFPQ--MA------
tr|B2AZ12|B2AZ12_PODAN/1-1005 ----------------FSVPYY-G---N------------DPSQMGYFPPS-TA------
tr|G2QYF4|G2QYF4_THITE/1-1008 ----------------YSMPYY-----N------------DPNQLGYFPAS-AG------
tr|M3B1F1|M3B1F1_SPHMS/1-1050 ----------------AHLPKV-EG--N------------DAALNQYSA-T---------
tr|N1PDM6|N1PDM6_MYCP1/1-1061 ----------------MPLPKY-EP--Q------------AVVDEQASKPE---------
tr|M2YPB8|M2YPB8_MYCFI/1-916  -----------------------------------------MVLDVPSPP----------
tr|M2N3L8|M2N3L8_BAUCO/1-946  -----------------------------------------TPKQSPKPGD---------
tr|J4KMM7|J4KMM7_BEAB2/1-890  ----------------YPDSNA-----Y------------LANRSG--PIQQIG------
tr|D5G764|D5G764_TUBMM/1-1046 ----------------PQNLYL-GG--P------------EFQTHNYYPHP-LQ------
tr|K2RSL8|K2RSL8_MACPH/1-1056 ----------------LQAPYF-G---Y------------DATVSGYFNQPAPP------
tr|E4ZHR8|E4ZHR8_LEPMJ/1-1040 ----------------LQAPYF-N---Y------------DPSVAGYLSNPAPP------
tr|Q0U6N6|Q0U6N6_PHANO/1-973  ----------------LQAPYF-N---Y------------DPSVSGYQNNPAPP------
tr|E3RYK5|E3RYK5_PYRTT/1-1041 ----------------LQAPYF-N---Y------------DPSVAGYLNNPAPP------
tr|B2WMX1|B2WMX1_PYRTR/1-995  -------------------------------------------VAGYLNNPAPP------
tr|R0K2H3|R0K2H3_SETT2/1-994  ----------------LQAPYF-N---Y------------DPSVAGYLNNPAPP------
tr|M2RD70|M2RD70_COCSN/1-1032 ----------------LQAPYF-N---Y------------DPSVAGYLNNPAPP------
tr|M2TNU5|M2TNU5_COCH5/1-1002 ----------------LQAPYF-N---Y------------DPSVAGYLNNPVPP------
tr|N4XAI8|N4XAI8_COCH4/1-1014 ----------------LQAPYF-N---Y------------DPSVAGYLNNPVPP------
tr|U1I0G2|U1I0G2_9EURO/1-1020 ----------------IQGPFC-A---D------------DHFGS-YYPPNVQ-------
tr|V9D2R3|V9D2R3_9EURO/1-1120 ----------------AQGPYF-D---Q------------SPSSSSNNYSTGG-------
tr|H6BS06|H6BS06_EXODN/1-1115 ----------------IQAPYF-S---Q------------SPTS-TNSYLPHA-------
tr|S8A1W2|S8A1W2_DACHA/1-1099 --------------------LY-L---G------------DPVFPAQQNFYGTP------
tr|B6QPJ3|B6QPJ3_PENMQ/1-936  -----------------PISFL-P---N------------DPS-YNAFSNNL-V------
tr|B8M3W7|B8M3W7_TALSN/1-946  -----------------PISFI-P---N------------DTSSFNGFPS-S-L------
tr|V5I0D3|V5I0D3_BYSSN/1-1026 ------------------NSYY-T---N------------DTA-YSNYLTSVIP------
tr|S7ZEX8|S7ZEX8_PENOX/1-807  ------------------NQFY-M---N------------DPS-YN--NFCTVI------
tr|B6HD73|B6HD73_PENCW/1-775  ------------------NQFY-M---N------------EPA-YSNHNFCSVI------
tr|K9GEC6|K9GEC6_PEND1/1-773  ------------------NQFY-T---N------------EPA-YSNGDFCSVI------
tr|G7XGJ0|G7XGJ0_ASPKW/1-1020 ------------------NQFF-M---S------------DPA-YGSFLSGVIP------
tr|G3Y058|G3Y058_ASPNA/1-1021 ------------------NQFF-M---S------------DPA-YGSFLSGVIP------
tr|Q5AY97|Q5AY97_EMENI/1-998  ------------------NQFL-M---S------------DPS-YGNFLNSVIP------
tr|A1CDS9|A1CDS9_ASPCL/1-1029 ------------------NQFL-M---G------------DPG-IGSFFNGVLP------
tr|Q4WGR5|Q4WGR5_ASPFU/1-1039 ------------------NQFL-I---S------------EPA-FGSFLNGVLP------
tr|Q2USE2|Q2USE2_ASPOR/1-1011 ------------------NQFL-L---G------------DPA-YGTFLSGVIP------
tr|B8MXA5|B8MXA5_ASPFN/1-1011 ------------------NQFL-L---G------------DPA-YGTFLSGVIP------
tr|C5FFJ4|C5FFJ4_ARTOC/1-1080 ----------------IQNPYY-P---T------------DSTAAAGYGTSTPQPQ----
tr|E4V3J5|E4V3J5_ARTGP/1-1102 ----------------IQNPYY-P---T------------DSTAVSGYGTGTLQQQ----
tr|D4D569|D4D569_TRIVH/1-1104 ----------------IQNPYY-P---T------------DSTAISGYVTGNPQQQ----
tr|D4AY51|D4AY51_ARTBC/1-1107 ----------------IQNPYY-P---T------------DSTAISGYVTGNPQQQ----
tr|F2SS79|F2SS79_TRIRC/1-1100 ----------------IQNPYY-P---T------------DSTAISGYVTGNPQQQ----
tr|F2RZ03|F2RZ03_TRIT1/1-1102 ----------------IQNPNY-P---T------------DSTAIPGYVTGNPQQQ----
tr|F2Q234|F2Q234_TRIEC/1-1103 ----------------IQNPNY-P---T------------DSTAIPGYVTGNPQQQ----
tr|C4JFU1|C4JFU1_UNCRE/1-1006 ----------------QQHHYY-P---A------------DPA-FAGYYANVIQQ-----
tr|J3K5N7|J3K5N7_COCIM/1-1053 ----------------LQNHYF-P---A------------DPA-FAGYYTNVIQQQQ--Q
tr|E9DEZ8|E9DEZ8_COCPS/1-1055 ----------------LQNHYF-P---A------------DPA-FAGYYTNVIQQQQQQQ
tr|C1GYX1|C1GYX1_PARBA/1-1086 ----------------LHGPYY-P---S------------DAA-LTSYFTNVTQ------
tr|C1G7R2|C1G7R2_PARBD/1-1088 ----------------LHGPYY-P---S------------DAA-LTSYFTNVVQ------
tr|F2TPQ4|F2TPQ4_AJEDA/1-1083 ----------------FQGPYY-P---S------------DVA-LTSYFTNVVQ------
tr|F0U6V5|F0U6V5_AJEC8/1-1084 ----------------LQGPYY-P---S------------DVA-LTSYFTNVVQ------
tr|C8VJW0|C8VJW0_EMENI/1-865  ----------------------LNLDLDIDLNG-LP----A-GFVHD-------------
tr|B6Q545|B6Q545_PENMQ/1-873  ------------------------------------------------------------
tr|B8MIU6|B8MIU6_TALSN/1-806  ------------------------------------------------------------
tr|V5GEC2|V5GEC2_BYSSN/1-951  H-------------NDAFFDVMMSPGFQS-----NS----A-TFQENPA-----------
tr|C1GXQ8|C1GXQ8_PARBA/1-992  --------------NAGNVDYQGNPQYNEAMTDNSD----S-NFISGSR-----------
tr|C1GGX6|C1GGX6_PARBD/1-1000 --------------NAGNVDYQANPQYNEAMADNSD----N-NFISGSR-----------
tr|F0UQZ0|F0UQZ0_AJEC8/1-902  --------------ESTRNPS----------SISSD----------PPI-----------
tr|C0P184|C0P184_AJECG/1-914  --------------ESARNPS----------SISSD----------PPI-----------
tr|F2THY2|F2THY2_AJEDA/1-995  --------------PARERDYQEHAPHDESNRISPD----S-HI----------------
tr|C5K3M6|C5K3M6_AJEDS/1-957  --------------PARERDYQEHAPHDESNRISPD----S-HI----------------
tr|G8BJ79|G8BJ79_CANPC/1-832  -------------PPLGTLEDQ-LVTAYDFNVFPNENNPLDDLLSRQVIMKEDQ-----M
tr|H8X2V3|H8X2V3_CANO9/1-823  -------------PPLGTLEDQ-LVTAYDFNVFPNENNPLDDLLSRQILMKDDQ-----M
tr|G8YG95|G8YG95_PICSO/1-1083 -----N-----PNF---SAMIR-NMNLPDVSIFLDTENPLEHAIAKESGHYG--------
tr|Q6BU13|Q6BU13_DEBHA/1-1176 -----Y-----QNPQANIQSMN-NYGMQDVNIFSNDDNPLDEVFLRNYQAQSVN---GSE
tr|A5DCN6|A5DCN6_PICGU/1-1057 -----A-----DQLMNVNDPYR-NYGFQDSNVFSTIENPLDEVFWRNYSDQLDG---VA-
tr|G3ARB4|G3ARB4_SPAPN/1-1009 -----S-----NNF---DFTNQ-MYGLQDVNIFLNDDNPLDEVFLRNYQAMTAN---NNN
tr|A3LQ05|A3LQ05_PICST/1-1158 -----Q-----SNFNGNIQAMN-NYGFQDSNIFSNDDNPLDELFIRQVQLGANP---NNG
tr|G3AYJ3|G3AYJ3_CANTC/1-1051 --------------YTNGQGFQ-SYELAQNNLFRSEINPLDELLLKSYNQGLGN---VYN
tr|C4XVP5|C4XVP5_CLAL4/1-1165 --------------NPGPDSLH-TLGLQDLNFFSNNDNPLDLALLGPNA----------E
tr|Q5A4D7|Q5A4D7_CANAL/1-1087 -----I-----PNYPFDMSAFS-NGYGADANIFSTDDNPLDNILYKNYHTLQNS---NQL
tr|B9WEJ4|B9WEJ4_CANDC/1-1091 -----I-----PNYPFDMGAFS-NGYGADVNIFSTDDNPLDNILYKNHHNLQNS---NQL
tr|M3JT51|M3JT51_CANMX/1-1042 -----S-----NNFPAEMTAFS-NSYGTDINIFSNNDNPLDEVFYRNYQSMQNP---HQL
tr|H2AQ53|H2AQ53_KAZAF/1-1063 ----KE-----QLIPQAQNKFQ-DD-------FKA--SIKDNIFAQKSNMNEL-------
tr|J7RY04|J7RY04_KAZNA/1-1177 ----RK-----EVFPRAPTKFV-DS-------GKS--SVRDNLLVQKSNINEL-------
tr|G0VAK8|G0VAK8_NAUCC/1-1196 -----V-----SDRPNVLSSFA-SE-------KTSATMAKDRSINQLSPVKEV-------
tr|G8ZWC0|G8ZWC0_TORDC/1-1064 ---------------SKLQKFS-AR-------RCS---MKDNLL----------------
tr|W0THF8|W0THF8_KLUMA/1-1056 ----SP-----ESVPNRSPKFR-DF-------GKE--HIKDNLQAQKSKVEEL-------
tr|Q6CCW4|Q6CCW4_YARLI/1-954  ----QP-----DEIPSPRPMFS-FDQMTDYDLNAESSQLLSWLFGDSSSLSEQ-------
tr|Q6BVW6|Q6BVW6_DEBHA/1-750  -----E-------FPS-TLMF-----------KNYPDAILLEIFNG--------------
tr|G3AXI2|G3AXI2_CANTC/1-703  -----Q-------LIN-STIF-----------DNQANSMLMELLGS--------------
tr|G3B892|G3B892_CANTC/1-734  ------------------------------------------------------------
tr|A5DPJ1|A5DPJ1_PICGU/1-778  -----N-------FPELEDPR-----------S----ITVNDIFNE--------------
tr|G3BAE8|G3BAE8_CANTC/1-795  -------------------YL-----------NYSPSSSFKDLLG---------------
tr|Q6BR11|Q6BR11_DEBHA/1-896  -----P-------FHKYL--------------DYSPDSPLKNLLN---------------
tr|A3LSD3|A3LSD3_PICST/1-794  -----P-------FDTTLSGH-----------TN-ANHMLEEAFC---------------
tr|Q6BVX1|Q6BVX1_DEBHA/1-795  -----P-------NFIF-NGV-----------DNYSSSLSMDAFA---------------
tr|A5DAB0|A5DAB0_PICGU/1-756  -----P-------TNTYLAAL-----------DSQTEKMLEDAFC---------------
tr|C4R4P7|C4R4P7_PICPG/1-792  -----K-----GLHSSYVPES-----------GQKVSSDGKNNFN---------------
tr|F2QWA1|F2QWA1_PICP7/1-801  -----K-----GLHSSYVPES-----------GQKVSSDGKNNFN---------------
tr|K0KMP2|K0KMP2_WICCF/1-877  -------------FNPNDDPF-----------GL-SSNLLDDILQ---------------
tr|G3BEL9|G3BEL9_CANTC/1-768  -----P-----DLMGAFEESI-----------DF--DFEIPDIFK---------------
tr|C4QWW5|C4QWW5_PICPG/1-736  -----N-------FEFGLPGD-----------AFSPLSINES-FS---------------
tr|F2QMM0|F2QMM0_PICP7/1-744  -----N-------FEFGLPGD-----------AFSPLSINES-FS---------------
tr|G8YAR6|G8YAR6_PICSO/1-758  -----S-------NEYANFPG-----------GYSPVSFTESVLA---------------
tr|A5DJ30|A5DJ30_PICGU/1-819  -----P-------GPSPERPS-----------GFSPMSFLESMFA---------------
tr|G3AWD1|G3AWD1_CANTC/1-819  -----F-------RQSFDFPT-----------GVSPMSLLESMFA---------------
tr|Q6BHC9|Q6BHC9_DEBHA/1-814  -----N-------RHATDITS-----------TFSPMTLLENIFA---------------
tr|A3LQR5|A3LQR5_PICST/1-724  -----P-------GHSTDLPS-----------GFSPVSLIETMFA---------------
tr|W1QHA3|W1QHA3_OGAPD/1-782  -----L-------FAEYH-QL-----------GADTATMLNEVLA---------------
tr|C5DHC3|C5DHC3_LACTC/1-881  -----F-------HGHYESPL-----------ELSSLSVLEEIFS---------------
sp|Q9UTS5|ZAS1_SCHPO/1-897    ---------------------------------S------N-------------------
sp|Q9UTS5-2|ZAS1_SCHPO/1-845  ---------------------------------S------N-------------------
tr|S9VU09|S9VU09_SCHCR/1-843  ---------------------------------V------D-------------------
tr|S9RAA4|S9RAA4_SCHOY/1-844  ---------------------------------V------D-------------------
tr|Q0TWL4|Q0TWL4_PHANO/1-791  AVKRRHAVF--RRSPWFWVPEH-N----------------QNAFSDHEGI----------
tr|M2RT19|M2RT19_COCSN/1-707  AVRRRHAVF--KQSPWFWVPER-N----------------QNAFSEQEGI----------
tr|N4WI92|N4WI92_COCH4/1-715  AVRRRHAVF--KQSPWFWIPER-N----------------QNAFSEQEGI----------
tr|B2WNT6|B2WNT6_PYRTR/1-710  AVRRRHAVF--KQSPWFWVPER-N----------------QNAFSEQEGI----------
tr|R0KTN2|R0KTN2_SETT2/1-703  AVRRRHAVF--RQSPWFWVPER-N----------------QNAFSEQEGF----------
tr|R0K4V8|R0K4V8_SETT2/1-828  LSLSENAYK--Q-SFLLWTPTE-G----------------ETWLAKTADL----------
tr|M7UBH6|M7UBH6_BOTF1/1-855  DVARGHAAF--ARSPWLWTPAS-T----------------DHILRDRDNL----------
tr|N4U8W4|N4U8W4_FUSC1/1-806  AVLGHVAYK--ESALGMWEPSQ-N----------------DHLNSNIKAL----------
tr|K9G6X0|K9G6X0_PEND2/1-862  HAAREDRSM--QRLRWRFVPVP-Q----------------DHGYAEHGNL----------
tr|B8LWM3|B8LWM3_TALSN/1-893  EKTGHPASL--GKLLWRFVPAP-Q----------------DHGLAEHDNL----------
tr|Q5B7T9|Q5B7T9_EMENI/1-874  GTRGGTRSI--QHLRWRFVPAP-Q----------------DHGYCEHENL----------
tr|C8VHN1|C8VHN1_EMENI/1-880  GTRGGTRSI--QHLRWRFVPAP-Q----------------DHGYCEHENL----------
tr|A1D0Y5|A1D0Y5_NEOFI/1-870  N-PRGTRSM--QRLRWRFVPAP-Q----------------DHGYCEHENL----------
tr|Q70FJ3|Q70FJ3_ASPFM/1-867  N-PRGTRSM--QRLRWRFVPDP-Q----------------DHGYCEHENL----------
tr|Q4WR40|Q4WR40_ASPFU/1-866  N-PRGTRSM--QRLRWRFVPDP-Q----------------DHGYCEHENL----------
tr|G3Y041|G3Y041_ASPNA/1-811  IALGAEAYK--RSSLSAWKPAQ-H----------------DHVFADQDDL----------
tr|M2LIV5|M2LIV5_BAUCO/1-846  PPIDTTALP--KASVWRFRPLA-K----------------DSGSAEQANL----------
tr|M2WLE5|M2WLE5_MYCP1/1-902  APIDTNALP--KASVWRFRPLS-K----------------DSGSAEQENL----------
tr|M7X1B9|M7X1B9_RHOT1/1-1013 --LAAVA-----NALSGHVGIS-NQ--------L------DKVSQQLEATEKQQ---QAQ
tr|U5H0S9|U5H0S9_USTV1/1-1017 --LQEVT-----RGLGLHAQVQ-NG-------GY------GRIATEWESINRVN---SPG
tr|G3XVX6|G3XVX6_ASPNA/1-840  ------------------------------------------------------------
tr|S0E035|S0E035_GIBF5/1-840  ------------------------------------------------------------
tr|S3DE64|S3DE64_GLAL2/1-884  ------------------------------LCTNDT----ATIYIRSNAT---------P
tr|M2YVJ9|M2YVJ9_MYCFI/1-857  -----------------------H---SK-LAQN--------------------------
tr|M2WLZ8|M2WLZ8_MYCP1/1-852  -----------------------N---DS-TVQS--------------------------
tr|S7ZQ44|S7ZQ44_PENOX/1-1060 KVTKRTQGFRTDSVGGW-PPRI--R-------------K---HQKRSSSASVE-------
tr|B6HKE4|B6HKE4_PENCW/1-1035 GSAMGSADYYVDGAPSR-LPKH--G-------------K---KHTPWPGEYVE-------
tr|G7X9Q8|G7X9Q8_ASPKW/1-1017 HLNRRARNHSVDGAIPN-SSSS--R-------------L---NQDSWSLLCAA-------
tr|A2RA85|A2RA85_ASPNC/1-1046 HLNRRVRNHSVDGALPN-SSSS--R-------------L---NQDSWSLLCAA-------
sp|Q9US36|KLF1_SCHPO/1-781    ---------------------------------I------NA------------------
tr|E6RAD3|E6RAD3_CRYGW/1-721  ------------------------R-------GH------DN------------------
tr|Q55NQ1|Q55NQ1_CRYNB/1-717  ------------------------R-------GQ------DN------------------
tr|J9VRY6|J9VRY6_CRYNH/1-721  ------------------------R-------GQ------DS------------------
tr|M7WMQ1|M7WMQ1_RHOT1/1-666  ------------------------------------------------------------
tr|G0SUS7|G0SUS7_RHOG2/1-666  ------------------------------------------------------------
tr|C7ZE77|C7ZE77_NECH7/1-881  IDQSAVAELYSRSHSPA----L-DRDA-----------V---EPR----QYHP-------
tr|S0EPW3|S0EPW3_GIBF5/1-889  VDQSAVAELYSRSHSPA----I-DRDA-----------V---EPR----EYVA-------
tr|N4U890|N4U890_FUSC1/1-890  VDQSAVAELYSRSHSPA----I-DRDA-----------V---EPR----EYVA-------
tr|Q0CBW7|Q0CBW7_ASPTN/1-853  SPNGQLANYVSENALTE----E-DRDI-----------L---ISE---------------
tr|D5GEN5|D5GEN5_TUBMM/1-856  --ITA-------------------------------------------------------
tr|W2RYE3|W2RYE3_9EURO/1-749  --IRV-------------------------------------------------------

tr|F7VTY7|F7VTY7_SORMK/1-925  ------------------------------------------------SITSGR------
tr|V5IL83|V5IL83_NEUCR/1-924  ------------------------------------------------SITSGR------
tr|G4UEE4|G4UEE4_NEUT9/1-891  ------------------------------------------------SITSGR------
tr|B2B6E5|B2B6E5_PODAN/1-883  ------------------------------------------------SLTSG-------
tr|J4W246|J4W246_BEAB2/1-875  ------------------------------------------------SLNSL-------
tr|T5A4C1|T5A4C1_9HYPO/1-869  ------------------------------------------------SLNSH-------
tr|E9EKZ0|E9EKZ0_METAR/1-833  ------------------------------------------------SLTSL-------
tr|E9E2H3|E9E2H3_METAQ/1-823  ------------------------------------------------SLTSL-------
tr|G9MZH3|G9MZH3_HYPVG/1-873  -----DY-----------------------------------------------------
tr|N4VFX0|N4VFX0_COLOR/1-848  -----DY-----------------------------------------------------
tr|E3QTT7|E3QTT7_COLGM/1-844  -----DY-----------------------------------------------------
tr|M7TTV0|M7TTV0_BOTF1/1-1030 -----PH-----------------------------------------------------
tr|L8G8P2|L8G8P2_PSED2/1-1049 -----PQ-----------------------------------------------------
tr|S3CYK5|S3CYK5_GLAL2/1-1027 -----PH-----------------------------------------------------
tr|K1XG42|K1XG42_MARBU/1-1024 -----SH-----------------------------------------------------
tr|E9F2J8|E9F2J8_METAR/1-980  -----SQ-----------------------------------------------------
tr|G4MVQ7|G4MVQ7_MAGO7/1-1007 ------Q-----------------------------------------------------
tr|L7J7P2|L7J7P2_MAGOP/1-998  ------Q-----------------------------------------------------
tr|G9P128|G9P128_HYPAI/1-966  -----PQ-----------------------------------------------------
tr|G0RB51|G0RB51_HYPJQ/1-955  -----PQ-----------------------------------------------------
tr|G9MSQ9|G9MSQ9_HYPVG/1-1000 -----PQ-----------------------------------------------------
tr|U7PWT8|U7PWT8_SPOS1/1-1097 -----PQ-----------------------------------------------------
tr|C7Z7J5|C7Z7J5_NECH7/1-989  -----PQ-----------------------------------------------------
tr|K3VQ22|K3VQ22_FUSPC/1-983  -----PQ-----------------------------------------------------
tr|S0DNT7|S0DNT7_GIBF5/1-985  -----PQ-----------------------------------------------------
tr|M4FLS4|M4FLS4_MAGP6/1-1028 ------Q-----------------------------------------------------
tr|J3NNR3|J3NNR3_GAGT3/1-1014 ------Q-----------------------------------------------------
tr|S3C8W1|S3C8W1_OPHP1/1-1078 -----PQ-----------------------------------------------------
tr|F0XFK3|F0XFK3_GROCL/1-1008 -----PQ-----------------------------------------------------
tr|E3Q9W3|E3Q9W3_COLGM/1-997  -----PQ-----------------------------------------------------
tr|N4UXI7|N4UXI7_COLOR/1-990  -----PN-----------------------------------------------------
tr|T0M1Q1|T0M1Q1_COLGC/1-999  -----SH-----------------------------------------------------
tr|V5IQQ6|V5IQQ6_NEUCR/1-996  -----PQ-----------------------------------------------------
tr|F7VRR5|F7VRR5_SORMK/1-997  -----PQ-----------------------------------------------------
tr|B2AZ12|B2AZ12_PODAN/1-1005 -----PQ-----------------------------------------------------
tr|G2QYF4|G2QYF4_THITE/1-1008 -----PQ-----------------------------------------------------
tr|M3B1F1|M3B1F1_SPHMS/1-1050 -----TH-----------------------------------------------------
tr|N1PDM6|N1PDM6_MYCP1/1-1061 -----NW-----------------------------------------------------
tr|M2YPB8|M2YPB8_MYCFI/1-916  ------------------------------------------------------------
tr|M2N3L8|M2N3L8_BAUCO/1-946  -----PW-----------------------------------------------------
tr|J4KMM7|J4KMM7_BEAB2/1-890  -----PQ-----------------------------------------------------
tr|D5G764|D5G764_TUBMM/1-1046 -----PQ-----------------------------------------------------
tr|K2RSL8|K2RSL8_MACPH/1-1056 ------H-----------------------------------------------------
tr|E4ZHR8|E4ZHR8_LEPMJ/1-1040 ------V-----------------------------------------------------
tr|Q0U6N6|Q0U6N6_PHANO/1-973  -----VS-----------------------------------------------------
tr|E3RYK5|E3RYK5_PYRTT/1-1041 ------S-----------------------------------------------------
tr|B2WMX1|B2WMX1_PYRTR/1-995  ------S-----------------------------------------------------
tr|R0K2H3|R0K2H3_SETT2/1-994  ------A-----------------------------------------------------
tr|M2RD70|M2RD70_COCSN/1-1032 ------S-----------------------------------------------------
tr|M2TNU5|M2TNU5_COCH5/1-1002 ------S-----------------------------------------------------
tr|N4XAI8|N4XAI8_COCH4/1-1014 ------S-----------------------------------------------------
tr|U1I0G2|U1I0G2_9EURO/1-1020 -----PQ-----------------------------------------------------
tr|V9D2R3|V9D2R3_9EURO/1-1120 -----MQ-----------------------------------------------------
tr|H6BS06|H6BS06_EXODN/1-1115 -----AP-----------------------------------------------------
tr|S8A1W2|S8A1W2_DACHA/1-1099 -----YH-----------------------------------------------------
tr|B6QPJ3|B6QPJ3_PENMQ/1-936  -----SQ-----------------------------------------------------
tr|B8M3W7|B8M3W7_TALSN/1-946  -----VS-----------------------------------------------------
tr|V5I0D3|V5I0D3_BYSSN/1-1026 ------Q-----------------------------------------------------
tr|S7ZEX8|S7ZEX8_PENOX/1-807  -----PQ-----------------------------------------------------
tr|B6HD73|B6HD73_PENCW/1-775  -----PQ-----------------------------------------------------
tr|K9GEC6|K9GEC6_PEND1/1-773  -----PQ-----------------------------------------------------
tr|G7XGJ0|G7XGJ0_ASPKW/1-1020 ------H-----------------------------------------------------
tr|G3Y058|G3Y058_ASPNA/1-1021 ------H-----------------------------------------------------
tr|Q5AY97|Q5AY97_EMENI/1-998  ------A-----------------------------------------------------
tr|A1CDS9|A1CDS9_ASPCL/1-1029 ------Q-----------------------------------------------------
tr|Q4WGR5|Q4WGR5_ASPFU/1-1039 ------Q-----------------------------------------------------
tr|Q2USE2|Q2USE2_ASPOR/1-1011 -----PH-----------------------------------------------------
tr|B8MXA5|B8MXA5_ASPFN/1-1011 -----PH-----------------------------------------------------
tr|C5FFJ4|C5FFJ4_ARTOC/1-1080 ---QQQQ-----------------------------------------------------
tr|E4V3J5|E4V3J5_ARTGP/1-1102 -QQQQQH-----------------------------------------------------
tr|D4D569|D4D569_TRIVH/1-1104 ---QQQH-----------------------------------------------------
tr|D4AY51|D4AY51_ARTBC/1-1107 ---QQQH-----------------------------------------------------
tr|F2SS79|F2SS79_TRIRC/1-1100 ---QQQH-----------------------------------------------------
tr|F2RZ03|F2RZ03_TRIT1/1-1102 --QQQQH-----------------------------------------------------
tr|F2Q234|F2Q234_TRIEC/1-1103 --QQQQH-----------------------------------------------------
tr|C4JFU1|C4JFU1_UNCRE/1-1006 -----QQ-----------------------------------------------------
tr|J3K5N7|J3K5N7_COCIM/1-1053 QQQPQQQ-----------------------------------------------------
tr|E9DEZ8|E9DEZ8_COCPS/1-1055 QQQPQQQ-----------------------------------------------------
tr|C1GYX1|C1GYX1_PARBA/1-1086 -----QQ-----------------------------------------------------
tr|C1G7R2|C1G7R2_PARBD/1-1088 -----QQ-----------------------------------------------------
tr|F2TPQ4|F2TPQ4_AJEDA/1-1083 -----PQ-----------------------------------------------------
tr|F0U6V5|F0U6V5_AJEC8/1-1084 -----PQ-----------------------------------------------------
tr|C8VJW0|C8VJW0_EMENI/1-865  ----QGPDGS-----SAS-------VL-LQA-----------------ASFVER---GNI
tr|B6Q545|B6Q545_PENMQ/1-873  ----------------PS-------AL-LEV-----------------ASMMLT---GEP
tr|B8MIU6|B8MIU6_TALSN/1-806  ----------------PS-------AL-LEV-----------------ASRMNK---GQE
tr|V5GEC2|V5GEC2_BYSSN/1-951  ----NNGGGD-----VHD-------SG-V---------------------PVET---EAS
tr|C1GXQ8|C1GXQ8_PARBA/1-992  ----GALSGG-----VPS-------AE-T---------------------PVNH---GQP
tr|C1GGX6|C1GGX6_PARBD/1-1000 ----GAPSGG-----VPS-------AE-T---------------------PVNH---GQP
tr|F0UQZ0|F0UQZ0_AJEC8/1-902  ----QPSGDA-----SSS-------VE-F---------------------PVDR---SQT
tr|C0P184|C0P184_AJECG/1-914  ----QPSGDA-----SSS-------VE-F---------------------PVDR---SQT
tr|F2THY2|F2THY2_AJEDA/1-995  ----QPPGDT-----STG-------EE-L---------------------PVNP---SEP
tr|C5K3M6|C5K3M6_AJEDS/1-957  ----QPPGDT-----STG-------EE-L---------------------PVNP---SEP
tr|G8BJ79|G8BJ79_CANPC/1-832  RKLSQVSDSL--------------------------------------PTY---------
tr|H8X2V3|H8X2V3_CANO9/1-823  RKLSQVSDSL--------------------------------------QTY---------
tr|G8YG95|G8YG95_PICSO/1-1083 ----------------------------------------LEMDFDNSSISSRM---LPF
tr|Q6BU13|Q6BU13_DEBHA/1-1176 PLLS-----------------------------------GLNYKFNMSSTGSSN------
tr|A5DCN6|A5DCN6_PICGU/1-1057 ------------------------------------------RKARMASTASSS------
tr|G3ARB4|G3ARB4_SPAPN/1-1009 NNLPHNPFTM--------------------------T------------TASST------
tr|A3LQ05|A3LQ05_PICST/1-1158 NRLVDGSAGL--------------------------ISTPALLNLNMTSTASSN------
tr|G3AYJ3|G3AYJ3_CANTC/1-1051 EENGKSIDSLDTSETPIDH-KRNGSKVSF---CLAEDNRLTSFNFSLPSTVSLT------
tr|C4XVP5|C4XVP5_CLAL4/1-1165 NSATHGFERN--------------------------ISMGFNF---NTSTGSSN------
tr|Q5A4D7|Q5A4D7_CANAL/1-1087 VDTS-KDDSL--------------------------RSIG--------VSISSA------
tr|B9WEJ4|B9WEJ4_CANDC/1-1091 VGAG-KDESL--------------------------RSIG--------VSISSA------
tr|M3JT51|M3JT51_CANMX/1-1042 STVNQHENGL--------------------------PNLG--------LSLSSA------
tr|H2AQ53|H2AQ53_KAZAF/1-1063 -KK--------------------------------------------GKTAHS-------
tr|J7RY04|J7RY04_KAZNA/1-1177 -K-------------------------------------------------KQT------
tr|G0VAK8|G0VAK8_NAUCC/1-1196 -KL--------------------------------------------PSFALQA------
tr|G8ZWC0|G8ZWC0_TORDC/1-1064 ---------------------------------------------------VQK------
tr|W0THF8|W0THF8_KLUMA/1-1056 -RS--------------------------------------------QLKRSES------
tr|Q6CCW4|Q6CCW4_YARLI/1-954  ------------------------------------------------------------
tr|Q6BVW6|Q6BVW6_DEBHA/1-750  ------------------------------------------------------------
tr|G3AXI2|G3AXI2_CANTC/1-703  ------------------------------------------------------------
tr|G3B892|G3B892_CANTC/1-734  ------------------------------------------------------------
tr|A5DPJ1|A5DPJ1_PICGU/1-778  ------------------------------------------------------------
tr|G3BAE8|G3BAE8_CANTC/1-795  ------------------------------------------------------------
tr|Q6BR11|Q6BR11_DEBHA/1-896  ------------------------------------------------------------
tr|A3LSD3|A3LSD3_PICST/1-794  ------------------------------------------------------------
tr|Q6BVX1|Q6BVX1_DEBHA/1-795  ------------------------------------------------------------
tr|A5DAB0|A5DAB0_PICGU/1-756  ------------------------------------------------------------
tr|C4R4P7|C4R4P7_PICPG/1-792  ------------------------------------------------------------
tr|F2QWA1|F2QWA1_PICP7/1-801  ------------------------------------------------------------
tr|K0KMP2|K0KMP2_WICCF/1-877  ------------------------------------------------------------
tr|G3BEL9|G3BEL9_CANTC/1-768  ------------------------------------------------------------
tr|C4QWW5|C4QWW5_PICPG/1-736  ------------------------------------------------------------
tr|F2QMM0|F2QMM0_PICP7/1-744  ------------------------------------------------------------
tr|G8YAR6|G8YAR6_PICSO/1-758  ------------------------------------------------------------
tr|A5DJ30|A5DJ30_PICGU/1-819  ------------------------------------------------------------
tr|G3AWD1|G3AWD1_CANTC/1-819  ------------------------------------------------------------
tr|Q6BHC9|Q6BHC9_DEBHA/1-814  ------------------------------------------------------------
tr|A3LQR5|A3LQR5_PICST/1-724  ------------------------------------------------------------
tr|W1QHA3|W1QHA3_OGAPD/1-782  ------------------------------------------------------------
tr|C5DHC3|C5DHC3_LACTC/1-881  ------------------------------------------------------------
sp|Q9UTS5|ZAS1_SCHPO/1-897    -----------------------------------------------Q-IPSQD-----Q
sp|Q9UTS5-2|ZAS1_SCHPO/1-845  -----------------------------------------------Q-IPSQD-----Q
tr|S9VU09|S9VU09_SCHCR/1-843  -----------------------------------------------STFNQDD-----T
tr|S9RAA4|S9RAA4_SCHOY/1-844  -----------------------------------------------STLSRDD-----A
tr|Q0TWL4|Q0TWL4_PHANO/1-791  ------------------------------------------------TLDERN-----V
tr|M2RT19|M2RT19_COCSN/1-707  ------------------------------------------------TLDERQ-----V
tr|N4WI92|N4WI92_COCH4/1-715  ------------------------------------------------TLDERQ-----V
tr|B2WNT6|B2WNT6_PYRTR/1-710  ------------------------------------------------TLDERQ-----V
tr|R0KTN2|R0KTN2_SETT2/1-703  ------------------------------------------------TLDERQ-----V
tr|R0K4V8|R0K4V8_SETT2/1-828  ------------------------------------------------SPTLDG-----E
tr|M7UBH6|M7UBH6_BOTF1/1-855  ------------------------------------------------AIDEEN-----I
tr|N4U8W4|N4U8W4_FUSC1/1-806  ------------------------------------------------SVLG-------D
tr|K9G6X0|K9G6X0_PEND2/1-862  ------------------------------------------------LLSSQP-----G
tr|B8LWM3|B8LWM3_TALSN/1-893  ------------------------------------------------LLPDQT-----E
tr|Q5B7T9|Q5B7T9_EMENI/1-874  ------------------------------------------------LLPTDA-----R
tr|C8VHN1|C8VHN1_EMENI/1-880  ------------------------------------------------LLPTDA-----R
tr|A1D0Y5|A1D0Y5_NEOFI/1-870  ------------------------------------------------LLPNEA-----T
tr|Q70FJ3|Q70FJ3_ASPFM/1-867  ------------------------------------------------LLPNEA-----T
tr|Q4WR40|Q4WR40_ASPFU/1-866  ------------------------------------------------LLPNEA-----T
tr|G3Y041|G3Y041_ASPNA/1-811  ------------------------------------------------SVPVVM-----D
tr|M2LIV5|M2LIV5_BAUCO/1-846  ------------------------------------------------SLPTP-------
tr|M2WLE5|M2WLE5_MYCP1/1-902  ------------------------------------------------SLPTP-------
tr|M7X1B9|M7X1B9_RHOT1/1-1013 QQQ----QAQ---------------------------------QHALDLLGLQG-----Q
tr|U5H0S9|U5H0S9_USTV1/1-1017 QRQ----NAP---------------------------------ES-TPQSAVEE-----V
tr|G3XVX6|G3XVX6_ASPNA/1-840  -------------------IQSSRSEMAIPRQDT--ESACG----------VQHTTNIAP
tr|S0E035|S0E035_GIBF5/1-840  -----------------------------STMRT--STECR----------SADPDEELP
tr|S3DE64|S3DE64_GLAL2/1-884  NRESSAPAST-----VTS-------LE-P---------------------QLET---MQK
tr|M2YVJ9|M2YVJ9_MYCFI/1-857  ----QPRAAT-----VKQ-------L----------------------DA--------VA
tr|M2WLZ8|M2WLZ8_MYCP1/1-852  ----TIDPGG-----VIR-------R----------------------DSYFSH---TSI
tr|S7ZQ44|S7ZQ44_PENOX/1-1060 -----------------------------------------------L---S-------V
tr|B6HKE4|B6HKE4_PENCW/1-1035 -----------------------------------------------R---V-------D
tr|G7X9Q8|G7X9Q8_ASPKW/1-1017 -----------------------------------------------S---A-------D
tr|A2RA85|A2RA85_ASPNC/1-1046 -----------------------------------------------S---A-------N
sp|Q9US36|KLF1_SCHPO/1-781    -----------------------------------------------KQLNLMP-----V
tr|E6RAD3|E6RAD3_CRYGW/1-721  ------------------------------------------------------------
tr|Q55NQ1|Q55NQ1_CRYNB/1-717  ------------------------------------------------------------
tr|J9VRY6|J9VRY6_CRYNH/1-721  ------------------------------------------------------------
tr|M7WMQ1|M7WMQ1_RHOT1/1-666  ------------------------------------------------------------
tr|G0SUS7|G0SUS7_RHOG2/1-666  ------------------------------------------------------------
tr|C7ZE77|C7ZE77_NECH7/1-881  ---------------------------------------------------VNI-----E
tr|S0EPW3|S0EPW3_GIBF5/1-889  ---------------------------------------------------VSI-----E
tr|N4U890|N4U890_FUSC1/1-890  ---------------------------------------------------VSI-----E
tr|Q0CBW7|Q0CBW7_ASPTN/1-853  ------------------------------------------------------------
tr|D5GEN5|D5GEN5_TUBMM/1-856  --------SL---------------------------------QENQSQIAVEY-----K
tr|W2RYE3|W2RYE3_9EURO/1-749  --------DA---------------------------------AHG-------K-----S

tr|F7VTY7|F7VTY7_SORMK/1-925  SQVDS---------APT------RV-----------------------------------
tr|V5IL83|V5IL83_NEUCR/1-924  SQVDS---------TPT------RV-----------------------------------
tr|G4UEE4|G4UEE4_NEUT9/1-891  SQVDS---------TPT------RV-----------------------------------
tr|B2B6E5|B2B6E5_PODAN/1-883  GRSQL---------ETP------PR-----------------------------------
tr|J4W246|J4W246_BEAB2/1-875  SPVAP---------TPP------RH-----------------------------------
tr|T5A4C1|T5A4C1_9HYPO/1-869  SPAEQ----------GT------RH-----------------------------------
tr|E9EKZ0|E9EKZ0_METAR/1-833  SPLDH----------TN------RH-----------------------------------
tr|E9E2H3|E9E2H3_METAQ/1-823  SPLDD----------TN------RH-----------------------------------
tr|G9MZH3|G9MZH3_HYPVG/1-873  ESL----------TSLS-------P----------------------------MDQPQRL
tr|N4VFX0|N4VFX0_COLOR/1-848  ESL----------ASRS-------Q----------------------------LDPTPPC
tr|E3QTT7|E3QTT7_COLGM/1-844  ESL----------TSRS-------Q----------------------------LDPTPPR
tr|M7TTV0|M7TTV0_BOTF1/1-1030 HPM----------AVTS-------L----------------------------LDTSLP-
tr|L8G8P2|L8G8P2_PSED2/1-1049 HPM----------AVTS-------L----------------------------LDTSTP-
tr|S3CYK5|S3CYK5_GLAL2/1-1027 HPM----------AVTS-------L----------------------------LDTSLP-
tr|K1XG42|K1XG42_MARBU/1-1024 HPM----------AVTS-------L----------------------------LDTSLP-
tr|E9F2J8|E9F2J8_METAR/1-980  HIM----------SVTN-------L----------------------------LDENSP-
tr|G4MVQ7|G4MVQ7_MAGO7/1-1007 QVM----------SVTN-------L----------------------------LDQNLP-
tr|L7J7P2|L7J7P2_MAGOP/1-998  QVM----------SVTN-------L----------------------------LDQNLP-
tr|G9P128|G9P128_HYPAI/1-966  DVM----------AVNN-------L----------------------------LEQHAP-
tr|G0RB51|G0RB51_HYPJQ/1-955  DVM----------AVNN-------I----------------------------LEQHAP-
tr|G9MSQ9|G9MSQ9_HYPVG/1-1000 DVM----------AVNN-------I----------------------------LEQHAP-
tr|U7PWT8|U7PWT8_SPOS1/1-1097 QVM----------SVTN-------L----------------------------VDQDLP-
tr|C7Z7J5|C7Z7J5_NECH7/1-989  QVM----------AVNN-------L----------------------------LDQQVP-
tr|K3VQ22|K3VQ22_FUSPC/1-983  QVM----------AVNN-------L----------------------------LDQQVP-
tr|S0DNT7|S0DNT7_GIBF5/1-985  QVM----------AVNN-------L----------------------------LDQQVP-
tr|M4FLS4|M4FLS4_MAGP6/1-1028 QVM----------AVGN-------L----------------------------LDQNLP-
tr|J3NNR3|J3NNR3_GAGT3/1-1014 QVM----------AVGN-------L----------------------------LDQNLP-
tr|S3C8W1|S3C8W1_OPHP1/1-1078 QVM----------SVTN-------L----------------------------LDQDFP-
tr|F0XFK3|F0XFK3_GROCL/1-1008 QVM----------SVTN-------L----------------------------LDQNLP-
tr|E3Q9W3|E3Q9W3_COLGM/1-997  QVM----------AVNN-------L----------------------------LDQNLP-
tr|N4UXI7|N4UXI7_COLOR/1-990  QVM----------AVNN-------L----------------------------LDQNLP-
tr|T0M1Q1|T0M1Q1_COLGC/1-999  QVM----------AVNN-------L----------------------------LDQNLP-
tr|V5IQQ6|V5IQQ6_NEUCR/1-996  QIM----------SVEN-------L----------------------------LDQNLP-
tr|F7VRR5|F7VRR5_SORMK/1-997  QIM----------SVEN-------L----------------------------LDQNLP-
tr|B2AZ12|B2AZ12_PODAN/1-1005 QIM----------SVTN-------L----------------------------LDQNLP-
tr|G2QYF4|G2QYF4_THITE/1-1008 QVM----------SVTN-------L----------------------------LDQNLP-
tr|M3B1F1|M3B1F1_SPHMS/1-1050 VDD----------TSPK-------I----------------------------YAMDLSM
tr|N1PDM6|N1PDM6_MYCP1/1-1061 EEN----------TSPS-------I----------------------------NGMDLSM
tr|M2YPB8|M2YPB8_MYCFI/1-916  ----------------R-------E----------------------------TTMDLSL
tr|M2N3L8|M2N3L8_BAUCO/1-946  SEA------------SR-------Y----------------------------HGLDIEM
tr|J4KMM7|J4KMM7_BEAB2/1-890  QIM----------SVYN-------L----------------------------LEPHMP-
tr|D5G764|D5G764_TUBMM/1-1046 HPM----------AVTS-------L----------------------------IAPPSPP
tr|K2RSL8|K2RSL8_MACPH/1-1056 QPM----------SVSS-------I----------------------------LDTGLP-
tr|E4ZHR8|E4ZHR8_LEPMJ/1-1040 HPM----------AVHS-------I----------------------------LDTSLP-
tr|Q0U6N6|Q0U6N6_PHANO/1-973  HPM----------AVHS-------I----------------------------LDTTLP-
tr|E3RYK5|E3RYK5_PYRTT/1-1041 HPM----------AVHS-------I----------------------------LDTTLP-
tr|B2WMX1|B2WMX1_PYRTR/1-995  HPM----------AVHS-------I----------------------------LDTTLP-
tr|R0K2H3|R0K2H3_SETT2/1-994  HPM----------AVHS-------I----------------------------LDTTLP-
tr|M2RD70|M2RD70_COCSN/1-1032 HPM----------AVHS-------I----------------------------LDTTLP-
tr|M2TNU5|M2TNU5_COCH5/1-1002 HPM----------AVHS-------I----------------------------LDTTLP-
tr|N4XAI8|N4XAI8_COCH4/1-1014 HPM----------AVHS-------I----------------------------LDTTLP-
tr|U1I0G2|U1I0G2_9EURO/1-1020 DPM----------SVMS-------I----------------------------LDSTTPT
tr|V9D2R3|V9D2R3_9EURO/1-1120 HPM----------SVTS-------I----------------------------LDSTATS
tr|H6BS06|H6BS06_EXODN/1-1115 HPM----------SVTS-------I----------------------------LDTTDTG
tr|S8A1W2|S8A1W2_DACHA/1-1099 HPM----------SVTS-------I----------------------------IAPPSPP
tr|B6QPJ3|B6QPJ3_PENMQ/1-936  HPM----------SVTN-------I----------------------------VDST-PP
tr|B8M3W7|B8M3W7_TALSN/1-946  HPM----------SVTN-------I----------------------------VDST-PP
tr|V5I0D3|V5I0D3_BYSSN/1-1026 HPM----------SVTS-------I----------------------------LDSG-PP
tr|S7ZEX8|S7ZEX8_PENOX/1-807  HPM----------SVTS-------I----------------------------LDSS-SL
tr|B6HD73|B6HD73_PENCW/1-775  HPM----------SVTS-------I----------------------------LDSG-AP
tr|K9GEC6|K9GEC6_PEND1/1-773  HPM----------SVTS-------I----------------------------LDSG-AS
tr|G7XGJ0|G7XGJ0_ASPKW/1-1020 HPM----------SVTS-------I----------------------------LDPG-SP
tr|G3Y058|G3Y058_ASPNA/1-1021 HPM----------SVTS-------I----------------------------LDPG-SP
tr|Q5AY97|Q5AY97_EMENI/1-998  HPM----------SVTS-------I----------------------------LDPG-SP
tr|A1CDS9|A1CDS9_ASPCL/1-1029 HPM----------SVTS-------I----------------------------LDPG-SP
tr|Q4WGR5|Q4WGR5_ASPFU/1-1039 HPM----------SVTS-------I----------------------------LDPG-SP
tr|Q2USE2|Q2USE2_ASPOR/1-1011 HPM----------SVTS-------I----------------------------LDPG-SP
tr|B8MXA5|B8MXA5_ASPFN/1-1011 HPM----------SVTS-------I----------------------------LDPG-SP
tr|C5FFJ4|C5FFJ4_ARTOC/1-1080 HPM----------SVTS-------I----------------------------LDSG-PP
tr|E4V3J5|E4V3J5_ARTGP/1-1102 HPM----------SVTS-------I----------------------------LDSS-PP
tr|D4D569|D4D569_TRIVH/1-1104 HPM----------SVTS-------I----------------------------LDSA-PP
tr|D4AY51|D4AY51_ARTBC/1-1107 HPM----------SVTS-------I----------------------------LDSA-PP
tr|F2SS79|F2SS79_TRIRC/1-1100 HPM----------SVTS-------I----------------------------LDSG-PP
tr|F2RZ03|F2RZ03_TRIT1/1-1102 HPM----------SVTS-------I----------------------------LDSG-PS
tr|F2Q234|F2Q234_TRIEC/1-1103 HPM----------SVTS-------I----------------------------LDSG-PS
tr|C4JFU1|C4JFU1_UNCRE/1-1006 HPM----------SVTS-------I----------------------------LDTG-PP
tr|J3K5N7|J3K5N7_COCIM/1-1053 HPM----------SVTS-------I----------------------------LDTG-PP
tr|E9DEZ8|E9DEZ8_COCPS/1-1055 HPM----------SVTS-------I----------------------------LDTG-PP
tr|C1GYX1|C1GYX1_PARBA/1-1086 HPM----------SVTS-------L----------------------------LDSE-PP
tr|C1G7R2|C1G7R2_PARBD/1-1088 HPM----------SVTS-------L----------------------------LDSE-PP
tr|F2TPQ4|F2TPQ4_AJEDA/1-1083 HPM----------SVTS-------L----------------------------LDTG-PP
tr|F0U6V5|F0U6V5_AJEC8/1-1084 HPM----------SVTS-------L----------------------------LDSG-PP
tr|C8VJW0|C8VJW0_EMENI/1-865  N-----------GS----------DPKR-------------------------DFPDLDW
tr|B6Q545|B6Q545_PENMQ/1-873  S-----------QRTPAP------DAPS-------------------------GILEMEW
tr|B8MIU6|B8MIU6_TALSN/1-806  S-----------QVTLSR-------VAP-------------------------EILKLDW
tr|V5GEC2|V5GEC2_BYSSN/1-951  RPMSTFE---ASVSEGGN------RQIP-------------------------DLSDLDW
tr|C1GXQ8|C1GXQ8_PARBA/1-992  TPE-SARSSTTQPNVSDQ------IPTS-------------------------KFSDMDW
tr|C1GGX6|C1GGX6_PARBD/1-1000 TPE-PARSSTTQPSVSDQ------IPTS-------------------------KFSDVDW
tr|F0UQZ0|F0UQZ0_AJEC8/1-902  SPSSPVQISTATLDASNQ------LTLS-------------------------TFSNMDW
tr|C0P184|C0P184_AJECG/1-914  SPSSPVQISTATLDDSNQ------LTLS-------------------------TFSNMDW
tr|F2THY2|F2THY2_AJEDA/1-995  SPQ-PAQSSMSTPDTSNQ------IPLS-------------------------AFTDMDW
tr|C5K3M6|C5K3M6_AJEDS/1-957  SPQ-PAQSSMSTPDTSNQ------IPLS-------------------------AFTDMDW
tr|G8BJ79|G8BJ79_CANPC/1-832  SSITS--------N------SSPATSDTI----LGHDAQARDT-----------------
tr|H8X2V3|H8X2V3_CANO9/1-823  SSITT--------N------SSPATTETI----VGQEAQLQDT-----------------
tr|G8YG95|G8YG95_PICSO/1-1083 SPNET--------TVSTDSAHSSLMSDQNY---VGDRSSANISPFRYNAVRDLTKHNSPQ
tr|Q6BU13|Q6BU13_DEBHA/1-1176 SPTTT--------NEST---SPVLTSDLQNSPISGDQNR-KSTVASLQKFLMPDKNNIEK
tr|A5DCN6|A5DCN6_PICGU/1-1057 SPSNT--------AESG---SSPDSSSTNSSRI--------GIKIHPFIEEHASRINTPH
tr|G3ARB4|G3ARB4_SPAPN/1-1009 SPATA--------TESN---ASPSQCPENYSHD--------Q--FELKLVHHAERCNFPK
tr|A3LQ05|A3LQ05_PICST/1-1158 SPTNT--------NDSD---PTPKNS------V--------D--F-SPVKYHAEKQNLPK
tr|G3AYJ3|G3AYJ3_CANTC/1-1051 SPGST--------NDSN---ATPTPTNDIFSPTL-------STNLQRRIHEYGSRFNIIT
tr|C4XVP5|C4XVP5_CLAL4/1-1165 SPSNT--------NESS---TPKTIGESSIPEVD-------AKSLAERLETHQNKRNIPQ
tr|Q5A4D7|Q5A4D7_CANAL/1-1087 SPTNT--------VESS---NDNTTEN---------------AQEEEHVFFNHREKNIPT
tr|B9WEJ4|B9WEJ4_CANDC/1-1091 SPTNT--------VESS---NDNTTEN---------------AQEEEHAFLNHREKNIST
tr|M3JT51|M3JT51_CANMX/1-1042 SPTNT--------VESS---NDNATEG---------------SQDE-SKLLHHAEKNTPE
tr|H2AQ53|H2AQ53_KAZAF/1-1063 ------------------------NHKKKINKDTLEKYK------RQLESS---LKLIFH
tr|J7RY04|J7RY04_KAZNA/1-1177 EPSSH--------IHKK-Q-KSNKNGSVNRTNLRGVANR------QKLLESMRYIPSIFF
tr|G0VAK8|G0VAK8_NAUCC/1-1196 PNTDK--------QSSN-SPTLPAISPSTIKNIESHLYK------QKLKSSMKSIPSFFY
tr|G8ZWC0|G8ZWC0_TORDC/1-1064 S-------------------NIDELQKQIENDKISHRYK------QRVLFSMKTVPSFFH
tr|W0THF8|W0THF8_KLUMA/1-1056 -------------IPG--------ASSSTPGAGA-GPST------KRQKTMLLSKPSFFN
tr|Q6CCW4|Q6CCW4_YARLI/1-954  -------------------------------------FD-------SPASQATFSPPSPM
tr|Q6BVW6|Q6BVW6_DEBHA/1-750  -----------------------------------------------------DFETLSI
tr|G3AXI2|G3AXI2_CANTC/1-703  -----------------------------------------------------NLDQFPS
tr|G3B892|G3B892_CANTC/1-734  --------------------------------------S------ANEP----EIPHFPF
tr|A5DPJ1|A5DPJ1_PICGU/1-778  -------------------------------------YK------QTDP----DIPDFPF
tr|G3BAE8|G3BAE8_CANTC/1-795  -----------------------------------------------------DTPDLTY
tr|Q6BR11|Q6BR11_DEBHA/1-896  -----------------------------------------------------ISSPFPI
tr|A3LSD3|A3LSD3_PICST/1-794  -----------------------------------------------------ISPKFPQ
tr|Q6BVX1|Q6BVX1_DEBHA/1-795  -----------------------------------------------------ISPKFPH
tr|A5DAB0|A5DAB0_PICGU/1-756  -----------------------------------------------------ISPNFPN
tr|C4R4P7|C4R4P7_PICPG/1-792  -----------------------------------------------------NSNGDPT
tr|F2QWA1|F2QWA1_PICP7/1-801  -----------------------------------------------------NSNGDPT
tr|K0KMP2|K0KMP2_WICCF/1-877  -----------------------------------------------------IPPNFPN
tr|G3BEL9|G3BEL9_CANTC/1-768  -------------------------------------------------------GPLPF
tr|C4QWW5|C4QWW5_PICPG/1-736  --------------------------------------------------------MLPI
tr|F2QMM0|F2QMM0_PICP7/1-744  --------------------------------------------------------MLPI
tr|G8YAR6|G8YAR6_PICSO/1-758  ------------------------------------------------A----PSPQFPF
tr|A5DJ30|A5DJ30_PICGU/1-819  -----------------------------------------------------VSPEFPH
tr|G3AWD1|G3AWD1_CANTC/1-819  -----------------------------------------------------VSPDFPH
tr|Q6BHC9|Q6BHC9_DEBHA/1-814  -----------------------------------------------------VSPNFPH
tr|A3LQR5|A3LQR5_PICST/1-724  -----------------------------------------------------VSPNFPN
tr|W1QHA3|W1QHA3_OGAPD/1-782  -----------------------------------------------------ITPEFPN
tr|C5DHC3|C5DHC3_LACTC/1-881  -----------------------------------------------------FSPEFPN
sp|Q9UTS5|ZAS1_SCHPO/1-897    YSDTD------SNF---------------------------------------LSYYFSA
sp|Q9UTS5-2|ZAS1_SCHPO/1-845  YSDTD------SNF---------------------------------------LSYYFSA
tr|S9VU09|S9VU09_SCHCR/1-843  FPNPN------RTF---------------------------------------LNYYFTA
tr|S9RAA4|S9RAA4_SCHOY/1-844  LPNLN------RTF---------------------------------------LNYYFTA
tr|Q0TWL4|Q0TWL4_PHANO/1-791  DLA-----------SSP-------HQ----------------------------------
tr|M2RT19|M2RT19_COCSN/1-707  DLA-----------LSP-------HQ----------------------------------
tr|N4WI92|N4WI92_COCH4/1-715  DLA-----------LSP-------HQ----------------------------------
tr|B2WNT6|B2WNT6_PYRTR/1-710  DLA-----------LSP-------HQ----------------------------------
tr|R0KTN2|R0KTN2_SETT2/1-703  DLA-----------LSP-------HQ----------------------------------
tr|R0K4V8|R0K4V8_SETT2/1-828  LSA-C-----------------------V-------------------------------
tr|M7UBH6|M7UBH6_BOTF1/1-855  SLN-----------LSP-------N-----------------------------------
tr|N4U8W4|N4U8W4_FUSC1/1-806  SPQDA---------IQL-------N-----------------------------------
tr|K9G6X0|K9G6X0_PEND2/1-862  PDT------------PP-------KSLR--------------------------------
tr|B8LWM3|B8LWM3_TALSN/1-893  SNP------------TP-------QSLVE-------------------------------
tr|Q5B7T9|Q5B7T9_EMENI/1-874  TST-----------MTP-------QEIDE-------------------------------
tr|C8VHN1|C8VHN1_EMENI/1-880  TST-----------MTP-------QEIDE-------------------------------
tr|A1D0Y5|A1D0Y5_NEOFI/1-870  GAS-S---------LTP-------QSAED-------------------------------
tr|Q70FJ3|Q70FJ3_ASPFM/1-867  GAS-S---------LTP-------ESPED-------------------------------
tr|Q4WR40|Q4WR40_ASPFU/1-866  GAS-S---------LTP-------ESPED-------------------------------
tr|G3Y041|G3Y041_ASPNA/1-811  SPGSS---------IRG-------E-----------------------------------
tr|M2LIV5|M2LIV5_BAUCO/1-846  ---TS---------LDI-------D-----------------------------------
tr|M2WLE5|M2WLE5_MYCP1/1-902  ---TS---------LDI-------D-----------------------------------
tr|M7X1B9|M7X1B9_RHOT1/1-1013 TPMSP------VKLETV-------KEEDT----P---PT------SMHDSVDAIPNGY-H
tr|U5H0S9|U5H0S9_USTV1/1-1017 KPTPP------PVIVPS-------PRTD---------PS------PMPITSDSESATFPA
tr|G3XVX6|G3XVX6_ASPNA/1-840  HPYDPL--CLQPLIHVVD------LQTS-------------------------ENEEAQG
tr|S0E035|S0E035_GIBF5/1-840  SPLPT-------VGHSKE-------ETS--------------------------SNSAEV
tr|S3DE64|S3DE64_GLAL2/1-884  GPV--IRSSIF-------------TPSR-------------------------PLQTF--
tr|M2YVJ9|M2YVJ9_MYCFI/1-857  SPQQR-------PRD---------SVVD-------------------------DASPLLH
tr|M2WLZ8|M2WLZ8_MYCP1/1-852  SPVQLAG---Q-NHH---------SAAS-------------------------TPKRLPG
tr|S7ZQ44|S7ZQ44_PENOX/1-1060 -SA-----------ASL-------LFEQR--------PN------PV------C---FPK
tr|B6HKE4|B6HKE4_PENCW/1-1035 -IG-----------KQL-------LVEDD--------EH------RF------D---FPI
tr|G7X9Q8|G7X9Q8_ASPKW/1-1017 -AS-----------LQL-------QQANT--------RR------QY------L---FPQ
tr|A2RA85|A2RA85_ASPNC/1-1046 -AS-----------LQL-------QQADT--------RR------QY------L---FPQ
sp|Q9US36|KLF1_SCHPO/1-781    LDSPT------IDF---------------------------------------LSSHFRV
tr|E6RAD3|E6RAD3_CRYGW/1-721  -----------------------------------------------------------V
tr|Q55NQ1|Q55NQ1_CRYNB/1-717  -----------------------------------------------------------V
tr|J9VRY6|J9VRY6_CRYNH/1-721  -----------------------------------------------------------V
tr|M7WMQ1|M7WMQ1_RHOT1/1-666  ------------------------------------------------------------
tr|G0SUS7|G0SUS7_RHOG2/1-666  ------------------------------------------------------------
tr|C7ZE77|C7ZE77_NECH7/1-881  -VD-----------A------------------------------QL------S---FPD
tr|S0EPW3|S0EPW3_GIBF5/1-889  -LD-----------A------------------------------QL------N---FPD
tr|N4U890|N4U890_FUSC1/1-890  -LD-----------A------------------------------QL------N---FPD
tr|Q0CBW7|Q0CBW7_ASPTN/1-853  -----------------------------------------------------------D
tr|D5GEN5|D5GEN5_TUBMM/1-856  PPRTNVAKLWFTSMGPS-------EENDE----P---SR------------PGSASLMSP
tr|W2RYE3|W2RYE3_9EURO/1-749  KAIADLQQSWHTHLENG-------ETNE-----------------------AGVSGYTTP

tr|F7VTY7|F7VTY7_SORMK/1-925  ------------TESDSDFITEARLQEISSLFFT-YNAK-----QLRDKPNGLRITEVVD
tr|V5IL83|V5IL83_NEUCR/1-924  ------------TESDSDFITEARLQELSSLFFA-YNAK-----QLRCRPNSLRITEVVD
tr|G4UEE4|G4UEE4_NEUT9/1-891  ------------TESDSDFITEARLQELSSLFFA-YNAK-----QLRCRPNSLRITEVVD
tr|B2B6E5|B2B6E5_PODAN/1-883  ------------F-ENDELLSEFRRQEVLRWFHS-FRQK-----QPKAEPLIASL--AQQ
tr|J4W246|J4W246_BEAB2/1-875  ------------SEAPDEWIAEVRRKEILQWFQI-FRKK-----QPRYDSFMTTL--TQ-
tr|T5A4C1|T5A4C1_9HYPO/1-869  ------------SDSSDAWITEARRQELLHWFRI-FRNK-----QPQYEPSMVNL--IH-
tr|E9EKZ0|E9EKZ0_METAR/1-833  ------------GDMLDDWITESRRQDLLCWLQL-FRKK-----QPKYECLMPNL--IH-
tr|E9E2H3|E9E2H3_METAQ/1-823  ------------GDMLDEWITESRRQDLLCWLQL-FRKK-----QPKYECLMPNL--VQ-
tr|G9MZH3|G9MZH3_HYPVG/1-873  -----------SETSSDDWITESRRQELLHWFQT-FRKK-----QPRYEP----LMPNLV
tr|N4VFX0|N4VFX0_COLOR/1-848  -----------HSEASDDLLSEYRRQEVLGWLQI-FRKK-----QPKYEP----RIVNLV
tr|E3QTT7|E3QTT7_COLGM/1-844  -----------QVEVSDGLIAEHRRQEILRWFQV-FRQK-----QPKYEP----RIVTLV
tr|M7TTV0|M7TTV0_BOTF1/1-1030 ---------------ET-VLSEEKSQAIIDLIKERFNET-GN--APLVKQK---KDALFD
tr|L8G8P2|L8G8P2_PSED2/1-1049 ---------------EM-ILSEDKSQEIIDLIKERFNET-DH--APVAKQ----KEALLD
tr|S3CYK5|S3CYK5_GLAL2/1-1027 ---------------ET-VLSEDKSQQIIDLIKERFNEG-DH--TPVAKQ----KEHLLE
tr|K1XG42|K1XG42_MARBU/1-1024 ---------------ET-VLSEEKSQQIVDLIKERFNEG-AH--APVARQ----KEALLE
tr|E9F2J8|E9F2J8_METAR/1-980  ---------------ET-NISDERSQEIFDFIKDRFHEH-DV--PPAERS----RDNILE
tr|G4MVQ7|G4MVQ7_MAGO7/1-1007 ---------------ES-VISEEKSSEIFEYIKERFHGI-ES--APVERQ----KENIVE
tr|L7J7P2|L7J7P2_MAGOP/1-998  ---------------ES-VISEEKSSEIFEYIKERFHGI-ES--APVERQ----KENIVE
tr|G9P128|G9P128_HYPAI/1-966  ---------------EA-SITEERSQEIYDLISERFKEDDED--LSARQR----RISILS
tr|G0RB51|G0RB51_HYPJQ/1-955  ---------------EA-SLTEERSQEIFDLISERFQEDNED--ISARQR----RNSILS
tr|G9MSQ9|G9MSQ9_HYPVG/1-1000 ---------------EA-NITEERSQEIFDLISERFQEDNDD--ISAKQR----RNSILG
tr|U7PWT8|U7PWT8_SPOS1/1-1097 ---------------GSSFLSEEKSQELFELIKERFHEN-GH--TPIGRR----NDLITD
tr|C7Z7J5|C7Z7J5_NECH7/1-989  ---------------EA-TISEEKSQELFDFIRERFHDN-KH--SPSERQ----WDDILE
tr|K3VQ22|K3VQ22_FUSPC/1-983  ---------------EA-TISEEKSQELFDFIKERFHDN-KH--APPDRQ----WADLIE
tr|S0DNT7|S0DNT7_GIBF5/1-985  ---------------EA-TISEEKSQELFDFIKERFHDN-KH--APPDRQ----WADLLE
tr|M4FLS4|M4FLS4_MAGP6/1-1028 ---------------ET-TMSEEKSNEIFEYIRDRFNGASDA--SPVDRL----KESIIE
tr|J3NNR3|J3NNR3_GAGT3/1-1014 ---------------ET-TISEEKSNEIFEYIRDRFHGASDA--SPVDRL----KESIVE
tr|S3C8W1|S3C8W1_OPHP1/1-1078 ---------------ESYVLTEEKSSELFDMIKDRFHED-GH--TPVSRR----NDSITD
tr|F0XFK3|F0XFK3_GROCL/1-1008 ---------------ES-VISDEKSLELFELIRDRFQDS-GQ--SPIARR----KEMILE
tr|E3Q9W3|E3Q9W3_COLGM/1-997  ---------------EA-TISEEKSQEIYDFINQRFHEN-DQ--APALRQ----RDSILE
tr|N4UXI7|N4UXI7_COLOR/1-990  ---------------EA-TISEEKSQEIYDFINQRFHEN-DQ--APALRQ----RDSILE
tr|T0M1Q1|T0M1Q1_COLGC/1-999  ---------------EA-TISEEKSQELYDFISQRFHEN-DQ--APALRQ----RDSILE
tr|V5IQQ6|V5IQQ6_NEUCR/1-996  ---------------ES-VISDPKSAEIFELIKERFHEN-GH--TPIERQ----RDNILE
tr|F7VRR5|F7VRR5_SORMK/1-997  ---------------ES-IISDLKSGEIFELIKERFHEN-GN--APIERQ----RDNILE
tr|B2AZ12|B2AZ12_PODAN/1-1005 ---------------ES-VISDEKSAEIFEFIKERFHEN-GQ--APVERQ----REGILE
tr|G2QYF4|G2QYF4_THITE/1-1008 ---------------ES-VISEEKSAEIFELIKERFHEN-GH--APVERQ----RETILE
tr|M3B1F1|M3B1F1_SPHMS/1-1050 ---------------RECSLSEKKQNRLIAMTRS-WEDI-ER--MPGRKM----KEEFMS
tr|N1PDM6|N1PDM6_MYCP1/1-1061 ---------------RECVVTERKQARILAMVKS-FDDV-EN--FPGRKC----KDDMLA
tr|M2YPB8|M2YPB8_MYCFI/1-916  ---------------RESIITEHKQNRMINMVRS-FEDI-EK--MPGRKV----KEDIMS
tr|M2N3L8|M2N3L8_BAUCO/1-946  ---------------RESAISEKTKNRLAELVRS-WQEI-SHNCCLGRKT----KEEILM
tr|J4KMM7|J4KMM7_BEAB2/1-890  ---------------EA-SMSDARSQEVFDYIKDRFHGG-ES--ED-LRHT---RDYILS
tr|D5G764|D5G764_TUBMM/1-1046 ---------------QESLLSEHKRQDLMDHIENYPEMS------DLS-QR---TGSLVL
tr|K2RSL8|K2RSL8_MACPH/1-1056 ----------------ESALSEEKRQQILDLIENRFNEN-SH--APVKKQ----KEEFLE
tr|E4ZHR8|E4ZHR8_LEPMJ/1-1040 ----------------ETALSEEKRKDLLDLIVERFNET-DH--APVKKH----KEDILD
tr|Q0U6N6|Q0U6N6_PHANO/1-973  ----------------ESALSEDKRQALLDIIHHRFNET-DH--APVKKQ----KEDIME
tr|E3RYK5|E3RYK5_PYRTT/1-1041 ----------------ETALSEDKRRDLLDLIHLRFNET-DH--APVKKQ----KEDIME
tr|B2WMX1|B2WMX1_PYRTR/1-995  ----------------ETALSEDKRRDLLDLIHLRFNET-DH--APVKKQ----KEDIME
tr|R0K2H3|R0K2H3_SETT2/1-994  ----------------EAALSEEKRKDLLDLIHMRFNET-DH--TPVKKQ----KEDIME
tr|M2RD70|M2RD70_COCSN/1-1032 ----------------ESALSEEKRKDLIDLIHLRFNET-DH--APVKKQ----KEDIMD
tr|M2TNU5|M2TNU5_COCH5/1-1002 ----------------ESALSEEKRKDLIDLIHLRFNET-DH--APVKKQ----KEDIMD
tr|N4XAI8|N4XAI8_COCH4/1-1014 ----------------ESALSEEKRKDLIDLIHLRFNET-DH--APVKKQ----KEDIMD
tr|U1I0G2|U1I0G2_9EURO/1-1020 ---------------RS-IMSEEKRHEILELIRYQFQEK-EH--DAVKRP----KAVVFD
tr|V9D2R3|V9D2R3_9EURO/1-1120 ---------------QY-IMSESKRHELLDLMQSQFVER-PH--DAVKKR----KDSVFE
tr|H6BS06|H6BS06_EXODN/1-1115 ---------------QY-IMSESKRQELLHLMQTQFIER-PH--DAVKKR----KDSVFE
tr|S8A1W2|S8A1W2_DACHA/1-1099 ---------------QESLLSDHKRLELIDDIGQ-YPDS-SI--PQHCQSHFSLINMLVS
tr|B6QPJ3|B6QPJ3_PENMQ/1-936  ---------------EA-MMSEEKRQDILHLISTRFNET-AH--SAVKTK----KESLME
tr|B8M3W7|B8M3W7_TALSN/1-946  ---------------EA-MMSEEKRQDLLHLISTRFNET-AH--SAVNTR----KDSLME
tr|V5I0D3|V5I0D3_BYSSN/1-1026 ---------------QA-IMSEDKRQELLHLMITRFNEP-AH--SAVSKR----KDGLLE
tr|S7ZEX8|S7ZEX8_PENOX/1-807  ---------------PA-IISEEKRQEILHLMASRFNEA-AS--SAEGKR----KDALME
tr|B6HD73|B6HD73_PENCW/1-775  ---------------PA-VISEAKRQELLHLMSTRFNES-AY--AAGAKR----KDALMD
tr|K9GEC6|K9GEC6_PEND1/1-773  ---------------PA-VISEEKRQELLHLMSTRFNES-AY--ATGTKR----KDALMD
tr|G7XGJ0|G7XGJ0_ASPKW/1-1020 ---------------RA-IMSEEKRQELLALMSSRFNEA-FY--AVSAKR----KDALMD
tr|G3Y058|G3Y058_ASPNA/1-1021 ---------------RA-IMSEEKRQELLALMSSRFNEA-FY--AVSAKR----KDALMD
tr|Q5AY97|Q5AY97_EMENI/1-998  ---------------RA-IMSEEKRQELLDLMSTRFNEA-AY--SAVAKR----KDALMD
tr|A1CDS9|A1CDS9_ASPCL/1-1029 ---------------RA-IMSEEKRQELLHLMSTRFNEA-AY--SAVAKR----KDALMD
tr|Q4WGR5|Q4WGR5_ASPFU/1-1039 ---------------QA-IMSEEKRQELLHLMATRFNEA-AY--SAVAKR----KDALMD
tr|Q2USE2|Q2USE2_ASPOR/1-1011 ---------------RA-IISEEKRQELLHLMATRFNEA-AY--SAVAKR----KDALMD
tr|B8MXA5|B8MXA5_ASPFN/1-1011 ---------------RA-IISEEKRQELLHLMATRFNEA-AY--SAVAKR----KDALMD
tr|C5FFJ4|C5FFJ4_ARTOC/1-1080 ---------------YS-VISGEKRSELLDLIQTRFNET-GS--GSLKCR----KETFME
tr|E4V3J5|E4V3J5_ARTGP/1-1102 ---------------YS-VISEEKRSELLDLMQTRFNEI-GC--GSVKSR----KETFME
tr|D4D569|D4D569_TRIVH/1-1104 ---------------YS-VMSEEKRSELLDLIQTRFNES-GS--GSLKSR----KETFME
tr|D4AY51|D4AY51_ARTBC/1-1107 ---------------YS-VMSEEKRSELLDLIQTRFNES-GS--GSLKSR----KETFME
tr|F2SS79|F2SS79_TRIRC/1-1100 ---------------YS-VMSEEKRNELLDLMQTRFNES-GS--GSLKSR----KETFME
tr|F2RZ03|F2RZ03_TRIT1/1-1102 ---------------YS-LMSEEKRSELLDLMQTRFNES-GS--GSLKSR----KETFME
tr|F2Q234|F2Q234_TRIEC/1-1103 ---------------YS-LMSEEKRSELLDLMQTRFNES-GS--GSLKSR----KETFME
tr|C4JFU1|C4JFU1_UNCRE/1-1006 ---------------QS-IISEEKRTEVLDLIQTHFNES-DQ--AAMKNR----KEALLE
tr|J3K5N7|J3K5N7_COCIM/1-1053 ---------------QS-IISEDKRNEILDLIQNHFNET-DQ--VALKKR----KESLVE
tr|E9DEZ8|E9DEZ8_COCPS/1-1055 ---------------QS-IISEDKRNEILDLIQNHFNET-DQ--VALKKR----KESLVE
tr|C1GYX1|C1GYX1_PARBA/1-1086 ---------------QS-IISVEKRNELLDLIQTRFNEN-NH--AAIKKR----KDSLLE
tr|C1G7R2|C1G7R2_PARBD/1-1088 ---------------QS-IISVEKRNELLDLIQTRFNEN-NH--AAIKKR----KDSLLE
tr|F2TPQ4|F2TPQ4_AJEDA/1-1083 ---------------QS-IISEEKRNELLELIQTRFNET-NQ--AAVKKR----KDALLD
tr|F0U6V5|F0U6V5_AJEC8/1-1084 ---------------QS-IMSDEKRNELLELIQSRFNET-NQ--AAVKKR----KDVLLD
tr|C8VJW0|C8VJW0_EMENI/1-865  MAGA--PPIEST-VPLRPQLSEDARRGILTLIAQ-SPPV-----DIHG--Q---------
tr|B6Q545|B6Q545_PENMQ/1-873  MSGT--SFLGQTQSQRLPRVSEISRQGILSLVLQ-ISPM-----VMDG--Q---------
tr|B8MIU6|B8MIU6_TALSN/1-806  MSGP--SFLGPNLRPQLPQLCENSRQGILSLVMQ-TSPM-----GIDG--Q---------
tr|V5GEC2|V5GEC2_BYSSN/1-951  MGSV--ESSD--PRSSLPRINEDTREEFLSLVSQ-SHPT-----TPEG--T---------
tr|C1GXQ8|C1GXQ8_PARBA/1-992  MGQN--TPMEI-VSQRLPQISEAARAGLLHMISQ-LQPM-----TVEG--N---------
tr|C1GGX6|C1GGX6_PARBD/1-1000 MGQS--TPVEI-VSQRLPQISEAARAGLLHMISQ-LQPM-----TVEG--N---------
tr|F0UQZ0|F0UQZ0_AJEC8/1-902  IGQT--PSTKV-ILRKLPQISEAARTRLLRLVSQ-LQPM-----TVEG--N---------
tr|C0P184|C0P184_AJECG/1-914  IGQT--PSTKV-VLRKLPQISEAARTRLLRLVSQ-LQPM-----TVEG--N---------
tr|F2THY2|F2THY2_AJEDA/1-995  MGQS--P-TEV-VPKKLPQIPEAARTRLLRLISQ-LQSI-----TVEG--N---------
tr|C5K3M6|C5K3M6_AJEDS/1-957  MGQS--PPTEV-VPKKLPQIPEAARTRLLRLISQ-LQSI-----TVEG--N---------
tr|G8BJ79|G8BJ79_CANPC/1-832  --------------EDS--IDF----DLL----G--------------------ITNLLE
tr|H8X2V3|H8X2V3_CANO9/1-823  --------------EDT--VDF----DIF----E--------------------ITNLLG
tr|G8YG95|G8YG95_PICSO/1-1083 --------------NKHIYINN----ALCEAIFE-SLGY-----DKSG--R-E-FEELFM
tr|Q6BU13|Q6BU13_DEBHA/1-1176 --------------NKHIFINS----LLVDKLIK-SLPT-----VSR---K-M-IDEIFE
tr|A5DCN6|A5DCN6_PICGU/1-1057 --------------KKHLYIDT----LILDSLLK-CLPS-----ITR---A-S-LKLTLQ
tr|G3ARB4|G3ARB4_SPAPN/1-1009 --------------NRNHYLDT----LLLESIFR-SLHL------TR---D-E-IAALF-
tr|A3LQ05|A3LQ05_PICST/1-1158 --------------HKHIFIDS----LVVDSILK-ALKS-----VTR---E-D-LSSIYD
tr|G3AYJ3|G3AYJ3_CANTC/1-1051 --------------NEHIYIDK----MVLHQLFV-SLPA-----LQR---N-F-VESIF-
tr|C4XVP5|C4XVP5_CLAL4/1-1165 --------------YPQIYVDK----SIFDRMIA-PLPQ-----LSR---E-S-IAEVLK
tr|Q5A4D7|Q5A4D7_CANAL/1-1087 --------------NRHCFIEP----SILNLMLQ-SIGV------SR---Q-D-LP----
tr|B9WEJ4|B9WEJ4_CANDC/1-1091 --------------NRNCFIES----SILENMLQ-SIGL------SR---Q-E-LP----
tr|M3JT51|M3JT51_CANMX/1-1042 --------------NKSYFVDA----ELFNDILQ-SVSV------SR---Q-D-LP----
tr|H2AQ53|H2AQ53_KAZAF/1-1063 -----------KDPSSKFEISR----EKCEQLYT-LIPE-----LRF-------I-----
tr|J7RY04|J7RY04_KAZNA/1-1177 -----------RDPATKYNISQ----EKCQELFE-FIPE-----LRF-------I-----
tr|G0VAK8|G0VAK8_NAUCC/1-1196 -----------PDPTTKYNISL----EKCNELFS-LVPE-----LRY-------V-----
tr|G8ZWC0|G8ZWC0_TORDC/1-1064 -----------ADPKTKYNFSQ----EKSEELYD-IIPE-----LRE-------V-----
tr|W0THF8|W0THF8_KLUMA/1-1056 -----------SDPNSKFRLSL----ERQAVFAE-QIAD-----IKY-------I-----
tr|Q6CCW4|Q6CCW4_YARLI/1-954  --------------AEDLTISE----EKQKELIS-VIPS-----IAD-------D-----
tr|Q6BVW6|Q6BVW6_DEBHA/1-750  S------------QTSSSLLTS----EMLKTLLH-LVPN-----LVQ-------F-----
tr|G3AXI2|G3AXI2_CANTC/1-703  V------------LINFSAVSP----ELLALYVD-AIPQ-----LVQ-------H-----
tr|G3B892|G3B892_CANTC/1-734  S-------------NEQTVIDQ----SIMEGLED-ALPS-----IKF-------Q-----
tr|A5DPJ1|A5DPJ1_PICGU/1-778  S-------------SNQVLIDN----SIMETLED-VLPP-----IKF-------Q-----
tr|G3BAE8|G3BAE8_CANTC/1-795  S-------------TSQTSISN----ATIRKMAE-LVPS-----LMT-------D-----
tr|Q6BR11|Q6BR11_DEBHA/1-896  S-------------NYQVDISD----TTKSKLVE-FIPS-----LSC-------N-----
tr|A3LSD3|A3LSD3_PICST/1-794  Y-------------STQTFRGT----VLIQKICG-YIPQ-----LH--------E-----
tr|Q6BVX1|Q6BVX1_DEBHA/1-795  P-------------NFQTYVDD----QIISKLTL-LIPS-----LSN-------N-----
tr|A5DAB0|A5DAB0_PICGU/1-756  P-------------NSQVSVDD----LVVEKMIS-YVPA-----LA--------Q-----
tr|C4R4P7|C4R4P7_PICPG/1-792  L-------------IDQTYFDD----VLRDKLIQ-LVPG-----LQY-------H-----
tr|F2QWA1|F2QWA1_PICP7/1-801  L-------------IDQTYFDD----VLRDKLIQ-LVPG-----LQY-------H-----
tr|K0KMP2|K0KMP2_WICCF/1-877  P-------------AQQTSITP----EIRQVLIN-LVPR-----IAY-------H-----
tr|G3BEL9|G3BEL9_CANTC/1-768  S--------QNSKDANEQQIDQ----ILLSQMVQ-YIPD-----LQE-------D-----
tr|C4QWW5|C4QWW5_PICPG/1-736  S-------------ENQTLVDY----ELQAQLIE-SLPQ-----LSV-------E-----
tr|F2QMM0|F2QMM0_PICP7/1-744  S-------------ENQTLVDY----ELQAQLIE-SLPQ-----LSV-------E-----
tr|G8YAR6|G8YAR6_PICSO/1-758  I-------------YDNRKFDD----TIREKLIR-LIPS-----LDQ-------N-----
tr|A5DJ30|A5DJ30_PICGU/1-819  S-------------NTRKNVDE----NIRSVLVS-LIPS-----LQY-------N-----
tr|G3AWD1|G3AWD1_CANTC/1-819  S-------------NTRRSIDT----NVRDRLVA-LVPA-----LNT-------N-----
tr|Q6BHC9|Q6BHC9_DEBHA/1-814  S-------------NTRKTIDE----NVRHRLIE-IISS-----LDL-------N-----
tr|A3LQR5|A3LQR5_PICST/1-724  S-------------NYRIAVNE----NIRSNLIS-FIPS-----LEA-------N-----
tr|W1QHA3|W1QHA3_OGAPD/1-782  A-------------NYQTDVDE----NILLHMSQ-RLPM-----LEG-------H-----
tr|C5DHC3|C5DHC3_LACTC/1-881  A-------------ESQTSVDD----EMLIEMAK-CIPS-----VKN-------H-----
sp|Q9UTS5|ZAS1_SCHPO/1-897    SGP----MYVPQKC------P----ATVYNNLLN-FLE--------G---S---F-----
sp|Q9UTS5-2|ZAS1_SCHPO/1-845  SGP----MYVPQKC------P----ATVYNNLLN-FLE--------G---S---F-----
tr|S9VU09|S9VU09_SCHCR/1-843  TGP----MYVAQKC------P----TFVHVNLLG-YLK--------T---H---H-----
tr|S9RAA4|S9RAA4_SCHOY/1-844  TGP----MYVAQKC------P----LFVHANLLG-YLK--------N---H---H-----
tr|Q0TWL4|Q0TWL4_PHANO/1-791  --------PHSSSIVIPGRLSQQGRDRIYHLVLK-TAH----------------------
tr|M2RT19|M2RT19_COCSN/1-707  --------PHASNVVIPGRLSQQSRDQILQLVLK-TAP----------------------
tr|N4WI92|N4WI92_COCH4/1-715  --------PHASNVVIPGRLSQQSRDQILQLVLK-TAP----------------------
tr|B2WNT6|B2WNT6_PYRTR/1-710  --------PHASNIIIPGYLSQQSRDQVLQLVLK-TAP----------------------
tr|R0KTN2|R0KTN2_SETT2/1-703  --------PHASKVIIPGHLSQQIRDRILQLVLK-TAP----------------------
tr|R0K4V8|R0K4V8_SETT2/1-828  --------SSNPQQHALVRLEPSTRYRILSSILS-IAG--------S---A---N-----
tr|M7UBH6|M7UBH6_BOTF1/1-855  ----------GARPYQHLSITSSLRDKMFHLVST-TNR----------------------
tr|N4U8W4|N4U8W4_FUSC1/1-806  --------SLEASSQRFKPLSVGLRDQLLLLTLN-ACK--------P---E---S-----
tr|K9G6X0|K9G6X0_PEND2/1-862  --------NLDMGLGPDNCLDLASRDKILSIVLS-QMP--------Q---P---------
tr|B8LWM3|B8LWM3_TALSN/1-893  --------V--EHRTTAEKLDLSSRDKILGIFLR-QMK--------Q---P---------
tr|Q5B7T9|Q5B7T9_EMENI/1-874  --------ANSSPCATEPSLDLSSRDKILGIVLS-QMK--------H---P---------
tr|C8VHN1|C8VHN1_EMENI/1-880  --------ANSSPCATEPSLDLSSRDKILGIVLS-QMK--------H---P---------
tr|A1D0Y5|A1D0Y5_NEOFI/1-870  ---------ANSQSTTDQSLDLHSRDKILGIVLS-QMK--------Q---P---------
tr|Q70FJ3|Q70FJ3_ASPFM/1-867  ---------AHSQSTTDQSLDFHSRDKILGIVLS-QMK--------Q---P---------
tr|Q4WR40|Q4WR40_ASPFU/1-866  ---------AHSQSTTDQSLDFHSRDKILGIVLS-QMK--------Q---P---------
tr|G3Y041|G3Y041_ASPNA/1-811  ------------RQILPERLSSGSRDLIFGMVLQ-TSE--------K---T---A-----
tr|M2LIV5|M2LIV5_BAUCO/1-846  ------------RRVTCEPLSQTSRDKILAMILS-TCK--------P---N---S-----
tr|M2WLE5|M2WLE5_MYCP1/1-902  ------------RRVTTEPLSQTSRDKILAMILS-TCK--------P---T---S-----
tr|M7X1B9|M7X1B9_RHOT1/1-1013 DSN----DVVPDPGDQTTFVD----DMTRQRVLD-YLG--------P---E---W-----
tr|U5H0S9|U5H0S9_USTV1/1-1017 PSN----PAARGNVDRSTYID----ERTRLKVID-YLE--------I---E---G-----
tr|G3XVX6|G3XVX6_ASPNA/1-840  ASLH--PSG-------RIALSISKRDDILRLLSE-IRPV-----TPEG--I---------
tr|S0E035|S0E035_GIBF5/1-840  DSLC--SLGRL--GLNNLHLTQTKRGEILGLIND-MRPV-----YPDG--I---------
tr|S3DE64|S3DE64_GLAL2/1-884  --------GYVRNVKSLPIIDEVTRYHLLDLIVQ-ASPK-----TPEG--I---------
tr|M2YVJ9|M2YVJ9_MYCFI/1-857  PSEC--PMSLLNHKQTLPSLDELTRERIMDVIEH-ARPT-----LPDG--S---------
tr|M2WLZ8|M2WLZ8_MYCP1/1-852  AREN--PLGSLKNEMALPRLDDLAHERFLDLIEL-CRPA-----LPDG--T---------
tr|S7ZQ44|S7ZQ44_PENOX/1-1060 KADSSFKRVPEDLYRQIRPIKASTYDKVHENFIS-LCRN-----THT---I---F-----
tr|B6HKE4|B6HKE4_PENCW/1-1035 VSELRPDQTPEDITRFTQRIETTIYDEIYRHFVQ-LCRT-----ETP---F---F-----
tr|G7X9Q8|G7X9Q8_ASPKW/1-1017 TTETRDHATNEIKNGYRHVLEPSTYERIRSAFNQ-LCCV-----ESI---L---Y-----
tr|A2RA85|A2RA85_ASPNC/1-1046 FPKPRVHATNENHYDHHHTLGPPTYERIRSAFIQ-LCCA-----ESI---L---Y-----
sp|Q9US36|KLF1_SCHPO/1-781    DDK----LVAKDLL------S----LSAYSSLIQ-VMN--------N---N---Y-----
tr|E6RAD3|E6RAD3_CRYGW/1-721  ASA----M-----------------------LVA-RLQ--------R---S---Y-----
tr|Q55NQ1|Q55NQ1_CRYNB/1-717  ASA----M-----------------------LVA-RLQ--------S---S---F-----
tr|J9VRY6|J9VRY6_CRYNH/1-721  ASA----M-----------------------LVT-RLQ--------R---S---F-----
tr|M7WMQ1|M7WMQ1_RHOT1/1-666  -------------------------------LCT-YLL--------S-------A-----
tr|G0SUS7|G0SUS7_RHOG2/1-666  -------------------------------LCT-YLL--------S-------A-----
tr|C7ZE77|C7ZE77_NECH7/1-881  LSHLTAEEIDQENLAHVEEVPEEVSKKAAQAALE-MQN-------SA---S---Y-----
tr|S0EPW3|S0EPW3_GIBF5/1-889  LSHLTAEDVDHENLAHVDDISEEVAKNVAEAAAE-IQN-------GG---N---F-----
tr|N4U890|N4U890_FUSC1/1-890  LSHLTAEDVDHENLAHVDDIPEEVSKNVAEAAAE-IQN-------GG---N---F-----
tr|Q0CBW7|Q0CBW7_ASPTN/1-853  YGHLPKPSIS-------------TYERICAHYAE-MS---------R---S---S-----
tr|D5GEN5|D5GEN5_TUBMM/1-856  DRE----M-VDAGDENSGVFD----EQYRRRLSN-QMK--------P---K---W-----
tr|W2RYE3|W2RYE3_9EURO/1-749  L------------PGQSQDVD----DNYRQSLHR-RLQ--------I---R---I-----

tr|F7VTY7|F7VTY7_SORMK/1-925  KSGCGTMPVLNLDMTRDCLQEYWD-HVS-ARLPIVHQPTFSYN-KCSVYLLMVMIALGAA
tr|V5IL83|V5IL83_NEUCR/1-924  KSGCGTMSVLNLDMTRDCLQEYWD-HVS-ARLPIVHQPTLSYN-KCSVYLLLVMIALGAA
tr|G4UEE4|G4UEE4_NEUT9/1-891  KSGCGTMPVLNLDMTRDCLQEYWD-HVS-ARLPIVHQPTFSYN-KCSVYLLLVMIALGAA
tr|B2B6E5|B2B6E5_PODAN/1-883  NSSG-DMPALSVEMMRDCLQEYWD-HVS-PRLPIVHQPTFLSN-RCSIFLLMVMISLGAI
tr|J4W246|J4W246_BEAB2/1-875  ESGG-DLPALNSEMLRDCLKEFWD-SLS-PRLPIVHQHTFSAS-RCSIFLLLVMIALGAA
tr|T5A4C1|T5A4C1_9HYPO/1-869  ESGG-DLPALNLDMMHDCLNEFWD-KVS-PRLPVVHQHTFSAK-DCPVLLLLVMISLGAA
tr|E9EKZ0|E9EKZ0_METAR/1-833  ECGG-DLPALNLDMIRDCLKEFWD-TVS-PRLPIVHQHTFSPN-RCPIFLLLVMISLGAA
tr|E9E2H3|E9E2H3_METAQ/1-823  ESGG-DLPALNLDMIRDCLKEFWD-TVS-PRLPIVHQHTFSPN-RCPIFLLLVMISLGAA
tr|G9MZH3|G9MZH3_HYPVG/1-873  LESGGDMPALNLDMMRDCLKEFWD-NVS-PRLPIIHQHTFSPN-RCPVFLLLVMLSLGAA
tr|N4VFX0|N4VFX0_COLOR/1-848  QESGGDLPALNLEMMRACLQEYWK-TIS-PRLPIVHQPTFAPN-RCNILLLMVMIALGAS
tr|E3QTT7|E3QTT7_COLGM/1-844  HESGGDLPALSLDMMRDCLKEYWK-NVS-PRLPIIHQPTFSSN-RCSIFLLMVMIALGAA
tr|M7TTV0|M7TTV0_BOTF1/1-1030 GDRSNDSHMMSRKMMQTYIGSYWY-HFS-DQMPILHKPTFSPD-NTPNLLLIAMMAIGAS
tr|L8G8P2|L8G8P2_PSED2/1-1049 GDRTNDSHMMSRKMMQTYIGSFWW-HFH-PQLPILHKPTFSPE-RTPNLLLIAMMAIGAS
tr|S3CYK5|S3CYK5_GLAL2/1-1027 GDRNDDSHMMSRKMMQTYIGSYWY-HFS-DQVPILHKPTFSPD-KTPNLLLIAMMAIGAS
tr|K1XG42|K1XG42_MARBU/1-1024 GDRGNHSHLLSRKMMQTYIGSYWY-HFS-EQVPILHKPTFSPD-KTPNLLLVAMMAIGAS
tr|E9F2J8|E9F2J8_METAR/1-980  GDREQDDHMLSCRMMQAYLGSYWY-HFS-DQLPILHRPTFSSD-TTPNLLLLAMMTIGAA
tr|G4MVQ7|G4MVQ7_MAGO7/1-1007 GDRSQPSHMLSRQMMQAYIMSYWL-HVS-DQVPILHKPTFQPD-KAQNLLLIAVMMIGAA
tr|L7J7P2|L7J7P2_MAGOP/1-998  GDRSQPSHMLSRQMMQAYIMSYWL-HVS-DQVPILHKPTFQPD-KAQNLLLIAVMMIGAA
tr|G9P128|G9P128_HYPAI/1-966  GDRSSGEHMLSRRMMQAYVGSYWY-HFS-DQMPILHKPTFATE-KTPNLLLIAIMAIGAA
tr|G0RB51|G0RB51_HYPJQ/1-955  GDRSSGEHMLSRRMMQAYVGSYWY-HFN-DQMPILHKPTFATE-KTPNLLLIAIMAIGAA
tr|G9MSQ9|G9MSQ9_HYPVG/1-1000 GDRSSGEHMLSRRMMQAYVGSYWY-HFS-DQMPILHKPTFATE-KTPNLLLIAIMAIGAA
tr|U7PWT8|U7PWT8_SPOS1/1-1097 GDRSNDSHMLSRHMMQAYIVSYWV-HFS-DQVPILHKPTFSPD-LAPDLLLIAIIIIGAA
tr|C7Z7J5|C7Z7J5_NECH7/1-989  GDRMNNDHMLSKRMMQAYIGSYWY-HFS-DQMPILHKPTFSPD-KTPNLLLLSMMAIGAA
tr|K3VQ22|K3VQ22_FUSPC/1-983  GDRANGDHMLSKRMMQAYIGSYWY-HFS-DQMPILHKPTFSPD-KTPNLLLLAMMAIGGA
tr|S0DNT7|S0DNT7_GIBF5/1-985  GDRSNGEHMLSKRMMQAYIGSYWY-HFS-DQMPILHKPTFSPD-KTPNLLLLAMMAIGGA
tr|M4FLS4|M4FLS4_MAGP6/1-1028 GDRSQDTHMLSRKMMQRYITSYWL-HFS-DQVPILHQPTFQPD-RTPILLLIAMMAIGAV
tr|J3NNR3|J3NNR3_GAGT3/1-1014 GDRSRDAHMLSRKMMQRYITSYWL-HFS-DQVPILHQPTFQPD-RTPNLLLIAMMAIGAV
tr|S3C8W1|S3C8W1_OPHP1/1-1078 GNRNDDAHMLSRRMMEAYIGSYWM-HFS-DQIPILHKPTFSPD-RAPNLLLLAMMTIGAA
tr|F0XFK3|F0XFK3_GROCL/1-1008 GDRSDDSHMLSRKMMQAYIVSYWL-HFS-DQLPILHKPTFSPD-LTPNLLLLSMITIGAA
tr|E3Q9W3|E3Q9W3_COLGM/1-997  GDRSDGDHMLSKRMMQAYIGSYWV-HFS-DQIPILHKPTFSPD-RTPNLLLLAMMTIGAA
tr|N4UXI7|N4UXI7_COLOR/1-990  GDRSDGDHMLSKRMMQAYIGSYWV-HFS-DQIPILHKPTFSPE-RTPNLLLLAMMTIGAA
tr|T0M1Q1|T0M1Q1_COLGC/1-999  GDRTDGDHMLSKRMMQAYIGSYWV-HFS-DQIPILHKPTFSPD-RTPNLLLLAMMTIGAA
tr|V5IQQ6|V5IQQ6_NEUCR/1-996  GDRNNENHMLSRKMMQAYIVSYWL-HFS-DQIPILHKPTFSPD-KTPNLLLIAMMTIGAA
tr|F7VRR5|F7VRR5_SORMK/1-997  GDRNDDNHMLSRKMMQAYIVSYWL-HFS-DQIPILHKPTFSPD-KTPNLLLIAMMAIGAA
tr|B2AZ12|B2AZ12_PODAN/1-1005 GDRNDDSHMLSRKMMQAYIGSYWV-HFS-DQVPILHKPTFSPE-KTPNLLLIAMMTIGAA
tr|G2QYF4|G2QYF4_THITE/1-1008 GDRNDDSHMLSRKMMQAYIGSYWL-HFS-DQVPILHKPTFSPD-KTPNLLLIAMMTIGAA
tr|M3B1F1|M3B1F1_SPHMS/1-1050 GDITDPKHPLSMDMLKTYLTSFWI-HIH-QQMPIMHRPSFNAD-TCPDLLLMAMMCLGAC
tr|N1PDM6|N1PDM6_MYCP1/1-1061 GDTSDDKHPLSVNMLKTYVTSYWL-HIH-QQMPIMHRPTFNPE-TCPDLLLLTMCCLGAC
tr|M2YPB8|M2YPB8_MYCFI/1-916  GDTNEPNHPLSVNMLRTYITSYWI-HIH-QQMPILHRPTFNPE-TCPDALLLSMMCLGAC
tr|M2N3L8|M2N3L8_BAUCO/1-946  GDSDDKQHVMSVHMLKTYITSYWV-HIH-QQMPILHRPTFNPE-TCPDLLLLAMMCLGAV
tr|J4KMM7|J4KMM7_BEAB2/1-890  GDRSRSDHILSKRMMQAYIGSFWK-HFN-AQMPILHKPTFVAD-KTPMILLLAIMATGAA
tr|D5G764|D5G764_TUBMM/1-1046 GSAEDDSHALSLHMMQSYISSYWL-HFH-PQLPILHRPTFSAD-KTPSLLLLTMMAIGAS
tr|K2RSL8|K2RSL8_MACPH/1-1056 GNKDEDTHVLSLNMMQTYIGSYWV-HFH-TQLPILHRPTFNAA-NCPPLLLIAMMSLGAS
tr|E4ZHR8|E4ZHR8_LEPMJ/1-1040 GDKDSSHHVLSLHMMQTYISSYWV-HFH-PQLPILHKPTFNAS-TCPDLLLLAIMCLGAS
tr|Q0U6N6|Q0U6N6_PHANO/1-973  GNKDDDHHVLSLRMMQTYISSYWV-HFH-PQLPILHKPTFNAS-NCPDLLLLTIMCLGGS
tr|E3RYK5|E3RYK5_PYRTT/1-1041 GDREDSHHVLSLHMMQTYISSYWV-HFH-PQLPILHKPTFNAS-TCPDLLLLAIMCLGAS
tr|B2WMX1|B2WMX1_PYRTR/1-995  GDRDDSHHVLSLHMMQTYISSYWV-HFH-PQLPILHKPTFNAS-TCPDLLLLAIMCLGAS
tr|R0K2H3|R0K2H3_SETT2/1-994  GDKDDSRHVLSLHMMQTYISSYWV-HFH-PQLPILHKPTFNAS-TCPELLLLAIMCLGAS
tr|M2RD70|M2RD70_COCSN/1-1032 GDKDDSRHVLSLHMMQTYISSYWV-HFH-PQLPILHKPTFNAS-TCPDLLLLAIMCLGAS
tr|M2TNU5|M2TNU5_COCH5/1-1002 GDKDDSRHVLSLHMMQTYISSYWV-HFH-PQLPILHKPTFNAS-TCPDLLLLAIMCLGAS
tr|N4XAI8|N4XAI8_COCH4/1-1014 GDKDDSRHVLSLHMMQTYISSYWV-HFH-PQLPILHKPTFNAS-TCPDLLLLAIMCLGAS
tr|U1I0G2|U1I0G2_9EURO/1-1020 GDIDAHGHILSLRMLHSYIGSYFF-HQH-AQLPILHKPTFSAD-KTPNLLLLVVIAIGAA
tr|V9D2R3|V9D2R3_9EURO/1-1120 GDMDSDGHILSLRMMHTYIGSYWY-HQH-AQLPILHKPTFSAD-RTPNLLLLMVIAIGAA
tr|H6BS06|H6BS06_EXODN/1-1115 GDLQSDGHILSLGMMKTYIGSYWY-HQH-AQLPILHKPTFSAD-RTPNLLLLAVIAIGAA
tr|S8A1W2|S8A1W2_DACHA/1-1099 GPSVDDDGVLGLNTMQMYIALFWQ-HFH-PQLPILHRPTFAAD-KTQNILLLAIIAIGAA
tr|B6QPJ3|B6QPJ3_PENMQ/1-936  GNIDADGHILSLRMMQTYVGSYWL-HFH-AQLPILHRPTFVAD-RTPSLLLLSLMAIGAA
tr|B8M3W7|B8M3W7_TALSN/1-946  GNIDADGHILSLRMMQTYVGSYWL-HFH-AQLPILHRPTFVAD-RTPSLLLLSLMAIGAA
tr|V5I0D3|V5I0D3_BYSSN/1-1026 GDMDEDGHVLSLRMMQTYIGSYWY-HLH-PQLPILHRPTFTAD-TTPNLLLLAVMAIGAS
tr|S7ZEX8|S7ZEX8_PENOX/1-807  GDLNSDRHVLSLRLMQTYIGSYWC-HFH-PQLPILHQPTFAAD-RTPTLLLLAVMAIGAA
tr|B6HD73|B6HD73_PENCW/1-775  GDLNDDRHALSLRMMQTYIGSYWY-HFH-AQLPILHQPTFSAD-RIPNLLLLAIMAIGAA
tr|K9GEC6|K9GEC6_PEND1/1-773  GDLNNDRHALSLRMMQTYIGSYWY-HFH-AQLPVLHQPTFSAD-RTPNLLLLAIMAIGAA
tr|G7XGJ0|G7XGJ0_ASPKW/1-1020 GDIDDDDHVLSLRMMQMYIGSYWY-HFH-SQLPILHRPTFEAD-KAPNLLLLAVMAIGAS
tr|G3Y058|G3Y058_ASPNA/1-1021 GDIDDDDHVLSLRMMQMYIGSYWY-HFH-SQLPILHRPTFEAD-KAPNLLLLAVMAIGAS
tr|Q5AY97|Q5AY97_EMENI/1-998  GDMDEDRHVLSLSKMQTYIGSYWY-HFH-AQLPILHRPTFVAD-KAPNLLLLAVIAIGAA
tr|A1CDS9|A1CDS9_ASPCL/1-1029 GDMDDDDHVLSLRMMQTFIGSYWY-HFH-TQLPILHQPTFVAD-KAPNLLLLAVMAIGAA
tr|Q4WGR5|Q4WGR5_ASPFU/1-1039 GDVDDDSHVLSLRMMQTYIGSYWY-HFH-SQLPILHQPTFVAD-KAPNLLLLAVMAIGAA
tr|Q2USE2|Q2USE2_ASPOR/1-1011 GDMDDDNHVLSLRMMQTYIGSYWY-HFH-SQLPILHRPTFFAD-QAPNLLLLIVIAIGAS
tr|B8MXA5|B8MXA5_ASPFN/1-1011 GDMDDDNHVLSLRMMQTYIGSYWY-HFH-SQLPILHRPTFFAD-QAPNLLLLIVIAIGAS
tr|C5FFJ4|C5FFJ4_ARTOC/1-1080 GNMEADNHILSLRMMQTYISSYWY-HCY-AQLPILHKHTFTPD-KTPNLLLFAVIALGAV
tr|E4V3J5|E4V3J5_ARTGP/1-1102 GNMDADNHILSLRMMQTYISSYWY-HCH-AQLPILHKHTFTPD-KTPNILLFAVMALGAV
tr|D4D569|D4D569_TRIVH/1-1104 GNMDADNHILSLRMMQTYISSYWY-HCH-AQLPILHKHTFTPD-KTPNLLLFAVMALGAV
tr|D4AY51|D4AY51_ARTBC/1-1107 GNMDADNHILSLRMMQTYISSYWY-HCH-AQLPILHKHTFTPD-KTPNLLLFAVMALGAV
tr|F2SS79|F2SS79_TRIRC/1-1100 GNMDADNHILSLRMMQTYISSYWY-HCH-AQLPILHKHTFTPD-KTPNLLLFAVMALGAV
tr|F2RZ03|F2RZ03_TRIT1/1-1102 GNMDADNHILSLRMMQTYISSYWY-HCH-AQLPILHKHTFTPD-KTPNLLLFAVMALGAV
tr|F2Q234|F2Q234_TRIEC/1-1103 GNMDADNHILSLRMMQTYISSYWY-HCH-AQLPILHKHTFTPD-KTPNLLLFAVMALGAV
tr|C4JFU1|C4JFU1_UNCRE/1-1006 GNLEAETHVLSLRMMQTYVGSYWY-HCH-DQLPILHRPTFSPN-KAPNLLLLAVMALGAA
tr|J3K5N7|J3K5N7_COCIM/1-1053 GNMDGENHVLGLRMMQIYVSSYWY-HCH-DQLPILHRPTFSPS-KTPNLLLLAVMALGAS
tr|E9DEZ8|E9DEZ8_COCPS/1-1055 GNMDGENHVLGLRMMQIYVSSYWY-HCH-DQLPILHRPTFSPS-KTPNLLLLAVMALGAS
tr|C1GYX1|C1GYX1_PARBA/1-1086 GNLEEDSHILSLRMMQTYIGSYWR-HSH-DQLPILHKPTFSAD-KVPNLLLLAIMSIGAS
tr|C1G7R2|C1G7R2_PARBD/1-1088 GDLEEDSHILSLRMMQTYIGSYWR-HSH-DQLPILHKPTFSAD-KVPNLLLLAIMSIGAS
tr|F2TPQ4|F2TPQ4_AJEDA/1-1083 GDLDADWHLLSLRMMQTYIASYWY-RTH-DQLPILHKPTFSAD-KTPNLLLLAIMAIGAS
tr|F0U6V5|F0U6V5_AJEC8/1-1084 GDIDDDGHLLSLQMMQTYIAAYWY-HTH-DQLPILHKPTFSAD-KTPNLLLLAIMAIGAS
tr|C8VJW0|C8VJW0_EMENI/1-865  -PLNLDSPLLSLSALQSYSDLFFS-RFN-TTYPLIHSATFDPN-KTEPVFLASILSMGAT
tr|B6Q545|B6Q545_PENMQ/1-873  -PLSLDSPLLTLPALQGYCDLFFT-RFN-VTYPLIHQPTFNPD-TVDSVFLASVLFMGAT
tr|B8MIU6|B8MIU6_TALSN/1-806  -PLTVDSPLLTLGALQEYCDLFFS-RFN-VTYPLVHQPTFNPD-IVDPVFLGAILFMGAT
tr|V5GEC2|V5GEC2_BYSSN/1-951  -RIDISSPLLTLSALQEYCDLFFT-RFN-TSYPLIHQATFDLN-GADGIFLAAIILLGAT
tr|C1GXQ8|C1GXQ8_PARBA/1-992  -RIELSSPLLSINALQTYSDLFFT-KFN-TFYPLIHQPTCDPD-RIDKLLLAAIISMGAT
tr|C1GGX6|C1GGX6_PARBD/1-1000 -RIELSSPLLSINALQTYSDLFFT-KFN-TFYPLIHQPTCDPD-RIDKLLLAAIISMGAT
tr|F0UQZ0|F0UQZ0_AJEC8/1-902  -RIELSSPLLSINALQTYCDLFFT-KFN-VSYPLIHQPTFDPD-RIDTLLLAAMVSMGAS
tr|C0P184|C0P184_AJECG/1-914  -RIELSSPLLSINALQTYCDLFFT-KFN-VSYPLIHQPTFDPD-RIDTLLLAAMVSMGAS
tr|F2THY2|F2THY2_AJEDA/1-995  -RIELSSPLLSINALQTYCDLFFT-KLN-VSYPLIHQPTCDPG-RVDTLLLAAIISMGAT
tr|C5K3M6|C5K3M6_AJEDS/1-957  -RIELSSPLLSINALQTYCDLFFT-KLN-VSYPLIHQPTCDPG-RVDTLLLAAIISMGAT
tr|G8BJ79|G8BJ79_CANPC/1-832  LNVEQVFEICNAKRLSIYFKNYWS-TFH-PQFTFMHGPSFDLK--SHPLLLASMIIAGAT
tr|H8X2V3|H8X2V3_CANO9/1-823  LNVEQVSEICNIKRLSVYLRNYWS-MFH-PQFNFMHGPSFDLK--SHPLLLASMIITGAS
tr|G8YG95|G8YG95_PICSO/1-1083 N-FETNNYITTPDRFSTYMITYWN-VFH-REFTILHKPSFDTK-SQNPLLLAAMLSIGAI
tr|Q6BU13|Q6BU13_DEBHA/1-1176 QSDTGNEDYSIENRFSYYLSTYWS-IFH-PQFTILHRPSFDTK-TAEPLLLLPMIIVGCN
tr|A5DCN6|A5DCN6_PICGU/1-1057 H---TNVSFTVEDHLSFYLSVYWS-IFH-PQFSILHKPSFDTK-NCEPPLLWAMIIVGCN
tr|G3ARB4|G3ARB4_SPAPN/1-1009 P---EPVGYTLEDRLSYYLSMYWT-VFH-KQFTILHKPSFDTK-SAHPLLLAAMILVGAS
tr|A3LQ05|A3LQ05_PICST/1-1158 I---DTNRYTLEDRISYYLSMYWL-VFH-PQFTILHKPSFDTK-STEPLLLASMIIVGCH
tr|G3AYJ3|G3AYJ3_CANTC/1-1051 -----NDKILIEDRFSYYLSVYWL-VFH-PQFNILHKSSFKTK-EAEPLLILSMILVGCN
tr|C4XVP5|C4XVP5_CLAL4/1-1165 L---RSDKVAVEDIISFYLYGYWE-SFN-TSFSIIHRVSFDTK-SNQPLLILAMVLIGCM
tr|Q5A4D7|Q5A4D7_CANAL/1-1087 ----FDSNYPLEHRFSFYLYSYWK-HFH-SQFTILHKPSFDTK-SAEPLLLIAMVSLGAC
tr|B9WEJ4|B9WEJ4_CANDC/1-1091 ----FDNNCQLEHRFSFYLYSYWK-HFH-SQFSILHKPSFDTK-SAEPLLLIAMVSLGAC
tr|M3JT51|M3JT51_CANMX/1-1042 ----FETKAAVEDRISFYLYSYWK-HFH-TQFTFLHKPSFDTKRTAEPLLLVAMIAVGAC
tr|H2AQ53|H2AQ53_KAZAF/1-1063 -------P---IETIETTLKSFWI-NFH-PQYGLLHKPSFEIN-SAQDILILALIMTGAS
tr|J7RY04|J7RY04_KAZNA/1-1177 -------P---KEKLKISLKSFWE-NFQ-PLYGLLHKPSFNIE-KQPPILILTIIMTGAS
tr|G0VAK8|G0VAK8_NAUCC/1-1196 -------P---KKSIVDSIKSFWL-NFH-PQYGLLHKPSFHVN-KQPPILLLSLIMTGAS
tr|G8ZWC0|G8ZWC0_TORDC/1-1064 -------P---MDNLKKSLRSFWS-NFH-TQYGLLHKPSFHID-EQPPILILAMIMVGAS
tr|W0THF8|W0THF8_KLUMA/1-1056 -------L---LSDLQTALKSYWL-NFH-PQYPILHKPSFDIE-KAPSILVLSMIMTGAS
tr|Q6CCW4|Q6CCW4_YARLI/1-954  -------PN--IVNLSKYLLRFWD-VIN-AQIDVIHRGTFRVN-SSPPGLLWSMILMGAG
tr|Q6BVW6|Q6BVW6_DEBHA/1-750  -------PDFNIPTFEYCLEVYWS-VFH-IQFPILHRASFNTS-TAHPLLVVAMIMIGSV
tr|G3AXI2|G3AXI2_CANTC/1-703  -------PDFISSSLEYCLTVYWE-IFH-VQFPILHKPSFNTL-AVSPLLTLSMIMMGAV
tr|G3B892|G3B892_CANTC/1-734  -------EDFKGESLQYYLEIYWK-YYH-PQFPILNKPSFSTR-KSHPILILSMITIGAY
tr|A5DPJ1|A5DPJ1_PICGU/1-778  -------EEFKRDRLQYFLENYWK-YYH-PQFPILNKPSFSTK-KSHPILLLSMLTIGAY
tr|G3BAE8|G3BAE8_CANTC/1-795  -------SYFTAENIEKYLVNFWC-IYH-IQFPIIHRPTFSTT-TANPLLLLSIMTIGSS
tr|Q6BR11|Q6BR11_DEBHA/1-896  -------PDFNIRHIKECLGSYWN-IFH-VQYPILHKPSFSTL-EAHPLLLLSMISMGAS
tr|A3LSD3|A3LSD3_PICST/1-794  -------FLLDTEQLRICLDIYWA-VYH-VQFPILHRPSFSAD-DVHPFLLLSMIMMGAG
tr|Q6BVX1|Q6BVX1_DEBHA/1-795  -------MDFGAVQIERSLEIYWS-IFH-VQYPILHRPSFYTP-EVHPLLLLSIIMIGAG
tr|A5DAB0|A5DAB0_PICGU/1-756  -------LGFSSAKAERTLSIYWD-FFH-VQFPILHKPSFNTS-AAHPLLLLSMVMIGAA
tr|C4R4P7|C4R4P7_PICPG/1-792  -------ADFEPVVIRYCLNVFWT-VFH-PQYPFIHRPTFKSA-EAHPLLLLSIIMVGLG
tr|F2QWA1|F2QWA1_PICP7/1-801  -------ADFEPVVIRYCLNVFWT-VFH-PQYPFIHRPTFKSA-EAHPLLLLSIIMVGLG
tr|K0KMP2|K0KMP2_WICCF/1-877  -------DY--LQYLEKFMDLYWT-CFH-IQYPIIHRPSFNTA-TCPPILLLSMIMTGAS
tr|G3BEL9|G3BEL9_CANTC/1-768  -------SNFTLKNMKLFLSNYWS-AYH-PQFPVLHKPSFSTP-DAHPLLLLSMALIGSS
tr|C4QWW5|C4QWW5_PICPG/1-736  -------SDFTLPLIETSLQSYWT-FHH-PQFPIIHKPSFSTK-RAHPYLVLAMIMVGAT
tr|F2QMM0|F2QMM0_PICP7/1-744  -------SDFTLPLIETSLQSYWT-FHH-PQFPIIHKPSFSTK-RAHPYLVLAMIMVGAT
tr|G8YAR6|G8YAR6_PICSO/1-758  -------PDFENSKIEKYFQTYWL-VYH-PQYPILHRPTFSYY-KAEPLLLLAIIVLGSS
tr|A5DJ30|A5DJ30_PICGU/1-819  -------PEFGVRQIERCLQVYWL-IYH-PQYPILHKPSFSNY-DAHPLLLLAMIMLGAG
tr|G3AWD1|G3AWD1_CANTC/1-819  -------PDFGVPQIERYLDIYWL-IFH-PQYPILHRPSFDNT-TAPPLLLLAMIMTGAG
tr|Q6BHC9|Q6BHC9_DEBHA/1-814  -------PDFNLIQIERFLEIYWL-IYH-PQYPILHRPSFTNF-ECHPLLLLAMIMLGAS
tr|A3LQR5|A3LQR5_PICST/1-724  -------PDFGCLQIEECLSNYWL-LYH-PQYPILHRPSFLNS-EAPPLLLLAMVMLGSN
tr|W1QHA3|W1QHA3_OGAPD/1-782  -------ADFEVYKVRLFLKLYWR-MYH-SQYPILHRPSFSTF-QVHPLLLLAMVMIGAS
tr|C5DHC3|C5DHC3_LACTC/1-881  -------PDFVAQKLEWFLEVYWL-LYH-SQYPILHRPSFSAH-DTPPLLLTSMIMMGAS
sp|Q9UTS5|ZAS1_SCHPO/1-897    HLQPNFLAMFTLESVSSWLNAYWS-MFH-VRWPILHRGTFQIT-QAPLDLLLSMITLGMH
sp|Q9UTS5-2|ZAS1_SCHPO/1-845  HLQPNFLAMFTLESVSSWLNAYWS-MFH-VRWPILHRGTFQIT-QAPLDLLLSMITLGMH
tr|S9VU09|S9VU09_SCHCR/1-843  MLSTDYLAMVTPESIGVWVNAYFS-YFH-IRWPILHRGTFQIS-QTPLELLLAMITLGMH
tr|S9RAA4|S9RAA4_SCHOY/1-844  MLSIDYLNMVTPESISTWVNAYWS-YFH-IRWPILHRGTFQLS-QTPLELLLAMITLGMH
tr|Q0TWL4|Q0TWL4_PHANO/1-791  -SQVSISSFPSADCLDKLIKVGIA-KRT-EADAWIHPYTFDAE-ASRPEFLTALVVAGCI
tr|M2RT19|M2RT19_COCSN/1-707  -SQVTISSFPSADCLDKLIKVGIA-KRT-EGDAWIHPYTFHSD-TARPEFLTALVVAGCI
tr|N4WI92|N4WI92_COCH4/1-715  -SQVTISSFPSAECLDKLIKVGIA-KRT-EGDAWIHPYTFNPD-TARPEFLTALVVAGCI
tr|B2WNT6|B2WNT6_PYRTR/1-710  -SQVSISSFPSVDCLDKLVKVGIA-KRT-EGDAWIHPYTFDAD-TVRPEFLTALVVAGCI
tr|R0KTN2|R0KTN2_SETT2/1-703  -SQVSISSFPSADCLDKLVKVGIA-KRI-EGDAWIHPYTFDAD-SARPEFMTALVVAGCI
tr|R0K4V8|R0K4V8_SETT2/1-828  -HQRILSSFPSLEVLEYLLSRELAEHSQ-EADSWLHIPSFDPN-TACTELVLGLVIAGAF
tr|M7UBH6|M7UBH6_BOTF1/1-855  -YANGIPSFPSLDLLNYIIEAFFCQQSN-QVGNWIHTPTICLK-DVRPELLIAIVAVGST
tr|N4U8W4|N4U8W4_FUSC1/1-806  -KLAIIRAFPHSEILSKLIESFFSHHRV-QTDSWIHGPSFEPN-QQGAELILTIVNMGTM
tr|K9G6X0|K9G6X0_PEND2/1-862  -FSLNAASFPSPELLDRLIRYFLTVPFS-SAGAWIHRSTFTPK-KSRPELLLAMAAAGAV
tr|B8LWM3|B8LWM3_TALSN/1-893  -NISQAVSFPSVDLLDSFIQYYLTAPFS-NVRSWLHLPTLNFR-KSRSELLLGLAAAGAV
tr|Q5B7T9|Q5B7T9_EMENI/1-874  -ISAVLSSFPSVQLLDSLIRYYLTAPFS-SAHSWIHRGTFNPQ-KLCPELLLAMAAAGAV
tr|C8VHN1|C8VHN1_EMENI/1-880  -ISAVLSSFPSVQLLDSLIRYYLTAPFS-SAHSWIHRGTFNPQ-KLCPELLLAMAAAGAV
tr|A1D0Y5|A1D0Y5_NEOFI/1-870  -ISAVLSSFPSAQLLDSLIRYYLTAPFS-TASTWIHRATFRPR-LVCPELLLAMAAAGAV
tr|Q70FJ3|Q70FJ3_ASPFM/1-867  -IPAVLSSFPSAQLLDSLIRYYLTAPFS-TANTWIHRATFRPR-QVCPELLLAMAAAGAV
tr|Q4WR40|Q4WR40_ASPFU/1-866  -IPAVLSSFPSAQLLDSLIRYYLTAPFS-TANTWIHRATFRPR-QVCPELLLAMAAAGAV
tr|G3Y041|G3Y041_ASPNA/1-811  -VPRIIKSFPSTELLDGLIQDYFAYQSH-QLDPFIHAPTFYPN-EESSDMLTALAASGAV
tr|M2LIV5|M2LIV5_BAUCO/1-846  -IPRAVACFPSISLLDSLFQFSLTSPGS-HAKHWIHAPTLLAG-QSRPEVLAAIIAAGAV
tr|M2WLE5|M2WLE5_MYCP1/1-902  -IPRAVACFPSIGLLDSLFQFSLTSPGS-HAKHWIHAPTLLAG-QTRPEVLAAIVAAGAV
tr|M7X1B9|M7X1B9_RHOT1/1-1013 GHL-RDDPRLGVQQMAHYLALFWV-KVHETQAPAVHRASFRPN-SAPTPLLLAMMLLGSY
tr|U5H0S9|U5H0S9_USTV1/1-1017 KPL-RNDPRMSRAAMVQYLEDFWL-RIHETQVPGIHRASFKTN-RTKTPLLLSMLLLGCY
tr|G3XVX6|G3XVX6_ASPNA/1-840  -IIDGNTALLSMDNMHEYISLFFR-FFN-SSYPMVHVATLDIE-GGDPIFLLSIIILGQT
tr|S0E035|S0E035_GIBF5/1-840  -SIDEKTADLSLDRMQEYLDLFFA-NFN-SCYPMIHTPTLEVL-DAEPLFLLSLIVFGAT
tr|S3DE64|S3DE64_GLAL2/1-884  -LITRQHPLLSLPALQNYCDLFFC-RFN-LTYPLIHQATFEPS-QVEPLLLVSILLLGAT
tr|M2YVJ9|M2YVJ9_MYCFI/1-857  -VVMFDHPRLSLQSMQTYLDLFFT-RFN-VAYPLMHAATFSPP-ATEPILLTTIILLGAT
tr|M2WLZ8|M2WLZ8_MYCP1/1-852  -VVSFDNPLISRTSLQSYLDSFFT-RFN-PVYPLIHMPTFATG-NTEPLLLASIIILGAT
tr|S7ZQ44|S7ZQ44_PENOX/1-1060 -EIFDTDDFPEPEECTRYLFSYLS-SFQ-PVYPIFHIPTFDVN-EHHWVLVLAILAIGCQ
tr|B6HKE4|B6HKE4_PENCW/1-1035 -EVFESERFPTADECNQFTILFFN-SFQ-AVYPILHLPKFDPN-TSHWLLTLSIIALGCH
tr|G7X9Q8|G7X9Q8_ASPKW/1-1017 -PKFETDHLPGAETLSSFIDLYFV-HFQ-PVYPIFHTPTFDIN-KCHWIVVLALSAVGCH
tr|A2RA85|A2RA85_ASPNC/1-1046 -PKFESDHLPDAETLSSFINLYFV-HFQ-PVYPIFHTPTFDIN-ECHWLVVLALSAIGCH
sp|Q9US36|KLF1_SCHPO/1-781    QLSEEALQYITRSRVNLWIAHYWK-DFH-PRWPFLHRGTLKVD-EAPVELLLAMITMGMH
tr|E6RAD3|E6RAD3_CRYGW/1-721  PE---F--DVPLSWVIEALQTYWT-RTA-PTFPFIHRGTFDLD-AAPTELVLMMAVVGSV
tr|Q55NQ1|Q55NQ1_CRYNB/1-717  PE---F--DVPLSWVIEALQTYWT-RTA-PTFPFIHRGTFDLD-TAPTELVLMMAIIGSV
tr|J9VRY6|J9VRY6_CRYNH/1-721  PE---F--DVPLSWVIEALQTYWT-RTA-PTFPFIHRGTFDLD-TAPTELVLMMAIIGSV
tr|M7WMQ1|M7WMQ1_RHOT1/1-666  QSL-ASHPLATCSTFSSALSRYWQ-TFH-PQLPIVHTSTFDPT-RSL-GLLSAMIVVGLC
tr|G0SUS7|G0SUS7_RHOG2/1-666  QHL-VNHPLATCSTFSSALSRYWL-SFH-PQLPIVHTSTFDPT-RSL-GLLSAMIVVGLC
tr|C7ZE77|C7ZE77_NECH7/1-881  -PRFRHIAIPPAPVLNAWVQLYFE-FFH-PVLPILHKSTFSAS-KRHWLLIFTVAALGAH
tr|S0EPW3|S0EPW3_GIBF5/1-889  -PHFRNLAIPPTPVLNAWVQLYFE-YFH-PVMPILHKATFSSS-KRHWLLIFTVAAIGAH
tr|N4U890|N4U890_FUSC1/1-890  -PHFRNLAIPPTPVLNAWVQLYFE-YFH-PVMPILHKSTFSSS-KRHWLLIFTVAAIGAH
tr|Q0CBW7|Q0CBW7_ASPTN/1-853  -PEAPLSSLYSLDVLHVCTELYFE-HFH-QQFPILHKSTFEAR-SSSWLLYIAVAAVGSQ
tr|D5GEN5|D5GEN5_TUBMM/1-856  AEE----PLPSVDFLNLCVQMYFT-KCS-ILLPILHRATFKPT-PENSFLLLTICTLGSL
tr|W2RYE3|W2RYE3_9EURO/1-749  PDE----NLPSADFLNLCVRTYFE-RFH-PVFPIVHAATFRPS-KTNAVLLLSMCSIGSL

tr|F7VTY7|F7VTY7_SORMK/1-925  SLRMRNCGD------CYTHYDVVADIIVLGVRLDILDTV-DA----IPPIA-LWVAQALV
tr|V5IL83|V5IL83_NEUCR/1-924  SLRMRNCGD------CYTHYDVVADIIVLGVRLDILGTE-EA----IPPIA-LWVAQALV
tr|G4UEE4|G4UEE4_NEUT9/1-891  SLRMRNCGD------CYTHYDVVADIIVLGVRLDILGTE-EA----IPPIA-LWVAQALV
tr|B2B6E5|B2B6E5_PODAN/1-883  SLRGRDTNG------NLPDYGGFADVMITGVRWEIVTAE-EA----SPPVA-LWVAQALL
tr|J4W246|J4W246_BEAB2/1-875  SLRNRDETG------QKSEYGAFADVIIHSVRWEILTSD-DS----APPAN-LWVAQALL
tr|T5A4C1|T5A4C1_9HYPO/1-869  SLRGRDTIG------QLSEYGTFADVIISSVRWEILTSD-DA----APPIG-LWVAQALL
tr|E9EKZ0|E9EKZ0_METAR/1-833  SLKSRDTTG------QLKEYGAFADVIICSVRWEILTSD-DS----APPVG-LWVAQALL
tr|E9E2H3|E9E2H3_METAQ/1-823  SLKSRDTTG------QLKEYGAFADVIICSVRWEILTSD-DS----APPVG-LWVAQALL
tr|G9MZH3|G9MZH3_HYPVG/1-873  SLRGRDMSG------QLSEYGAFADVVISCVRWEILTSD-DS----APPAS-LWVLQALL
tr|N4VFX0|N4VFX0_COLOR/1-848  SLSSRDTTG------NLEQYAGLGDVMISSLRWEILTAD-EA----SPPVG-LSVAQSLL
tr|E3QTT7|E3QTT7_COLGM/1-844  SLSSRDSTG------NLEQYGGFADVIISSIRWEILTAE-EA----SPPVG-LYIAQSLL
tr|M7TTV0|M7TTV0_BOTF1/1-1030 LLDNTYAED------VTQAGAELSNFLAWHLRWEIFSDQ-QF----RPPAK-LWVFQALL
tr|L8G8P2|L8G8P2_PSED2/1-1049 CLGKMHGYH------ITQSGAELANFLAWHLRWEIFSDV-HF----RPPAK-LWVFQALL
tr|S3CYK5|S3CYK5_GLAL2/1-1027 CLDKMHGYE------VTQAGAELSNFLAWHLRWEIFSDY-HF----RPPAK-LWVFQALL
tr|K1XG42|K1XG42_MARBU/1-1024 CLDKIHGYE------VTQAGAELSNFLAWHLRGEIFNDH-HF----SPPAK-LWVFQALL
tr|E9F2J8|E9F2J8_METAR/1-980  CLDRTYGQQ------VLTAGAKLSNFIARHLRWEIFMNE-NF----RPPAK-LWVFQTLI
tr|G4MVQ7|G4MVQ7_MAGO7/1-1007 CLDKEHGPK------IRTAGAQLSNFLAWDLRWALFRDSQNF----GPPAK-LWVFQSLL
tr|L7J7P2|L7J7P2_MAGOP/1-998  CLDKEHGPK------IRTAGAQLSNFLAWDLRWALFRDSQNF----GPPAK-LWVFQSLL
tr|G9P128|G9P128_HYPAI/1-966  CLDRTHGTK------VTMAGAEVSNFLAEHLRWEVFMER-SF----RPPAK-LWVFQTLI
tr|G0RB51|G0RB51_HYPJQ/1-955  CLDRTHGTK------VTMAGAEVSNFLAEHLRWEVFMDR-SF----KPPAK-LWVFQTLI
tr|G9MSQ9|G9MSQ9_HYPVG/1-1000 CLDRTHGTK------VTMAGAEVSNFLAEHLRWEVFMER-SF----RPPAK-LWVFQTLI
tr|U7PWT8|U7PWT8_SPOS1/1-1097 CLDKSHNQE------TIKAGAELSNFLAWHLRWELFMDP-NF----RPPAK-LWVFQTLL
tr|C7Z7J5|C7Z7J5_NECH7/1-989  CLDRTHGHK------VTKAGAQLSNFLAWHLRWDIFMDV-SF----RPPAK-LWVFQALI
tr|K3VQ22|K3VQ22_FUSPC/1-983  CLDRTHGHK------VTRASAQLSNFLAWHLRWDIFMDV-NF----RPPAK-LWIFQSLI
tr|S0DNT7|S0DNT7_GIBF5/1-985  CLDRTHGHN------VTRASAQLSNFLAWHLRWDIFMDV-SF----RPPAK-LWIFQALI
tr|M4FLS4|M4FLS4_MAGP6/1-1028 SLDEAQGAH------VTKAGARLSNFLAWDLRWALYMDS-NF----GPPAK-LWVFQAMI
tr|J3NNR3|J3NNR3_GAGT3/1-1014 SQDEAQGAQ------VAKAGARLSNFLAWDLRWALYMDP-NF----GPPAK-LWTFQAMI
tr|S3C8W1|S3C8W1_OPHP1/1-1078 CLDKTHEIE------IIKAGAELSNFLAWHLRWELFMHA-NF----RPPAK-LWVFQTLL
tr|F0XFK3|F0XFK3_GROCL/1-1008 CLDKAHGQK------TIKAGAELSNFLASHLRWELFMDP-NF----RPPAK-LWVFQTLL
tr|E3Q9W3|E3Q9W3_COLGM/1-997  CLDKTHGQK------VTKAGAQLSNFLAWHLRWEIFMDP-NF----RPPAK-LWVFQTLL
tr|N4UXI7|N4UXI7_COLOR/1-990  CLDKTHGQK------VTKAGAQLSNFLAWHLRWEIFMDP-NF----RPPAK-LWVFQALL
tr|T0M1Q1|T0M1Q1_COLGC/1-999  CLDKTHGQK------VTKAGAQLSNFLAWHLRWEIFMDP-NF----RPPAK-LWLFQTLL
tr|V5IQQ6|V5IQQ6_NEUCR/1-996  CLDKAYGQK------VTKAGAELSNFLAWHLRWEMFQDP-NC----RPPAK-LWVFQTLL
tr|F7VRR5|F7VRR5_SORMK/1-997  CLDKAYGQK------VTKAGAELSNFLAWHLRWEMFQDP-NC----RPPAK-LWVFQTLL
tr|B2AZ12|B2AZ12_PODAN/1-1005 CLDKTHGQK------VTKAGAQLSNFLAWHLRWEMFQDP-NC----RPPAK-LWVFQTLL
tr|G2QYF4|G2QYF4_THITE/1-1008 CLDKAHGQK------VTKAGAQLSNFLAWHLRWEMFQDP-NC----RPPAK-LWVFQTLL
tr|M3B1F1|M3B1F1_SPHMS/1-1050 CLDRTHTTE------HIRICAELSFFCAYHIRWEVFKDA-EF----RPTAK-LWTFQTML
tr|N1PDM6|N1PDM6_MYCP1/1-1061 CLERTHAAE------LIRNCAELAFFCAHHIRWEVFKDA-EF----RPTAK-LWTFQTML
tr|M2YPB8|M2YPB8_MYCFI/1-916  CLERTHSPD------QIKNCAELAFFAAYHIRWEVFRDP-EF----RPTAK-LWTFQTML
tr|M2N3L8|M2N3L8_BAUCO/1-946  CLERTHTYQ------QTQNCAELSFFMAYHIRWEVFKDA-EF----RPTAK-LWTFQTML
tr|J4KMM7|J4KMM7_BEAB2/1-890  SLDKKRGTE------VTMAGVRLSNFLVTHLRWEVFMDA-GF----RPPAK-LWIFQTLI
tr|D5G764|D5G764_TUBMM/1-1046 LIGTKVDPT------VAQAATDLSVILAWNLRWQIFSDM-AF----RPPAK-LWVFQALL
tr|K2RSL8|K2RSL8_MACPH/1-1056 CLEKSFGQE------VTTTCAELANFLAWHLRWEIFMDA-DF----RPPAK-LWVFQALI
tr|E4ZHR8|E4ZHR8_LEPMJ/1-1040 CLEKNYGHE------TTQACAQLSSFLAWHLRWELFMDA-DF----RPPAK-LWIFQSLL
tr|Q0U6N6|Q0U6N6_PHANO/1-973  CLEKNYGHE------VTQACAALSNFLAWHLRWELFMDA-DF----RPPAK-LWIFQSLL
tr|E3RYK5|E3RYK5_PYRTT/1-1041 CLEKNYGQE------TTEACASLSNFLAWHLRWELFMDA-DF----RPPAK-LWIFQGLL
tr|B2WMX1|B2WMX1_PYRTR/1-995  CLEKNYGQE------TTEACASLSNFLAWHLRWELFMDA-DF----RPPAK-LWIFQGLL
tr|R0K2H3|R0K2H3_SETT2/1-994  CLEKNYGQE------TTQACAELANFLAWHLRWEMFMDA-DF----RPPAK-LWIFQGLL
tr|M2RD70|M2RD70_COCSN/1-1032 CLEKTYGRE------TTQACAELANFLAWHLRWEMFMDA-DF----RPPAK-LWIFQGLL
tr|M2TNU5|M2TNU5_COCH5/1-1002 CLEKTYGRE------TTQACAELANFFAWHLRWEMFMDA-DF----RPPAK-LWIFQGLL
tr|N4XAI8|N4XAI8_COCH4/1-1014 CLEKTYGRE------TTQACAELANFFAWHLRWEMFMDA-DF----RPPAK-LWIFQGLL
tr|U1I0G2|U1I0G2_9EURO/1-1020 TLDKAYGNT------LTDDAAEFANFIAWHVRWEIVRDE-GY----RPPAK-LWVFQTLI
tr|V9D2R3|V9D2R3_9EURO/1-1120 TLDKAYGTN------LTDSAAEFANFVVWHLRWEIVRDV-DF----RPPAK-LWVFQTLL
tr|H6BS06|H6BS06_EXODN/1-1115 TLDKAYGTS------LTDSAAEFANFVAWHVRWEIVRDE-DF----RPPAK-LWVFQTLL
tr|S8A1W2|S8A1W2_DACHA/1-1099 CVDRIQFPQ------LSAAAADLSCVLAMNLRWQIFDHS-DF----RPPAK-LWIFQALI
tr|B6QPJ3|B6QPJ3_PENMQ/1-936  TLERMHGQT------VIDGAAELANFLAWHIRWEIFMDV-DC----RPPAK-LWVFQALL
tr|B8M3W7|B8M3W7_TALSN/1-946  TLEKMHGQS------VIDAAAELANFLAWHIRWEIFMDV-DF----RPPAK-LWVFQTLL
tr|V5I0D3|V5I0D3_BYSSN/1-1026 TLDKAHGAE------VTETAADLANFVAWHLRWEIFMDG-DF----RPPAK-LWVFQTLL
tr|S7ZEX8|S7ZEX8_PENOX/1-807  TLDKAHGQA------TTEAAAELATFIAWHLRWEIFMDP-DF----RPPAR-LWVFQALL
tr|B6HD73|B6HD73_PENCW/1-775  TLDKIHGQS------ATEAAAELASFIAWHLRWEIFMDA-DF----RPPAK-LWVFQSLL
tr|K9GEC6|K9GEC6_PEND1/1-773  TLDKIHGQP------ATEAAAELASFIAWHLRWEIFMDA-DF----RPPAK-LWVFRSLL
tr|G7XGJ0|G7XGJ0_ASPKW/1-1020 TLDGIHGSE------VTEAAAELANFIAWHLRTELFMDA-DF----RPPAK-LWIFQALL
tr|G3Y058|G3Y058_ASPNA/1-1021 TLDRIHGSE------VTEAAAELANFIAWHLRTELFMDA-DF----RPPAK-LWIFQALL
tr|Q5AY97|Q5AY97_EMENI/1-998  TLDSIHGQE------VTEAASELADFIMWHLRWEIFMEG-DF----RPPAK-LWVFQALL
tr|A1CDS9|A1CDS9_ASPCL/1-1029 TLDNIHGQE------VTETAAELANFIGWHLRWEIFMDA-DF----RPPAK-LWVFQALL
tr|Q4WGR5|Q4WGR5_ASPFU/1-1039 TLDNIHGQE------VTETAAELANFIGWHLRWEIFMDA-DF----RPPAK-LWVFQALL
tr|Q2USE2|Q2USE2_ASPOR/1-1011 TLDKIHGPE------LTEAASELADFIVWHLRWELFMDA-DF----RPPAK-LWVFQALL
tr|B8MXA5|B8MXA5_ASPFN/1-1011 TLDKIHGPE------LTEAASELADFIVWHLRWELFMDA-DF----RPPAK-LWVFQALL
tr|C5FFJ4|C5FFJ4_ARTOC/1-1080 TLDSNRGQQ------FTDMASELANFICVHLRWELFMDP-DF----RPPAK-LWVFQTLL
tr|E4V3J5|E4V3J5_ARTGP/1-1102 TLDNNRGQQ------FTDTASELANFICVHLRWELFMDP-DF----RPPAK-LWVFQTLL
tr|D4D569|D4D569_TRIVH/1-1104 TLDNNRGQQ------FTDTASELANFICVHLRWELFMDP-DF----RPPAK-LWVFQTLL
tr|D4AY51|D4AY51_ARTBC/1-1107 TLDNNRGQQ------FTDTASELANFICVHLRWELFMDP-DF----RPPAK-LWVFQTLL
tr|F2SS79|F2SS79_TRIRC/1-1100 TLDNNRGQQ------FTDTASELANFICVHLRWELFMDP-DF----RPPAK-LWVFQTLL
tr|F2RZ03|F2RZ03_TRIT1/1-1102 TLDNNRGQQ------FTDTASELANFICVHLRWELFMDP-DF----RPPAK-LWVFQTLL
tr|F2Q234|F2Q234_TRIEC/1-1103 TLDNNRGQQ------FTDTASELANFICVHLRWELFMDP-DF----RPPAK-LWVFQTLL
tr|C4JFU1|C4JFU1_UNCRE/1-1006 TLESEHGQE------VTEAAADFSNFVAWHLRWEIFRDP-DF----RPPAR-LWVFQTLL
tr|J3K5N7|J3K5N7_COCIM/1-1053 TLEKEHGQA------AIEAAADFSNFVAWHLRWEIFRDP-DF----RPPAK-LWVFQTLL
tr|E9DEZ8|E9DEZ8_COCPS/1-1055 TLEKEHGQA------AIEAAADFSNFVAWHLRWEIFRDP-DF----RPPAK-LWVFQTLL
tr|C1GYX1|C1GYX1_PARBA/1-1086 TLDKIHGHA------VSIATSELANFLIWHIRWEIFMDA-DF----QPPAK-LWVFQALL
tr|C1G7R2|C1G7R2_PARBD/1-1088 TLDKIHGQA------VSIATSDLANFLIWHIRWEIFMDA-DF----QPPAK-LWVFQALL
tr|F2TPQ4|F2TPQ4_AJEDA/1-1083 TLDKGHGHQ------VTEAASDLANFLAWHIRWEIFMDV-DF----QPPAK-LWVFQTLL
tr|F0U6V5|F0U6V5_AJEC8/1-1084 TLDKNHGHH------VTEAASELANFLAWHIRWEIFMDV-DF----QPPAK-LWVFQTLL
tr|C8VJW0|C8VJW0_EMENI/1-865  YSSREA--------------HQLAVGIHDGLRNQLFCHG-AF----SPQPDELWVLQAML
tr|B6Q545|B6Q545_PENMQ/1-873  YSTREA--------------HWLAVGIHDKLQSRLLCHD-AF----SPQPD-LWVLQTAL
tr|B8MIU6|B8MIU6_TALSN/1-806  YSTREA--------------HQLAVGVHDKLRNQLLCHQ-DF----SPQPA-LWVLQTML
tr|V5GEC2|V5GEC2_BYSSN/1-951  YSSREA--------------HQLAVRIHDTLRNHLFAHV-AF----SAQPD-LWMLQTML
tr|C1GXQ8|C1GXQ8_PARBA/1-992  YSSREA--------------HQLAVGMHDSLRNQLFSHP-SF----SSQPD-LWVLQAMI
tr|C1GGX6|C1GGX6_PARBD/1-1000 YSSIEA--------------HQLAVGMHDSLRNQLFSHP-SF----SSQPN-LWILQAMI
tr|F0UQZ0|F0UQZ0_AJEC8/1-902  YSTMEA--------------HQLAVGMHDSLRNQLFSHQ-SF----SPQPD-LWVLQAMM
tr|C0P184|C0P184_AJECG/1-914  YSTMEA--------------HQLAVGMHDSLRNQLFSHQ-SF----SPQPD-LWVLQAMM
tr|F2THY2|F2THY2_AJEDA/1-995  YSNREA--------------HQLAVAMHDSLRNQLFSHQ-SF----SSQPD-LWVLQAMM
tr|C5K3M6|C5K3M6_AJEDS/1-957  YSNREA--------------HQLAVAMHDSLRNQLFSHQ-SF----SSQPD-LWVLQAMM
tr|G8BJ79|G8BJ79_CANPC/1-832  SFNSGE-----------TTEHSIAQLFAEELRYAIFKHE-DF----LQ-SR-PWVIQALN
tr|H8X2V3|H8X2V3_CANO9/1-823  CFNGSE-----------TTEYLIAQLFAEELRYAIFKHD-DF----LQ-SK-PWVIQALN
tr|G8YG95|G8YG95_PICSO/1-1083 YTSGYCF--IDAANKTRTPEFTFATKIIKPLRFMLFQHK-DF----DAPVK-LWVLQCLC
tr|Q6BU13|Q6BU13_DEBHA/1-1176 YCTSSDKSNDKQRRRKKSPEFKFCLSIATPLRFMIFQHE-DF----KSPVK-VWILQSLN
tr|A5DCN6|A5DCN6_PICGU/1-1057 YCHSAE----AALDNKKTPERLLSDLVIPPIRYVIFEHE-DF----KTPIR-LWILQSLN
tr|G3ARB4|G3ARB4_SPAPN/1-1009 YASPTTA-EQLAIVHRKSPEFKFTLKCAIPLRFMIFQDE-GF----QSPVK-LWVLQSLN
tr|A3LQ05|A3LQ05_PICST/1-1158 YSSPTLS-EALAKAHKKSVEFKFSMMIASPLRYMIFQHE-DF----KTPVR-LWVLQSLN
tr|G3AYJ3|G3AYJ3_CANTC/1-1051 YCTPADKPDHLSQPRSKSPEYKLALAIATPLRFAVFQHD-GF----KSPVK-LWVLQSLN
tr|C4XVP5|C4XVP5_CLAL4/1-1165 YYPGTVD-DDDDQEVKMSPEYKLASMIAKPLRYALFQHE-DF----KSPVK-VWILQSLN
tr|Q5A4D7|Q5A4D7_CANAL/1-1087 YSFPENA-LLLAKESKKSAEFKFALQLAKPLRFSIFEHE-DF----KSPVK-LWILQSLN
tr|B9WEJ4|B9WEJ4_CANDC/1-1091 YSFPENA-LLLAKESKKSSEFKFALQLAKPLRFAIFEHE-DF----KSPVR-LWILQSLN
tr|M3JT51|M3JT51_CANMX/1-1042 YSFPETA-EALAKEYKQSPEFKFTLQLAKPLRFAIFEHE-DF----KSPVK-LWILQSLN
tr|H2AQ53|H2AQ53_KAZAF/1-1063 YLGASFR-------------ETISDPICGPLRWIIFSHS-DF----QPPSK-NYIIQSLL
tr|J7RY04|J7RY04_KAZNA/1-1177 FLGPSYR-------------EEISDTICGPLRWVIFSHP-DF----QPPSR-TYIIQSLL
tr|G0VAK8|G0VAK8_NAUCC/1-1196 YLGGNYK-------------ETISDPICGPLRWIIFSHP-DF----QPPSQ-TYIIQSLL
tr|G8ZWC0|G8ZWC0_TORDC/1-1064 FLESDYR-------------ETISDIICAPLRWIYFSHD-DF----QPPSK-TYIIQSLL
tr|W0THF8|W0THF8_KLUMA/1-1056 YLGSANR-------------RSISDVIAGPLRWLIFSHE-DF----QPTSE-TYIIQALL
tr|Q6CCW4|Q6CCW4_YARLI/1-954  LDGN----------------QTFANKISHPLRWILFASP-DC----QPPAK-LWVFQALM
tr|Q6BVW6|Q6BVW6_DEBHA/1-750  LSYSARD----IL----KDPTGLSLTIGTDLRWLIFKSR-KY----G-PSQ-LWELQSLL
tr|G3AXI2|G3AXI2_CANTC/1-703  LSYSSQTAS--PL----IDASGLSLLIGSELRWLIFRHR-RP----N-KSD-PWELQSLL
tr|G3B892|G3B892_CANTC/1-734  LSSTLKSDSS-------RKGRFFSESIAVPLRWAIYKSK-EF----KPPPK-LWVVQSLV
tr|A5DPJ1|A5DPJ1_PICGU/1-778  LSSTLQQD----------KSRIFSDSIASPLRWDIYKSK-EF----KPPPK-LWVVQSLV
tr|G3BAE8|G3BAE8_CANTC/1-795  LESRMCHEPERK-----LRYIKLAESIADPLRWLICSHG-EV----LESST-SWLLQSLL
tr|Q6BR11|Q6BR11_DEBHA/1-896  LRSRNNRFDCNSF----KNIHKLADEIAEPLRWLIFSTS-EL----TAHIT-PWVIQSLL
tr|A3LSD3|A3LSD3_PICST/1-794  LMDVNDTTAMSII----PHPQKLADCIAVPLRWLISSSE-EF----GSPTR-AWMIQSLV
tr|Q6BVX1|Q6BVX1_DEBHA/1-795  LSYHTGQDESQIF----KDAHCLADTIAEPLRWLICSSD-EF----TSPAK-SWIIQSLI
tr|A5DAB0|A5DAB0_PICGU/1-756  MSPYSENDEWPVL----GDSRQLLETIAFPLRWLISSSD-EF----CSPAK-PWILQSLI
tr|C4R4P7|C4R4P7_PICPG/1-792  FVNKNPDHRIDS-ISI-TDSYSLGNIIAHPLRWLICSSH-EF----TTPPE-LWIIQSLI
tr|F2QWA1|F2QWA1_PICP7/1-801  FVNKNPDHRIDS-ISI-TDSYSLGNIIAHPLRWLICSSH-EF----TTPPE-LWIIQSLI
tr|K0KMP2|K0KMP2_WICCF/1-877  YATAEPSST--FT----RDPREFADLIAEPLRLIIFSSD-EF----HPPSE-IHIIQSLL
tr|G3BEL9|G3BEL9_CANTC/1-768  LCQSAPAPGYWDLIDS-DTIVELSDKIARPLRWLLLSCP-EA----APPCK-SWLIHSLL
tr|C4QWW5|C4QWW5_PICPG/1-736  YDKST---------------VSICDKIGLPLRWSICSCE-EF----APPPK-SWVIQSLN
tr|F2QMM0|F2QMM0_PICP7/1-744  YDKST---------------VSICDKIGLPLRWSICSCE-EF----APPPK-SWVIQSLN
tr|G8YAR6|G8YAR6_PICSO/1-758  LIKCTGFVEIYSF----DNTQKLAEEIAGPLRWLIFSSS-DC----RPPAK-LYIIQSLL
tr|A5DJ30|A5DJ30_PICGU/1-819  LSTCTGNDESAIF----HHPKALADEIAGPLRWLILSNS-DC----KPPAR-LWVIQSLL
tr|G3AWD1|G3AWD1_CANTC/1-819  LSACTGMPE-PLL----ENPHRLADDIAGPLRWLIFASP-AC----MPPAT-VWVIQSLL
tr|Q6BHC9|Q6BHC9_DEBHA/1-814  LTSCTGYQEAVLF----HNPEKLANEIAEPLRWLIFSNP-DC----KPPAK-VWVVQSLL
tr|A3LQR5|A3LQR5_PICST/1-724  FVPCAKSAD-SLL----RNPKALADQIAEPLRWLIFANI-DC----RPPAK-VWVVQSLL
tr|W1QHA3|W1QHA3_OGAPD/1-782  FAKKCPMPEDVEL----SDPDGFADLIAYPLRWLIFSCD-EA----KPGCN-SWVIQSLL
tr|C5DHC3|C5DHC3_LACTC/1-881  LSKRTIEAVHIQL----VDPDGLSGMIAGPLRWLIFSSE-QA----KPPCK-SWVIQSLI
sp|Q9UTS5|ZAS1_SCHPO/1-897    SSNDLSI-------------RSLAVEIHTTLRYNIYQKQ-EF----GPPVS-LWVYQALF
sp|Q9UTS5-2|ZAS1_SCHPO/1-845  SSNDLSI-------------RSLAVEIHTTLRYNIYQKQ-EF----GPPVS-LWVYQALF
tr|S9VU09|S9VU09_SCHCR/1-843  FTNNPTD-------------RLLAIEIHSKLRFCVYEKE-EF----VPPIP-LWVYQMLL
tr|S9RAA4|S9RAA4_SCHOY/1-844  FTSNPSD-------------RLLAIEIHSKLRFFVYEKE-EF----IPPIP-LWIYQMLL
tr|Q0TWL4|Q0TWL4_PHANO/1-791  CFGIPSV-------------NKTGLVLQEIVRVALRELA-EHDNS--TTRE-LQYLQAMM
tr|M2RT19|M2RT19_COCSN/1-707  CFGIPSV-------------NKTGLVLQEIVRVSLRELA-ERDNG--VMRE-LQYLQACM
tr|N4WI92|N4WI92_COCH4/1-715  CFGIPSV-------------NKTGLVLQEIVRVSLRELT-ERDNG--VMRE-LQYLQACM
tr|B2WNT6|B2WNT6_PYRTR/1-710  CFGIPSV-------------NKTGLVLQEIVRVSLRELA-ERDNS--AMRE-LQYLQASM
tr|R0KTN2|R0KTN2_SETT2/1-703  CFGIPSV-------------NKTGLVLQEIVRDSLRELA-ERDNS--VMRD-LQYLQASM
tr|R0K4V8|R0K4V8_SETT2/1-828  RTDRAIF-------------LKFALALHELHQHLISRLF-YNDGR--NVRL-LEPIQCFV
tr|M7UBH6|M7UBH6_BOTF1/1-855  SISLPAI-------------WRMGLALQDVVRLSVSELW-ERANS--NTRK-LQPLQAWM
tr|N4U8W4|N4U8W4_FUSC1/1-806  FADSKIL-------------HSLGFALHEVARLSLPIMF-ESANS--MTRI-LWALQAFV
tr|K9G6X0|K9G6X0_PEND2/1-862  LTPDPPL-------------RKLGFAMQEVVRHRLPAAF-EADNT--LVRD-LELHQAFL
tr|B8LWM3|B8LWM3_TALSN/1-893  LAPDLAL-------------RKLGYAMHEVLRIQLTAAV-EEDNT--AARN-LEMHQGFY
tr|Q5B7T9|Q5B7T9_EMENI/1-874  LTPDPAL-------------RKLGFAMQEVVRLQLPSVF-EGNNT--TIRD-LHLHQAYL
tr|C8VHN1|C8VHN1_EMENI/1-880  LTPDPAL-------------RKLGFAMQEVVRLQLPSVF-EGNNT--TIRD-LHLHQAYL
tr|A1D0Y5|A1D0Y5_NEOFI/1-870  LTPDPSL-------------RKLGFAMQEVVRLQLPSVF-EGNNT--TIRD-LHLHQAYL
tr|Q70FJ3|Q70FJ3_ASPFM/1-867  LTPDPSL-------------RKLGFAMQEVVRLQLPSVF-ERNNT--TIRD-LHLHQAYL
tr|Q4WR40|Q4WR40_ASPFU/1-866  LTPDPSL-------------RKLGFAMQEVVRLQLPSVF-ERNNT--TIRD-LHLHQAYL
tr|G3Y041|G3Y041_ASPNA/1-811  RSAIPTI-------------RKLGYALMEVARLQMSTKY-ESDNR--ITRH-LRPSQTFA
tr|M2LIV5|M2LIV5_BAUCO/1-846  LTPDAAI-------------RKVGYAIQEAIRTAVQVQV-EEDNT--LMRD-LQIMQASL
tr|M2WLE5|M2WLE5_MYCP1/1-902  LTPDSSI-------------RKVGYAIQEAIRTAVQVQV-EEDNT--LMRD-LQIMQASL
tr|M7X1B9|M7X1B9_RHOT1/1-1013 FAPPES--------------YQLAVQLHPWFRGKVLCSP-DF----RPRSE-TWLIQTML
tr|U5H0S9|U5H0S9_USTV1/1-1017 FGPLES--------------QQLAVKLHSFFRGKVICSA-EF----KPRTE-LWLHQTIL
tr|G3XVX6|G3XVX6_ASPNA/1-840  YKNKDT--------------HQLSVYLYDALVPYILSGL-MS----VPIPD-LPILQSFL
tr|S0E035|S0E035_GIBF5/1-840  YKEKED--------------HQLSVCLYDAMTPYIMSGL-SG----IKVPD-LSILQAFM
tr|S3DE64|S3DE64_GLAL2/1-884  YGDKSG--------------HGLAVCIHDVLRAQIFQNT-AF----TAQPD-LWILQTIL
tr|M2YVJ9|M2YVJ9_MYCFI/1-857  YSDKDS--------------HQLAVCIHDVLRPQIFANP-AF----SAKPE-LWVLQAIL
tr|M2WLZ8|M2WLZ8_MYCP1/1-852  YASKEA--------------HQLAVCIHDVLRPHIFADP-KF----NAKPE-LWVLQAIL
tr|S7ZQ44|S7ZQ44_PENOX/1-1060 SSKTANC-------------DQTSAAFHEMLRRAILVEK-EKGST--RRAS-LDMLQAML
tr|B6HKE4|B6HKE4_PENCW/1-1035 VSHISEM-------------EQCTAALHELIRRGIYLEK-EKSRS--GQAS-LEILQAML
tr|G7X9Q8|G7X9Q8_ASPKW/1-1017 FAGSQEQ-------------IECAPVFHEFLRRATNVEE-EKYLV--DRAP-VWLLQASI
tr|A2RA85|A2RA85_ASPNC/1-1046 FAGSQEQ-------------SECAPVFHEFLRRAISVEE-EKYYV--DRAP-VWLLQASV
sp|Q9US36|KLF1_SCHPO/1-781    FVGDAFA-------------YSIAVSIHSTLRFSIYTHP-DF----KPPAS-LWVYQALL
tr|E6RAD3|E6RAD3_CRYGW/1-721  HMAPRRD-------------FSH---LVQKIRGVLVQEC-GL----D--MP-ISTLQTFC
tr|Q55NQ1|Q55NQ1_CRYNB/1-717  HMTPRRD-------------FSH---LVQKIRGVLVQEC-GL----D--MP-ISTLQTFC
tr|J9VRY6|J9VRY6_CRYNH/1-721  HMTPRRD-------------FSH---LVQKVRGVLVQEC-GL----D--MP-ISTLQTFC
tr|M7WMQ1|M7WMQ1_RHOT1/1-666  LQPDANV-------------RTFGQQLFPHVRPMLMLHE-AS----VPPIP-LGAFQALT
tr|G0SUS7|G0SUS7_RHOG2/1-666  LQPDANV-------------RTFGQQLFPHVRPMLMLHE-AS----VPPIP-LGAFQALT
tr|C7ZE77|C7ZE77_NECH7/1-881  FSGIKGA-------------YECSRAMHEFSRRQAAIMC-ENQNS--NGRE-LWMAQTIL
tr|S0EPW3|S0EPW3_GIBF5/1-889  FSSIKDA-------------QACSRAMHETIRRQCSTMC-ERQNS--NGRE-LWMSQTIL
tr|N4U890|N4U890_FUSC1/1-890  FSSIKDA-------------QACSRAMHETIRRQCSTMC-ERQNS--NGRE-LWMSQTIL
tr|Q0CBW7|Q0CBW7_ASPTN/1-853  YSRLPSR-------------SRIFCDLVNAIRVSLLRKL-SSTVS--LQNN-LELAQATL
tr|D5GEN5|D5GEN5_TUBMM/1-856  FIGSASA-------------RKQGERIFERVNKVILASW-EKRLVRGAGEE-LALIQSSL
tr|W2RYE3|W2RYE3_9EURO/1-749  FTGHPDA-------------VPRGIRLFERLNKAILSNW-EMLMRRGPDDT-FAMMQAAL

tr|F7VTY7|F7VTY7_SORMK/1-925  LLEFYEKLYSSRRLHERAQTFHEVTLNLLRRGSPLIGRSG---SESPPEPT---------
tr|V5IL83|V5IL83_NEUCR/1-924  LLEFYEKLYSSRLLHERAQTYHPVTLNLLRRGSPLIGRSG---SESPPEPT---------
tr|G4UEE4|G4UEE4_NEUT9/1-891  LLEFYEKLYSSRLLHERAQTYHPVTLNLLRRGSPLIGRSG---SESPPEPT---------
tr|B2B6E5|B2B6E5_PODAN/1-883  LLEFYEKMYSSRKLHERAHIYHSVALTLLRRGSPLIGRSG---SESPPEVT---------
tr|J4W246|J4W246_BEAB2/1-875  LVEFHEKLYSSRRFHERAHIYHSAFLTLLRRGSPLIGLSG---SESPAEPE---------
tr|T5A4C1|T5A4C1_9HYPO/1-869  LLEFYEKLCSSRKLHERAHIYHPAFLTLLRRGSPLIGRTG---SESPTDDE---------
tr|E9EKZ0|E9EKZ0_METAR/1-833  LLEFYEKLYSTRRLHERAHIYHPAFLTLLRRGSPLIGRTG---SESPGEPD---------
tr|E9E2H3|E9E2H3_METAQ/1-823  LLEFYEKLYSTRRLHERAHIYHPAFLTLLRRGSPLIGRTG---SESPGEPD---------
tr|G9MZH3|G9MZH3_HYPVG/1-873  LLEFYEKLYSSRKLHERAHIYHPAFLTLLRRGSPLIGRTGSESPPEPDSLG---------
tr|N4VFX0|N4VFX0_COLOR/1-848  LLEFYEKMFSSRRFHERAHIYHSAMLTLLRRGSPLIGKAGSESPPEEQPP----------
tr|E3QTT7|E3QTT7_COLGM/1-844  LLEFYEKMFSSRRMHERAHIYHSATLTLLRRGSPLIGKGGSDSPPEEAAP----------
tr|M7TTV0|M7TTV0_BOTF1/1-1030 LLEVYEKMYSTRALHERAHIHHATTITLMRRGSSLIGRSALDSPPSAK--E---------
tr|L8G8P2|L8G8P2_PSED2/1-1049 LLEIYEKMYSTRALHERAHIHHATTITLMRRGSSLIGRSALDSPPSVRDEK---------
tr|S3CYK5|S3CYK5_GLAL2/1-1027 LLELYEKMYSTRALHERAHIHHATTITLMRRGSSLIGRSALDSPPSVRDDK---------
tr|K1XG42|K1XG42_MARBU/1-1024 LLELYEKMYSTRASHERAHIHHATTITLMRRGSSLIGRSALDSPPSVRDDK---------
tr|E9F2J8|E9F2J8_METAR/1-980  LLELYEKMFSTRELHERAHIHHATMITLMRRGRSLIGKSPMDSPPNSRE-----------
tr|G4MVQ7|G4MVQ7_MAGO7/1-1007 LLEMYEKMYSTRQLHERAHIHHATTITLMRRGRSLLGKSALDSPPTAQH-----------
tr|L7J7P2|L7J7P2_MAGOP/1-998  LLEMYEKMYSTRQLHERAHIHHATTITLMRRGRSLLGKSALDSPPTAQH-----------
tr|G9P128|G9P128_HYPAI/1-966  LLELYEKMYSTRELHERAHIHHATTVTLMRRGRSLIGKSTLDSPPQHGS-----------
tr|G0RB51|G0RB51_HYPJQ/1-955  LLELYEKMYSTRELHERAHIHHATTVTLMRRGRSLIGKSTLDSPPQHST-----------
tr|G9MSQ9|G9MSQ9_HYPVG/1-1000 LLELYEKMYSTRELHERAHIHHATTVTLMRRGRSLIGKSTLDSPPQHSS-----------
tr|U7PWT8|U7PWT8_SPOS1/1-1097 LLELYEKMFSTRELHERAHIHHATTITLMRRGRSLIGKTAAESPPNPRVDG---------
tr|C7Z7J5|C7Z7J5_NECH7/1-989  LLELYEKMYSSRELHERAHIHHATTITLMRRGRSLIGKSALDSPPNPRD-----------
tr|K3VQ22|K3VQ22_FUSPC/1-983  LLELYEKMFATRELHERAHIHHATTITLMRRGRSLIGKSALDSPPNPRD-----------
tr|S0DNT7|S0DNT7_GIBF5/1-985  LLELYEKMFATRELHERAHIHHATTITLMRRGRSLIGKSALDSPPNPRD-----------
tr|M4FLS4|M4FLS4_MAGP6/1-1028 LLELYEKMYSTRSLHERAHIHHATTIVLMRRGRSLIGKSSLDSPNP--------------
tr|J3NNR3|J3NNR3_GAGT3/1-1014 LLELYEKMYSTRSLHERAHIHHSTTIVLMRRGRSLIGKSSLDSPNP--------------
tr|S3C8W1|S3C8W1_OPHP1/1-1078 LLELYEKMYSTRELHERAHIHHATTITLMRRGRSLIGRTAADSPPSSRMNG---------
tr|F0XFK3|F0XFK3_GROCL/1-1008 LLELYEKMYSTRELHERAHIHHATTITLMRRGRSLIGRSAVESPPNLRN-----------
tr|E3Q9W3|E3Q9W3_COLGM/1-997  LLELYEKMYSTRELHERAHIHHATTITLMRRGRSLIGKSSLDSPPNPRD-----------
tr|N4UXI7|N4UXI7_COLOR/1-990  LLELYEKMYSTRELHERAHIHHATTITLMRRGRSLIGKSALDSPPNPRD-----------
tr|T0M1Q1|T0M1Q1_COLGC/1-999  LLELYEKMYSTRELHERAHIHHATTITLMRRGRSLIGKSALDSPPNPRD-----------
tr|V5IQQ6|V5IQQ6_NEUCR/1-996  LLELYEKMYSTRELHERAHIHHATTITLMRRGRALIGKSALDSPPNPRD-----------
tr|F7VRR5|F7VRR5_SORMK/1-997  LLELYEKMYSTRELHERAHIHHATTITLMRRGRALIGKSALDSPPNLRD-----------
tr|B2AZ12|B2AZ12_PODAN/1-1005 LLELYEKMYSTRELHERAHIHHATTITLMRRGRALIGKSALDSPPNPRD-----------
tr|G2QYF4|G2QYF4_THITE/1-1008 LLELYEKMYSTRELHERAHIHHATTITLMRRGRALIGKSALDSPPNPRT-----------
tr|M3B1F1|M3B1F1_SPHMS/1-1050 LLELFEKMYSTRVLHERAHVHHATTLTVMRRGSSLIGRGANDEAL------------SDP
tr|N1PDM6|N1PDM6_MYCP1/1-1061 LLELFEKMYSTRELHERAHIHHATTLTVMRRGSSLIGRSVIETPSGSGAAAAI--TGQDP
tr|M2YPB8|M2YPB8_MYCFI/1-916  LLELFEKMYSTRALHERAHIHHATTLTVMRRGSSLIGRSANDTPAGT----------SDP
tr|M2N3L8|M2N3L8_BAUCO/1-946  LLELFEKMFSTIALHERAHIHHATTLTVMRRGSSLIGRSATEVPHSH----------DDP
tr|J4KMM7|J4KMM7_BEAB2/1-890  FLELYEKMCSTRELHERAHIHHATTITLMRRGRSLIGKASSESPTHAGG-----------
tr|D5G764|D5G764_TUBMM/1-1046 LLETFEKMFASRALHERAHIHHATTLTLMRRGSSLTGRCAYDSPQSGRDVK---------
tr|K2RSL8|K2RSL8_MACPH/1-1056 LLECFEKMYSTRPLHERAHIHHATTLTLMRRGSSLIGRSALDSPPSVKDGR---------
tr|E4ZHR8|E4ZHR8_LEPMJ/1-1040 LLEAFEKMYSTRPLHERAHIHHATTLTLMRRGSSLIGRSAMDSPPSVKDGK---------
tr|Q0U6N6|Q0U6N6_PHANO/1-973  LLEVFEKMYSTRPLHERAHIHHATTLTLMRRGSSLIGRSALDSPPSMKDGK---------
tr|E3RYK5|E3RYK5_PYRTT/1-1041 LLEIFEKMYSTRPLHERAHIHHATTLTLMRRGSSLIGRSALDSPPSVKDSK---------
tr|B2WMX1|B2WMX1_PYRTR/1-995  LLEIFEKMYSTRPLHERAHIHHATTLTLMRRGSSLIGRSALDSPPSVKDSK---------
tr|R0K2H3|R0K2H3_SETT2/1-994  LLESFEKMYSTRPLHERAHIHHATTLTLMRRGSSLIGRSAMDSPPSVKDGK---------
tr|M2RD70|M2RD70_COCSN/1-1032 LLESFEKMYSTRPLHERAHIHHATTLTLMRRGSSLIGRSAMDSPPSVKDGK---------
tr|M2TNU5|M2TNU5_COCH5/1-1002 LLESFEKMYSTRPLHERAHIHHATTLTLMRRGSSLIGRSAMDSPPSVKDGK---------
tr|N4XAI8|N4XAI8_COCH4/1-1014 LLESFEKMYSTRPLHERAHIHHATTLTLMRRGSSLIGRSAMDSPPSVKDGK---------
tr|U1I0G2|U1I0G2_9EURO/1-1020 LLEIYEKMYSTRALHERAHINHDTTLTLMRRGTSFIGRSANESPGSQRDGR---------
tr|V9D2R3|V9D2R3_9EURO/1-1120 LIEVYEKMYATRALHERAHIHHDSTLTLMRRGSSLLGRSASDSPPSLRGEQ---------
tr|H6BS06|H6BS06_EXODN/1-1115 LIEVYEKMYATRALHERAHIHHDSTLTLMRRGSSLLGRSAADSPPSLRGEQ---------
tr|S8A1W2|S8A1W2_DACHA/1-1099 LLETHEKMYSTRQLHERAHIHHATTLTLMRRGSSLQGRCALDSPPSIREDK---------
tr|B6QPJ3|B6QPJ3_PENMQ/1-936  LLEIYEKGYSTRALHERAHIHHDTTLTLMRRGSSFLGRSAYDTPASFRDER---------
tr|B8M3W7|B8M3W7_TALSN/1-946  LLEIYEKGYSTRALHERAHIHHDTTLTLMRRGSSFLGRSAYDTPASSRDER---------
tr|V5I0D3|V5I0D3_BYSSN/1-1026 LLEIYEKMFSTRALHERAHIHHDTTLTLMRRGSSLIGRSAFDSPSSAREDR---------
tr|S7ZEX8|S7ZEX8_PENOX/1-807  LLEVYEKSFSTRALHERAHIHHDTTLTLMRRGSSLIGRSSFDTPESRE------------
tr|B6HD73|B6HD73_PENCW/1-775  LLEVYEKLFSTRALHERAHIHHDTTLTLMRRGSSLIGSSSFATPESKE------------
tr|K9GEC6|K9GEC6_PEND1/1-773  LLEVYEKLFSTRALHERAHIHHDTTLTLMRRGSSLIGNSSFATPETKG------------
tr|G7XGJ0|G7XGJ0_ASPKW/1-1020 LLEVYEKMYSTRALHERAHIHHDTTLTLMRRGSSLIGRSALDSPASFRDDR---------
tr|G3Y058|G3Y058_ASPNA/1-1021 LLEVYEKMYSTRALHERAHIHHDTTLTLMRRGSSLIGRSALDSPASLRDDR---------
tr|Q5AY97|Q5AY97_EMENI/1-998  LLEVYEKMYSTRALHERAHIHHDTTLTLMRRGSSLIGRHSFDSPASLRDDR---------
tr|A1CDS9|A1CDS9_ASPCL/1-1029 LLEVFEKMYSTRALHERAHIHHDTTLTLMRRGSSLIGRSALDSPASFRDDR---------
tr|Q4WGR5|Q4WGR5_ASPFU/1-1039 LLEVFEKMYSTRALHERAHIHHDTTLTLMRRGSSLIGRSALDSPASFRDDR---------
tr|Q2USE2|Q2USE2_ASPOR/1-1011 LLEVYEKMYSTRALHERAHIHHDTTLTLMRRGSSLIGRSAFDSPASLRDDR---------
tr|B8MXA5|B8MXA5_ASPFN/1-1011 LLEVYEKMYSTRALHERAHIHHDTTLTLMRRGSSLIGRSAFDSPASLRDDR---------
tr|C5FFJ4|C5FFJ4_ARTOC/1-1080 LLEMYEKMYSTRELHERAHIHHDTTLTLMRRGSSLIGRTAFNSPPSPSDNR---------
tr|E4V3J5|E4V3J5_ARTGP/1-1102 LLETYEKMYSTRELHERAHIHHDTTLTLMRRGSSLIGRTAFNSPPSPSDNR---------
tr|D4D569|D4D569_TRIVH/1-1104 LLETYEKMYSTRELHERAHIHHDTTLTLMRRGSSLIGRTAFNSPPSPSDNR---------
tr|D4AY51|D4AY51_ARTBC/1-1107 LLETYEKMYSTRELHERAHIHHDTTLTLMRRGSSLIGRTAFNSPPSPSDNR---------
tr|F2SS79|F2SS79_TRIRC/1-1100 LLETYEKMYSTRELHERAHIHHDTTLTLMRRGSSLIGRTAFNSPPSPSDNR---------
tr|F2RZ03|F2RZ03_TRIT1/1-1102 LLETYEKMYSTRELHERAHIHHDTTLTLMRRGSSLIGRTAFNSPPSPSDNR---------
tr|F2Q234|F2Q234_TRIEC/1-1103 LLETYEKMYSTRELHERAHIHHDTTLTLMRRGSSLIGRTAFNSPPSPSDNR---------
tr|C4JFU1|C4JFU1_UNCRE/1-1006 LLETYEKMFSTRALHERAHIHHDTTLTLMRRGSSLIGRSALDSPPSPPDDG---------
tr|J3K5N7|J3K5N7_COCIM/1-1053 LLETYEKMFSTRALHERAHIHHDTTLTLMRRGSSLIGRSALDSPPSPRDDG---------
tr|E9DEZ8|E9DEZ8_COCPS/1-1055 LLETYEKMFSTRALHERAHIHHDTTLTLMRRGSSLIGRSALDSPPSPRDDG---------
tr|C1GYX1|C1GYX1_PARBA/1-1086 LLEIYEKLYSTRALHERAHIHHDTTLTLMRRGSSLIGRSPFDSPPSLRDDT---------
tr|C1G7R2|C1G7R2_PARBD/1-1088 LVEIYEKLYSTRALHERAHIHHDTTLTLMRRGSSLIGRSPFDSPPSLRDDT---------
tr|F2TPQ4|F2TPQ4_AJEDA/1-1083 LLEICEKLYSTRALHERAHIHHDTTLTLMRRGSSLIGRSAFDSPPSLREDR---------
tr|F0U6V5|F0U6V5_AJEC8/1-1084 LLEICEKLYSTRALHERAHIHHDTTLTLMRRGSSLIGRSAFDSPPSLRDDR---------
tr|C8VJW0|C8VJW0_EMENI/1-865  LIDCFGKMRAGPKQRERAQLFHCVLIKLIRRSTCCSIRAD----THSDPGL---------
tr|B6Q545|B6Q545_PENMQ/1-873  LIDCFGKMRAGSKQRERAQLFHCVLIKLIRRSNCCNVQSY----SHLAQ-----------
tr|B8MIU6|B8MIU6_TALSN/1-806  LIDCFGKMRAGPKQRESAQLFHCVLIKLIRRSNCCNIQDL----PHLPR-----------
tr|V5GEC2|V5GEC2_BYSSN/1-951  LIDCFGKLRAGQKQRDMAQLFHCVLIKLIRRSDCPIIRTA----GLTQR-----------
tr|C1GXQ8|C1GXQ8_PARBA/1-992  LIDCFGKQRAGQKQRDMSQLFHCVLIKLIRRSTCPITRTQ----PPVQR-----------
tr|C1GGX6|C1GGX6_PARBD/1-1000 LIDCFGKQRAGQKQRDMSQLFHCVLIKLIRRSTCPITRTQ----PPVQR-----------
tr|F0UQZ0|F0UQZ0_AJEC8/1-902  LIDCFGKQRAGLKQREMSQLFHCVLIKLIRRSNCQLIRTS----PVAER-----------
tr|C0P184|C0P184_AJECG/1-914  LIDCFGKQRAGLKQREMSQLFHCVLIKLIRRSNCQLIRTS----PVAER-----------
tr|F2THY2|F2THY2_AJEDA/1-995  LIDCFGKQRAGQKQRDMSQLFHCVLIKLIRRSNCPIIRTS----PPVER-----------
tr|C5K3M6|C5K3M6_AJEDS/1-957  LIDCFGKQRAGQKQRDMSQLFHCVLIKLIKRSNCPIIRTS----PPVER-----------
tr|G8BJ79|G8BJ79_CANPC/1-832  ILEWVEKNFLSRRFHQRGHVHHGATVQLLRRSPMMGGNPS----AVKRATSN----GSTS
tr|H8X2V3|H8X2V3_CANO9/1-823  LLELVEKNFLSRRFHQRGHVHHGATVQLLRRSPMMGGNPS----AIKRATSN----GSTS
tr|G8YG95|G8YG95_PICSO/1-1083 LLEWSEKNLLSRKLHERAHLYHATIVQLMRRSPIFGGNPT----TNPKDIKPKAS-----
tr|Q6BU13|Q6BU13_DEBHA/1-1176 ILEWCEKNFLSRRLHERGHIHHGTTVQLLRRSPLLGGNPA----TTTKKTNS-TSGSNTS
tr|A5DCN6|A5DCN6_PICGU/1-1057 LIEWCEKNFLSRRMHERGHIHHGTNVQLLRRSPLLGGNPA----SKNKTGQTPGSTSSTG
tr|G3ARB4|G3ARB4_SPAPN/1-1009 MLEWIEKNFLNRRMHERGHVHHGTTVQLLRRSPALGGNPG----VSKRSNN--NSGNNSA
tr|A3LQ05|A3LQ05_PICST/1-1158 MLEWVEKNFLSRGMHERAHVHHGTTVQLLRRSPLLGGNPA----NANKKSSSSASGSNTS
tr|G3AYJ3|G3AYJ3_CANTC/1-1051 LLEWSEKNFLSRAMHERAHIHHSTTVQLMRRSHVLGGNPA----SDKPNSST--------
tr|C4XVP5|C4XVP5_CLAL4/1-1165 LLEWCEKNYLSREMHERAHIHHGTTVQLLRRSPFLGGNPT----VTNKAAAS---TSDTG
tr|Q5A4D7|Q5A4D7_CANAL/1-1087 MLEWVEKNFLTRRMHERAHLHHGTTAQLLRRSPLLGGNPT----HRKKSHANS--TSSSA
tr|B9WEJ4|B9WEJ4_CANDC/1-1091 MLEWVEKNFLTRRMHERAHLHHGTTAQLLRRSPLLGGNPT----HRKKAHANS--TSSSA
tr|M3JT51|M3JT51_CANMX/1-1042 MLEWIEKNFLTRRMHERAHLHHGTTVQLLRRSPILGGNPT----QNKKGNT-S--NSSSA
tr|H2AQ53|H2AQ53_KAZAF/1-1063 LLEKYEKTCTNRYLHERSYLHHATTLQLLRRTSSLGGRPF----QNNNAYL---------
tr|J7RY04|J7RY04_KAZNA/1-1177 LLESYEKTSTNRYLHERSYLHHGTTIQLLRRTPSLGGHPL----RDKGKHDR--------
tr|G0VAK8|G0VAK8_NAUCC/1-1196 LLEGYEKTSTNRYLHERSYLHHGTTIQLLRRTPSLGGHPL----FRKDESKSISI-----
tr|G8ZWC0|G8ZWC0_TORDC/1-1064 LVEGYEKTCTNRYLHERSYLHHGTTIQLLRRTPSLGGHPL----ILKTEEKP--------
tr|W0THF8|W0THF8_KLUMA/1-1056 LLECYEKTSTNRYLHERSYLHHGTTIQLLRRTPSLGGHPL----RIKKEQSP--------
tr|Q6CCW4|Q6CCW4_YARLI/1-954  ILECYEKMYTDRILHERGHVHHATTIQLMRRSSVFMGTID----DHFDYYDS--------
tr|Q6BVW6|Q6BVW6_DEBHA/1-750  ILEVYEKYFANRDLFERSSIHHAAKVEMIKRSTSLIGEPY----VSETRSTI--------
tr|G3AXI2|G3AXI2_CANTC/1-703  ILEVYEKHYANRDLHERSSIHQAAKIEMMKRSTLLGGDPY----SSESMSSA--------
tr|G3B892|G3B892_CANTC/1-734  LLQTNEICCSSRDLHERANLHRGLSIQMLKRSPMFGGNPW----VKPSVNSGEN------
tr|A5DPJ1|A5DPJ1_PICGU/1-778  LLETYEICCSSRDLHERANLHRGLSIQMLKRSPMFGGNPW----FKYNSSG---------
tr|G3BAE8|G3BAE8_CANTC/1-795  ILECYEITCSNRKLHRRAHLNHGFKIELLRRSPLLGGNLE----QSDDLDKD--------
tr|Q6BR11|Q6BR11_DEBHA/1-896  IVECYENSCSNRRLHQRAYLHHGLKIQLLRRSPLLGGNSS----RNTN--SDDG------
tr|A3LSD3|A3LSD3_PICST/1-794  ILESYEMLFSNRKLHERAYLHHGLKIQLLRRSALLGGDPL----NRTS--DETN------
tr|Q6BVX1|Q6BVX1_DEBHA/1-795  ILESYEFSCSNRKLHERAYLHHGLKIQLLRRSPLLGGDPL----NKSN--EDNE------
tr|A5DAB0|A5DAB0_PICGU/1-756  ILETCEILFSNRRLHERAYLHHGVKMQLLRRSPLLGGDPL----NRTN--DDIE------
tr|C4R4P7|C4R4P7_PICPG/1-792  LLEIYEINFSNRKLHERAYLHHGLKTQLLRRSPLLGGDPL----KNKQDDDES-------
tr|F2QWA1|F2QWA1_PICP7/1-801  LLEIYEINFSNRKLHERAYLHHGLKTQLLRRSPLLGGDPL----KNKQDDDES-------
tr|K0KMP2|K0KMP2_WICCF/1-877  LLECYERFASNRKLHERAFLHHGTTIQLLRRSPGMGGNPL----KNKTDY---H------
tr|G3BEL9|G3BEL9_CANTC/1-768  ILEMYEINRSTRDLHERACIYSATKIQLLRRSPFLGDQNA----KS--------------
tr|C4QWW5|C4QWW5_PICPG/1-736  LLEIYELTSSNRRLHERAYLNHGLKIQLLRRSALFGGNPL----KTEQDG----------
tr|F2QMM0|F2QMM0_PICP7/1-744  LLEIYELTSSNRRLHERAYLNHGLKIQLLRRSALFGGNPL----KTEQDG----------
tr|G8YAR6|G8YAR6_PICSO/1-758  LLESFEITSTSRFLHERSFLYHGTKIQLLRRSPILGGDPL----NKCNEDN---------
tr|A5DJ30|A5DJ30_PICGU/1-819  LLETYEITSTTRFLHERAYLHHGAKIQLLRRSPVLGGDPL----KDEDEDEDDA------
tr|G3AWD1|G3AWD1_CANTC/1-819  LLETYEITSTSRALHERAYLHHGTKVQLLRRSPILGGDPL----KDDV--DDEA------
tr|Q6BHC9|Q6BHC9_DEBHA/1-814  LLETFEITSSSRALHERAYLHHGAKIQILRRSPILGGDPL----KDDN--EEGA------
tr|A3LQR5|A3LQR5_PICST/1-724  LLETYEITSSSRFLHERAYLHHGSKIQLLRRSPILGGDPL----KSEN--HDGA------
tr|W1QHA3|W1QHA3_OGAPD/1-782  MLETYEITKTSRRLHERACIYNGTKIQLLRRSPILGGDPL----KGGSAD--P-------
tr|C5DHC3|C5DHC3_LACTC/1-881  ILETYEITSSSRCLHERACIYNGAKVQLLRRSPILGGDPL----KEVGSD--T-------
sp|Q9UTS5|ZAS1_SCHPO/1-897    LIQVFELFTSNLKQHRLAQMFHPVLIEAMRQAIPSDALT----VRSE-------------
sp|Q9UTS5-2|ZAS1_SCHPO/1-845  LIQVFELFTSNLKQHRLAQMFHPVLIEAMRQAIPSDALT----VRSE-------------
tr|S9VU09|S9VU09_SCHCR/1-843  LIQIFEMLTSTIQQHRLSQLFHPVLIEALRQANPEEALT----VHSE-------------
tr|S9RAA4|S9RAA4_SCHOY/1-844  LIQIFEMLTSTIHQHRLSQLFHPVLIEALRQANPEEALT----VHSE-------------
tr|Q0TWL4|Q0TWL4_PHANO/1-791  LWLDIGAFCGFRRKMEIAESSLQVLVTALRRAGRFD--NV-RYPDTL-------------
tr|M2RT19|M2RT19_COCSN/1-707  LWLDIGAFCGFRRKMELAESSLQVLVTSLRRAGRFD--DV-RYSNIV-------------
tr|N4WI92|N4WI92_COCH4/1-715  LWLDIGAFCGFRRKMELAESSLQVLVTSLRRAGRFD--DV-RYSNIL-------------
tr|B2WNT6|B2WNT6_PYRTR/1-710  LWLDIGAFCGFRRKMELAESSLQVLVTSLRRAGRFD--DV-RYSTIM-------------
tr|R0KTN2|R0KTN2_SETT2/1-703  LWLNIGAFCGFRRKMQLAESSLQVLVTSLRRAGRFD--DV-RYPTIT-------------
tr|R0K4V8|R0K4V8_SETT2/1-828  LMIQGGLWSGNSRRIEICEALFNMPINMMRRGGSLR--VL-DPEGVS-------------
tr|M7UBH6|M7UBH6_BOTF1/1-855  LSLELGLWSGFKRNTELAESFSQPMITMMRRGGVLS--APLDSQNLI-------------
tr|N4U8W4|N4U8W4_FUSC1/1-806  LDIEMGLWSGIKRKMEIAESQRQMPFTMLRRGRRFS--KT-YTAADP-------------
tr|K9G6X0|K9G6X0_PEND2/1-862  LSLEISLWSGNSRKMEISESFRYPLITMLRRQGRFD--AA-RYPPVI-------------
tr|B8LWM3|B8LWM3_TALSN/1-893  LYLDIGLWSGNSRKIEIAESIQKMLVTMMRRGGWFY--RS-AYSFIP-------------
tr|Q5B7T9|Q5B7T9_EMENI/1-874  LYLEIGLWSGNSRKIEISEAFRQPLVTMVRRGGMFH--HS-AYAPLP-------------
tr|C8VHN1|C8VHN1_EMENI/1-880  LYLEIGLWSGNSRKIEISEAFRQPLVTMVRRGGMFH--HS-AYAPLP-------------
tr|A1D0Y5|A1D0Y5_NEOFI/1-870  LYLEIGLWSGNSRKIEISEAFRQPLLTMVRRGGNFH--HS-AYPPLP-------------
tr|Q70FJ3|Q70FJ3_ASPFM/1-867  LYLEIGLWSGNSRKIEISEAFRQPLLTMVRRGGNFH--HS-AYPPLP-------------
tr|Q4WR40|Q4WR40_ASPFU/1-866  LYLEIGLWSGNSRKIEISEAFRQPLLTMVRRGGNFH--HS-AYPPLP-------------
tr|G3Y041|G3Y041_ASPNA/1-811  VVIDIGLWSGNGRRTEIAESFQQPLVTMLRRALRFR--RT-IYTTIV-------------
tr|M2LIV5|M2LIV5_BAUCO/1-846  LQLKIGLWSGESRKMELAEGFHGNLITMARRGGFFR--RG-TYERIV-------------
tr|M2WLE5|M2WLE5_MYCP1/1-902  LQLKIGLWSGDSRKMELAEGFQQVLVTMGRRGGLFR--RG-TYERIV-------------
tr|M7X1B9|M7X1B9_RHOT1/1-1013 LIVVFGKLCSTRMDHEMSHIFQSSFVQLGRRSGLFSQKT----V-EL-------------
tr|U5H0S9|U5H0S9_USTV1/1-1017 LISVFGKLCSTRLHHEMAHIFWSSCVTLGRRSAIFSQRA----PAVM-------------
tr|G3XVX6|G3XVX6_ASPNA/1-840  ILECYGMYRAGPYQRENAMLIHTLLFGAIRRVSRYHVRGG----IMLPS-----------
tr|S0E035|S0E035_GIBF5/1-840  VLECYGIYRAGAYQRENAIVMHTFLFNAIRRLSRYHVRAR----IMVPD-----------
tr|S3DE64|S3DE64_GLAL2/1-884  LVECFGKSRAGQTQHDMSHLFHGLLINLIRRSNCQTAQHR----SVQDV-----------
tr|M2YVJ9|M2YVJ9_MYCFI/1-857  LTECLGKSRGGQRQHDMSHLFHGLLINLIRRSDCQTIQPE----SLVCS-D---------
tr|M2WLZ8|M2WLZ8_MYCP1/1-852  LTECLGKSRGGQKQHDMSHLFHGLLINLIRRSDCQATQPE----QSTF--T---------
tr|S7ZQ44|S7ZQ44_PENOX/1-1060 LSCLGILYSGDDRNKLSTLGVFKELVRLFEDEELLA--D----S--K-------------
tr|B6HKE4|B6HKE4_PENCW/1-1035 FNCIGLLHSRSEREKASALSTFGDLVTLMKSSRLLA--P----T-R--------------
tr|G7X9Q8|G7X9Q8_ASPKW/1-1017 LNCVGILYSCDERARLLALNTFGNLVGFVNREKLLG---------HR-------------
tr|A2RA85|A2RA85_ASPNC/1-1046 LNCVGIVYSCDERARLLALNTFGNLIGFVNREKLLS--R----P-DR-------------
sp|Q9US36|KLF1_SCHPO/1-781    IAEIFEKMTSTVEQHNLSQIFHGVTIESMQNGLSSKDTV----TEKI-------------
tr|E6RAD3|E6RAD3_CRYGW/1-721  LCHVHDTWYSTADSQFVAQCMWPVMVAHSRKKGIGVVGK----P----------------
tr|Q55NQ1|Q55NQ1_CRYNB/1-717  LCHVHDTWYSTAESQFVAQCMWPVMVAHSRKKGIGVVGK----P----------------
tr|J9VRY6|J9VRY6_CRYNH/1-721  LCHVHDTWYSTAESQFVAQCMWPVMVAHSRKKGIGVVGK----P----------------
tr|M7WMQ1|M7WMQ1_RHOT1/1-666  ILGQAGQMLLDQKRHDMAYPDSAYEVTIGRLMDVFSWRF----YTKM-------------
tr|G0SUS7|G0SUS7_RHOG2/1-666  ILGQAGQMLLDHNRHDMAYPDSAYEVTIGRLMDVFSWRF----YTKM-------------
tr|C7ZE77|C7ZE77_NECH7/1-881  LNHIGIMYGGERRSLEIAEFLQALPVTLGRRKRLFT--N----MFPM-------------
tr|S0EPW3|S0EPW3_GIBF5/1-889  LNHIGLLYGGERRSLEIGEFLQALPVTLGRRKRLFT--N----MFPV-------------
tr|N4U890|N4U890_FUSC1/1-890  LNHIGLLYGGERRSLEIGEFLQALPVTLGRRKRLFT--N----MFPV-------------
tr|Q0CBW7|Q0CBW7_ASPTN/1-853  LFNFTLLFHGKRESLMHLQYQRSLLVTMCRPLLTPG--L----LFAK-------------
tr|D5GEN5|D5GEN5_TUBMM/1-856  IGQTYGLLSGSPSHLAIISAFHGTVISWARRAGMFQRNK----TTPS-------------
tr|W2RYE3|W2RYE3_9EURO/1-749  LGQTFGLLTGQGKHLVLVDTFHGTIVAWARRSKIFHEYH----Q----------------

tr|F7VTY7|F7VTY7_SORMK/1-925  -----GS-ADYNG-NTH-SGTSLDSRTWWSRWAQTESMHRVVFAAFMLDITHAAMFGHK-
tr|V5IL83|V5IL83_NEUCR/1-924  -----GS-ADYNG-NSTQSVTSLDSRTWWSRWAQTESMHRVVFAAFMLDITHAAMFGHK-
tr|G4UEE4|G4UEE4_NEUT9/1-891  -----GS-ADYNG-NSTQSVTNLDSRTWWSRWAQTESMHRVVFAAFMLDITHAAMFGHK-
tr|B2B6E5|B2B6E5_PODAN/1-883  -----SA--------DHPHGVSLDSHTWWCRWAETEAMHRVVFAAFMMDIIHAAMFGHA-
tr|J4W246|J4W246_BEAB2/1-875  -----SL-I-----ERGASGMPLDSHTWWTRWAETESMHRVVFAAFMLDIIHAAIFGHA-
tr|T5A4C1|T5A4C1_9HYPO/1-869  -----LP-AA----ERNVSDMPLDLQSWWVRWAERESMHRVVFGAFMLDIIHAAMFGHT-
tr|E9EKZ0|E9EKZ0_METAR/1-833  -----DT-RS-DR-PTPMPGMALDSNTWWVRWAETESMQRVVFAAFMLDIIHAAMFGHT-
tr|E9E2H3|E9E2H3_METAQ/1-823  -----DT-RS-GR-PTPTPGMALDSNTWWVRWAETESMHRVVFAAFMLDIIHAAMFGHT-
tr|G9MZH3|G9MZH3_HYPVG/1-873  ------PD--RQT-----PNMALDSRTWWARWAETESMHRVVFAAFMLDVIHAAMFGHA-
tr|N4VFX0|N4VFX0_COLOR/1-848  ----------TSS-----DGTSLDSRTWWIRWAETESMHRVVFTAFMLDVIHAAMFGHT-
tr|E3QTT7|E3QTT7_COLGM/1-844  ----------TAN-----DGASSDSRTWWVRWAESESMYRVVFAAFMMDVVHAAMFGHA-
tr|M7TTV0|M7TTV0_BOTF1/1-1030 ---Q-GHNNSRQSS-TP--G-ANTPDEWWNHWITNEATRRAAFAAFVIDSTHATMFGHS-
tr|L8G8P2|L8G8P2_PSED2/1-1049 ---Q-GHNDSIQSS-AS--G-ANTPDEWWNHWVTNEATRRAAFAAFVIDSVHATMFGHS-
tr|S3CYK5|S3CYK5_GLAL2/1-1027 ---Q-GLNGSRHSS-TS--G-SNTPDEWWNHWITNEATRRAAFAAFVIDSTHATMFGHS-
tr|K1XG42|K1XG42_MARBU/1-1024 ---Q-GPHSSRQSS-TS--G-VNTPDEWWNHWITNEATRRAAFAAFVIDSTHATMFGHS-
tr|E9F2J8|E9F2J8_METAR/1-980  ---T----LNDSKK-GL--GVGQTPEEWWNHWVTNEATRRVAFAAFIIDSTHAAMFGHS-
tr|G4MVQ7|G4MVQ7_MAGO7/1-1007 --------GSRQSS-TS--GVAHTPDEWWNHWITNESTRRAAFAAFLIDSIHGTIFGHN-
tr|L7J7P2|L7J7P2_MAGOP/1-998  --------GSRQSS-TS--GVAHTPDEWWNHWITNESTRRAAFAAFLIDSIHGTIFGHN-
tr|G9P128|G9P128_HYPAI/1-966  -------DGSRKSS-AS--GIAHTADEWWNHWITNEATRRAAFAAFIIDSTHATMFGHS-
tr|G0RB51|G0RB51_HYPJQ/1-955  -------DGSRKSS-AS--GIAHTADEWWNHWITNEATRRAAFAAFIIDSTHATMFGHS-
tr|G9MSQ9|G9MSQ9_HYPVG/1-1000 -------DGSRKSS-AS--GIAHTADEWWNHWITNEATRRAAFAAFIIDSTHATMFGHS-
tr|U7PWT8|U7PWT8_SPOS1/1-1097 ---SDKDHTSRHSS-TS--GGIYTQDQWWNNWITNEATRRTAFAAFVIDSIHGTMFGHS-
tr|C7Z7J5|C7Z7J5_NECH7/1-989  ---G--SNGSRQSS-TS--SSTGTADKWWEHWVTNEATRRAAFAAFIVDSIHATMFGHS-
tr|K3VQ22|K3VQ22_FUSPC/1-983  ---G--SNGSRQSS-TS--STTGTADKWWEHWVTNEATRRAAFAAFIVDSIHATMFGHS-
tr|S0DNT7|S0DNT7_GIBF5/1-985  ---V--SNGSRQSS-TS--SSTGTADKWWEHWVTNEATRRAAFAAFIVDSIHATMFGHS-
tr|M4FLS4|M4FLS4_MAGP6/1-1028 -------QSSRQSS-T---GGVHTADEWWNHWITNEATRRAAFAAFWLDSIHATMFGHS-
tr|J3NNR3|J3NNR3_GAGT3/1-1014 -------QSSRHSS-A---GGVHTADEWWNHWITNEATRRAAFAAFWLDSIHATMFGHS-
tr|S3C8W1|S3C8W1_OPHP1/1-1078 ---SDRDNSSRHSS-TS--GAVHTQDHWWNNWITNEATRRTAFAAFVIDSIHATMFGHS-
tr|F0XFK3|F0XFK3_GROCL/1-1008 ---GDKDRGSRQSS-TS--GVAHTADHWWNNWITNEATRRTAFAAFVIDSIHATMFGHS-
tr|E3Q9W3|E3Q9W3_COLGM/1-997  ----DKTNGSRHSS-TS--GVAHTADEWWNHWITNESTRRAAFAAFVIDSIHATMFGHS-
tr|N4UXI7|N4UXI7_COLOR/1-990  ----DKH-SSRHSS-AS--GLAHTADDWWNHWITNESTRRAAFAAFVIDSIHATMFGHS-
tr|T0M1Q1|T0M1Q1_COLGC/1-999  ----DKN-SSRHSS-AS--GVAHTADEWWNHWITNESTRRAAFAAFVIDSIHATMFGHS-
tr|V5IQQ6|V5IQQ6_NEUCR/1-996  ----DKTNGSRHSS-TS--GMAHTPDEWWNHWITNEATRRAAFAAFVIDSIHATMFGHS-
tr|F7VRR5|F7VRR5_SORMK/1-997  ----DKTNGSRHSS-T---SVAHTPDEWWNHWITNEATRRAAFAAFVIDSIHATMFGHS-
tr|B2AZ12|B2AZ12_PODAN/1-1005 ----DKTNGSRHSS-TS--GMAHTPSEWWNHWIAGESTRRAAFAAFVIDSIHATMFGHS-
tr|G2QYF4|G2QYF4_THITE/1-1008 ---DDKTNGSRQSS-TS--GTAHTPEEWWNHWVTNEATRRAAFAAFVIDSIHATMFGHS-
tr|M3B1F1|M3B1F1_SPHMS/1-1050 TRTPPGPDGSINT------SGQNTPDAWWNRWITAEATRRVAYAAFVIDSTHATLFGHS-
tr|N1PDM6|N1PDM6_MYCP1/1-1061 TRTPPGPDGSINT------SGVNTPDAWWNRWITAEATRRVAFAAFIIDSTHATLFGHA-
tr|M2YPB8|M2YPB8_MYCFI/1-916  TRTPPGPEGSINT------SGQNTPDAFWNRWITAEATRRVAFAAFIIDSTHATLFGHS-
tr|M2N3L8|M2N3L8_BAUCO/1-946  TRTPPGPDGSINT------SGQNTPDAFWNRWITAEATRRVAFAAFIIDSTHATLFGHS-
tr|J4KMM7|J4KMM7_BEAB2/1-890  ----------------P--RPPKTADEQWDQWIVNESTKRAACAAFMVDSLHATMFGHS-
tr|D5G764|D5G764_TUBMM/1-1046 ---SNSDNGSAAFSGQS--SGSAPVEDAWNRWIVSEATKRAAFAAFVLDSTHATMFGHS-
tr|K2RSL8|K2RSL8_MACPH/1-1056 ---N---GSVA--------STTNAQEEWWRHWISNEATRRAAFAAFVIDSIHATMFGHS-
tr|E4ZHR8|E4ZHR8_LEPMJ/1-1040 ---S---SSLG--------G-ANTPDEWWNHWISNEATRRAAFAAFLMDSIHATMFGHS-
tr|Q0U6N6|Q0U6N6_PHANO/1-973  ---S---GSIG--------G-THTPDEWWNHWITNEATRRAAFAAFVMDSIHATMFGHS-
tr|E3RYK5|E3RYK5_PYRTT/1-1041 ---G---NGRG--------G-TNTPDEWWNHWITNEATRRAAFAAFVLDSIHATMFGHS-
tr|B2WMX1|B2WMX1_PYRTR/1-995  ---G---NGRG--------G-TNTPDEWWNHWITNEATRRAAFAAFVLDSIHATMFGHS-
tr|R0K2H3|R0K2H3_SETT2/1-994  ---S---NGYG--------V-ANTPDEWWNHWITNEATRRAAFGAFVMDSIHATMFGHS-
tr|M2RD70|M2RD70_COCSN/1-1032 ---S---NG----------I-ANTPDEWWNHWITNEATRRAAFAAFVMDSIHATMFGHS-
tr|M2TNU5|M2TNU5_COCH5/1-1002 ---S---NG----------I-ANTPDEWWNHWITNEATRRAAFAAFVMDSIHATMFGHS-
tr|N4XAI8|N4XAI8_COCH4/1-1014 ---S---NG----------I-ANTPDEWWNHWITNEATRRAAFAAFVMDSIHATMFGHS-
tr|U1I0G2|U1I0G2_9EURO/1-1020 ---T-AR---SSG--SVSASDGVASDESWSHWVRNEATRRIAFAAFVIDSIHATMFGHS-
tr|V9D2R3|V9D2R3_9EURO/1-1120 ---DNGR---ISV--PFSGTETSKSEESWHRWITTEATRRAAFGAFVLDSIHATMFGHA-
tr|H6BS06|H6BS06_EXODN/1-1115 ---DNGR---LSV--PFSGSEATKSEDAWQRWITTEATRRAAFAAFVIDSIHATMFGHA-
tr|S8A1W2|S8A1W2_DACHA/1-1099 ---S---GNSNSTSGQS--SGASTPDEWWNHWIVSEATKRAAFAAFVLDSVHATMFGHS-
tr|B6QPJ3|B6QPJ3_PENMQ/1-936  ---ANRS---VTTTTD-GE-----REDPWSYWIRTEATRRVAFGAFVMDSIHATMFGHS-
tr|B8M3W7|B8M3W7_TALSN/1-946  ---VQRS---MTSATDVSE-----REDPWSYWIRTEATRRVAFGAFLMDSIHSTMFGHS-
tr|V5I0D3|V5I0D3_BYSSN/1-1026 ---QGHS---ATGSTPVSE---DGPEESWAHWIKAEATRRVAFAAFVLDSTHAAMFGHS-
tr|S7ZEX8|S7ZEX8_PENOX/1-807  ------------------------EDESWAHWIKAEATRRAAFAAFVLDSTHATMFGHS-
tr|B6HD73|B6HD73_PENCW/1-775  ------------------------EDESWSTWIKTEATRRVAFAAFVLDSTHATMFGHS-
tr|K9GEC6|K9GEC6_PEND1/1-773  ------------------------EDESWATWIKAEATRRVAFAAFVLDSTHATMFGHS-
tr|G7XGJ0|G7XGJ0_ASPKW/1-1020 ---QARS---ASGSTMAPD---FVAEESWTHWIKAEATRRVAFAAFVLDSTHATMFGHS-
tr|G3Y058|G3Y058_ASPNA/1-1021 ---QARS---ASGSTLAPD---FVAEESWTHWIKAEATRRVAFAAFVLDSTHATMFGHS-
tr|Q5AY97|Q5AY97_EMENI/1-998  ---QARS---TTGSTMTPD---FAADDSWAHWIKTEATRRVAFAAFVLDSTHATMFGHS-
tr|A1CDS9|A1CDS9_ASPCL/1-1029 ---HTRS---TTGSTSVSD---FAADDSWTHWIKAEAMRRVAFAAFVLDSTHATMFGHS-
tr|Q4WGR5|Q4WGR5_ASPFU/1-1039 ---QTRS---TTGSGSNSE---FAADDSWTHWIKAEATRRVAFAAFVLDSTHATMFGHS-
tr|Q2USE2|Q2USE2_ASPOR/1-1011 ---QARS---VSCSTTTQD---FSADESWTHWIKAEATRRVAFAAFVLDSTHATMFGHS-
tr|B8MXA5|B8MXA5_ASPFN/1-1011 ---QARS---VSCSTTTQD---FSADESWTHWIKAEATRRVAFAAFVLDSTHATMFGHS-
tr|C5FFJ4|C5FFJ4_ARTOC/1-1080 ---QRPG---VPSSSGS--SEPGQFDESWLRWIKAEGTRRVAFAAFVLDSTHATMFGHS-
tr|E4V3J5|E4V3J5_ARTGP/1-1102 ---QRSA---VPSSAGS--SEPGHFDESWLRWIKSEGTRRVAFAAFVLDSTHATMFGHS-
tr|D4D569|D4D569_TRIVH/1-1104 ---QRPG---VPSSSGS--SEPVHFDESWLRWIKSEGTRRVAFAAFVLDSTHATMFGHS-
tr|D4AY51|D4AY51_ARTBC/1-1107 ---QRPG---VPSSSGS--SEPVHFDESWLRWIKSEGTRRVAFAAFVLDSTHATMFGHS-
tr|F2SS79|F2SS79_TRIRC/1-1100 ---QRPG---VPSSSGS--SEPVHFDESWLRWIKSEGTRRVAFAAFVLDSTHATMFGHS-
tr|F2RZ03|F2RZ03_TRIT1/1-1102 ---QRPG---VPSSSGS--SESVHFDESWLRWIKAEGTRRVAFAAFVLDSTHATMFGHS-
tr|F2Q234|F2Q234_TRIEC/1-1103 ---QRPG---VPSSSGS--SESVHFDESWLRWIKAEGTRRVAFAAFVLDSTHATMFGHS-
tr|C4JFU1|C4JFU1_UNCRE/1-1006 ---QNRH---RAVSGTTSASETTPGEESWARWVKAEATRRVAFAAFVLDTIHATMFGHS-
tr|J3K5N7|J3K5N7_COCIM/1-1053 ---PNRP---GSGSGANSTAETTPGEESWVRWIKAEATRRVAFAAFVLDTIHATMFGHS-
tr|E9DEZ8|E9DEZ8_COCPS/1-1055 ---PNRP---GSGSGANSTAETTPGEESWVRWIKAEATRRVAFAAFVLDTIHATMFGHS-
tr|C1GYX1|C1GYX1_PARBA/1-1086 ---QNRS---TTGSGTNSASECGAGEESWAHWIKAEATRRVAFAAFVMDSTHATMFGHS-
tr|C1G7R2|C1G7R2_PARBD/1-1088 ---QNRL---TTGSGTNSASECGAAEESWAHWIKAEATRRVAFAAFVMDSTHATMFGHS-
tr|F2TPQ4|F2TPQ4_AJEDA/1-1083 ---QNRS---ATGSGTNSASESGAGEESWAHWIKAEATRRVAFAAFVLDSTHATMFGHS-
tr|F0U6V5|F0U6V5_AJEC8/1-1084 ---QNRS---TTGSGTNSASESGAGEESWAHWIKAEATRRVAFAAFVLDSTHATMFGHS-
tr|C8VJW0|C8VJW0_EMENI/1-865  --------------------GGLELEDAWKRAMDAEQRKRLAFQCFMWDTEHSVLFSQS-
tr|B6Q545|B6Q545_PENMQ/1-873  ---------------------SDDLEQAWLQAMNTEQRKRLAMHCFMWDTQHAVLFSQS-
tr|B8MIU6|B8MIU6_TALSN/1-806  ---------------------SDGLEQAWRQAMDAEQRKRLAMHCFMWDTQHAVLFSQS-
tr|V5GEC2|V5GEC2_BYSSN/1-951  ---------------------PDDIETAWKNAMDAEQRKRLAMLCFMWDTQHAVLFSQS-
tr|C1GXQ8|C1GXQ8_PARBA/1-992  ---------------------PDDLDSAWKHAMDLEQRKRLAMLCFMWDTQHAVLFSQS-
tr|C1GGX6|C1GGX6_PARBD/1-1000 ---------------------PDDLDSAWRHAMDLEQRKRLAMLCFMWDTQHAVLFSQS-
tr|F0UQZ0|F0UQZ0_AJEC8/1-902  ---------------------PDNLDSAWRQAMDLEQRKRLGMLCFMWDTQHAVLFSQS-
tr|C0P184|C0P184_AJECG/1-914  ---------------------PDNLDSAWRQAMDLEQRKRLAMLCFMWDTQHAVLFSQS-
tr|F2THY2|F2THY2_AJEDA/1-995  ---------------------PDNLDVAWRQAMDLEQRKRLAMLCFMWDTQHAVLFSQS-
tr|C5K3M6|C5K3M6_AJEDS/1-957  ---------------------PDNLDVAWRQAMDLEQRKRLAMLCFMWDTQHAVLFSQS-
tr|G8BJ79|G8BJ79_CANPC/1-832  AEESDS----------NVEEEVNTDMDLYIRWVESESMRRITFMTFYLDITDYVKFRHN-
tr|H8X2V3|H8X2V3_CANO9/1-823  AEESDS----------NVEEEVNTDMDLYIRWVESESLRRVTFMTFYLDITDYVKFRHN-
tr|G8YG95|G8YG95_PICSO/1-1083 MEVSEM------D-DPAHGENKQNDKESFDKWVYSEAMKRVTYMIFYSDAMDYIKYRHN-
tr|Q6BU13|Q6BU13_DEBHA/1-1176 ADESDTP-----N-DMSVDNNDTTDYDLFVKWVESESMKRITFMTFYLDIIDYIKFRHN-
tr|A5DCN6|A5DCN6_PICGU/1-1057 EDESDAD-----A-ALNSSNDDTTDSDLFIKWLESESLKRITFMTFYLDIMDYIKFRHN-
tr|G3ARB4|G3ARB4_SPAPN/1-1009 GEESDGN--NGVD-EETEGEQDTSDYDLFVKWVESESMKRVTFMTFYLDVVDYIKFRHN-
tr|A3LQ05|A3LQ05_PICST/1-1158 AGEEDSD--AAAS-ELAASKSGSADYDLFVRWVESESMKRVTFLTFYLDIIDYIKFRHN-
tr|G3AYJ3|G3AYJ3_CANTC/1-1051 EDEFDA--------DKVRENHDKNDYQLYKKWVESESFKRVTYMTFYLDIADYVKFRHN-
tr|C4XVP5|C4XVP5_CLAL4/1-1165 EEET-SD-----G-NSDVEEASNADYVLFQKWIESESMKRITFMTFYVDIVDYIKFRHN-
tr|Q5A4D7|Q5A4D7_CANAL/1-1087 GEESEL--------EDKNNTSDTTDHDLFEKWVESEGMKRITFMTFYLDIIDFIKFRHN-
tr|B9WEJ4|B9WEJ4_CANDC/1-1091 GEESEL--------EDRNNTNDTTDNDLFDKWVESEGMKRITFMTFYLDIIDFIKFRHN-
tr|M3JT51|M3JT51_CANMX/1-1042 GEESEL--------EEKNNTSDNTDRDLFDQWVESESMKRITFMTFYLDITDNIKFRHN-
tr|H2AQ53|H2AQ53_KAZAF/1-1063 -----------ND-QNENTNEEDEFKNVILKWVEFESLKRVAFFAFYMDVSHATVFGYVN
tr|J7RY04|J7RY04_KAZNA/1-1177 -----------------KEEKFDELKDVFLRWVEFESLKRVAFLVFYMDVSHAVVFGYLN
tr|G0VAK8|G0VAK8_NAUCC/1-1196 -----------N--------NLTNLEDVYKEWINFETLKRVAFYAFFMDTTHAVVFGYLN
tr|G8ZWC0|G8ZWC0_TORDC/1-1064 -----------N--------GWQDPEQVYRQWIDFEMLKRVAFYAFYMDTTHAVVFGYLN
tr|W0THF8|W0THF8_KLUMA/1-1056 -------------------SNYESMEEIYKNWIDFETLKRTALYAFYIDTTHAVVFGYTY
tr|Q6CCW4|Q6CCW4_YARLI/1-954  --------------------ADSRDTSIYDQRIKVESFKRVAYLAFCLDVLHSVTFGHT-
tr|Q6BVW6|Q6BVW6_DEBHA/1-750  ------------------KSKENDGERLWNKWIAAESMKRCTLMSFCSDLTSSMISSHN-
tr|G3AXI2|G3AXI2_CANTC/1-703  ------------------ELKQAQNEVLLAKWVAAESMKRCLLMSFVFDLTSSIISSHC-
tr|G3B892|G3B892_CANTC/1-734  ------------Y-QKDATIPPYSSQEHWDKWIEDESMKRCALATFYLETLHAVVFGHD-
tr|A5DPJ1|A5DPJ1_PICGU/1-778  ---------------NSTTISPYASKELWYKWIEEESMKRCALATFYLETLHAVVFGHD-
tr|G3BAE8|G3BAE8_CANTC/1-795  -----------------------ASTSPWESWIELESLKRCAYITFLVDTYNAIIFGQE-
tr|Q6BR11|Q6BR11_DEBHA/1-896  ------------L---------TDEVDAWKKWIDIESLKRCAFMAFLIDAIHATIYGHE-
tr|A3LSD3|A3LSD3_PICST/1-794  ------------L---------TEEKDIWKKWIEIESLKRAALVSFYLDTFHATIFGHE-
tr|Q6BVX1|Q6BVX1_DEBHA/1-795  ------------L---------TEEQDLWKKWIEIESLKRAALVSFYIDTIRATIFGHE-
tr|A5DAB0|A5DAB0_PICGU/1-756  ------------L---------TEEKDAWKRWIEVESLNRVALVSFYLDTVNATIFGHQ-
tr|C4R4P7|C4R4P7_PICPG/1-792  ------------------------NTTNAQKWLKRESMKRAAFMCFHLDTTHGAIFGHE-
tr|F2QWA1|F2QWA1_PICP7/1-801  ------------------------NTTNAQKWLKRESMKRAAFMCFHLDTTHGAIFGHE-
tr|K0KMP2|K0KMP2_WICCF/1-877  ------------R---------NKNATIWEKWIEFESVKRSTLFAFYIDSTHSIVFGYQ-
tr|G3BEL9|G3BEL9_CANTC/1-768  ---------------------------SLENWIENESMRRVAWEAFYVDTIQAVVFNHP-
tr|C4QWW5|C4QWW5_PICPG/1-736  -----------------------DRHGTWEKWIEDESLKRAALMAFYLDTQHAVIFGHE-
tr|F2QMM0|F2QMM0_PICP7/1-744  -----------------------DRHGTWEKWIEDESLKRAALMAFYLDTQHAVIFGHE-
tr|G8YAR6|G8YAR6_PICSO/1-758  ------------------------HPRLWEQWIEFESMKRASFMAFYLDTVNAAVYGHT-
tr|A5DJ30|A5DJ30_PICGU/1-819  ------------Y---------LPANHVWKKWVEVESMKRATLMAFYLDTVHATVYGHM-
tr|G3AWD1|G3AWD1_CANTC/1-819  ------------Y-----------PNHVWKKWIEVESMKRATLMAFYLDTVNATVYGHV-
tr|Q6BHC9|Q6BHC9_DEBHA/1-814  ------------Y---------ILKDELWKKWIEIESMKRATLMAFYLDTVHATVYGHI-
tr|A3LQR5|A3LQR5_PICST/1-724  ------------Y---------SPPNQVWKTWIEVESMKRATLMAFYLDTIHATVYGHS-
tr|W1QHA3|W1QHA3_OGAPD/1-782  ----------------------SHSNSLWTTWIESESMKRAAWMSFYIDTIHAVVYGHP-
tr|C5DHC3|C5DHC3_LACTC/1-881  ----------------------SRSQNLWSTWIESESMKRVALMSFYIDSVHAIIFGHP-
sp|Q9UTS5|ZAS1_SCHPO/1-897    ------T---------FGESNTPLTLQQWHKWITRESVKRIAFFVFALDSTSTLVFGNQ-
sp|Q9UTS5-2|ZAS1_SCHPO/1-845  ------T---------FGESNTPLTLQQWHKWITRESVKRIAFFVFALDSTSTLVFGNQ-
tr|S9VU09|S9VU09_SCHCR/1-843  ------T---------FSDNDSNSSLQYWHKWITRESVKRLIFGCFSLDAICVLIFGNQ-
tr|S9RAA4|S9RAA4_SCHOY/1-844  ------T---------FSV-DSNSSLQYWHKWITRESVKRLIFGCFSLDAICVLIFGNQ-
tr|Q0TWL4|Q0TWL4_PHANO/1-791  ------P---------QMHNEGEELDRRWRSWVELESYKRLVYHLFEHDIYMTVINHRQ-
tr|M2RT19|M2RT19_COCSN/1-707  ------L---------TSEDDAEELSRKWYQWVELESFKRLVYHLFEHDIYMTMVNHRQ-
tr|N4WI92|N4WI92_COCH4/1-715  ------P---------TSEDDAEELSRKWYQWVELESFKRLVYHLFEHDIYMTMVNHRQ-
tr|B2WNT6|B2WNT6_PYRTR/1-710  ------P---------APDDDVEVLDKKWRQWVEQEAYKRLVYHLFEHDIYMTMVNQRQ-
tr|R0KTN2|R0KTN2_SETT2/1-703  ------P---------ETNDDFDTVEKKWRQWIELEAYKRLVYHLFEHDIYMTMVNYRQ-
tr|R0K4V8|R0K4V8_SETT2/1-828  ------P---------HPSDSDLVLKEKWHAWIDYESRKRLALHLLILSTQYSMAFLTY-
tr|M7UBH6|M7UBH6_BOTF1/1-855  ------P---------NQNDTGQTLEAKWQTWAQRESFKRLSLKLFQHDTRSSLALQKP-
tr|N4U8W4|N4U8W4_FUSC1/1-806  ------P---------LPEDTGETLQNKWLAWIEQENYNRLIYHCFVIDTQVSIAMSTC-
tr|K9G6X0|K9G6X0_PEND2/1-862  ------V---------HPVDSGQTLDDKWRLWVREESIKRLVYHLWQYDAHCSMVLLTS-
tr|B8LWM3|B8LWM3_TALSN/1-893  ------L---------QGDETGHSMEEQWRSWVRQESFKRLAIQLFQHDAQTSMAILSP-
tr|Q5B7T9|Q5B7T9_EMENI/1-874  ------T---------QLDEAGHSLSEAWHAWAYKEAYKRLVYRLFRLEAQVSMALLTA-
tr|C8VHN1|C8VHN1_EMENI/1-880  ------T---------QLDEAGHSLSEAWHAWAYKEAYKRLVYRLFRLEAQVSMALLTA-
tr|A1D0Y5|A1D0Y5_NEOFI/1-870  ------A---------RLEESGQSLEDTWRAWVYKEAYKRLVYRLFRLEAQVSMALFTG-
tr|Q70FJ3|Q70FJ3_ASPFM/1-867  ------A---------RLEESGRSLEDTWRAWVYKEAYKRLVYRLFRLEAQVSMALFTS-
tr|Q4WR40|Q4WR40_ASPFU/1-866  ------A---------RLEESGRSLEDTWRAWVYKEAYKRLVYRLFRLEAQVSMALFTS-
tr|G3Y041|G3Y041_ASPNA/1-811  ------P---------SPEDNEEELQKKWHSWIEQESFRRLVHHLFLHDAQCAMMLNVS-
tr|M2LIV5|M2LIV5_BAUCO/1-846  ------P---------YAEDQGDVLESKWRQWVRQESRKRFALHLFRHDLEASVSLLSS-
tr|M2WLE5|M2WLE5_MYCP1/1-902  ------P---------YPEDQGEVLEQKWRQWVKQESRKRFALHLFRHDLEASVSLLSS-
tr|M7X1B9|M7X1B9_RHOT1/1-1013 ------P---------A--EKRDDVEAQWHAWIEEEVAKRLAQIVFAIDVEHAAFFRHT-
tr|U5H0S9|U5H0S9_USTV1/1-1017 ------P---------K--GKENDVEARWAAWIEEESLKRTALIIFALDVEHASLFRHS-
tr|G3XVX6|G3XVX6_ASPNA/1-840  --------------------HLVQPELGWKDFAYAEQYKRLILFVFMWDTQNVSCYSAM-
tr|S0E035|S0E035_GIBF5/1-840  --------------------LRIDHKKDWRAFAYHEQYKRLILFIFMWDTQNVSYYSFM-
tr|S3DE64|S3DE64_GLAL2/1-884  ---------------------SEDKETHWKYFVDVEHRKRLALLCFLWDTQHAVLFSQS-
tr|M2YVJ9|M2YVJ9_MYCFI/1-857  --------------------ADADIASRWQTWAEMEQKKRLAQLCFVWDVQHAVLFSQS-
tr|M2WLZ8|M2WLZ8_MYCP1/1-852  --------------------TEGDIESAWRSWARLEEMKRLAQLCFMWDVQHAVLFSQS-
tr|S7ZQ44|S7ZQ44_PENOX/1-1060 ------Y---------LQSSEQLSGEALWHSWINDEIRRRTGYCIWLVDCSLAYEIEER-
tr|B6HKE4|B6HKE4_PENCW/1-1035 -----------------TKPNEASQDAAWASWIQDEVRRRTGYCIWLVDCTLAYYFDNR-
tr|G7X9Q8|G7X9Q8_ASPKW/1-1017 ------P---------IQSLNGKTNEQRWVSWVGDEIRRRTGYLIWLLDCTIAYHFDKR-
tr|A2RA85|A2RA85_ASPNC/1-1046 ------P---------IQPLNGKTNEQHWLSWVEDEIRRRIGYLIWLLDCTIAYQFDRR-
sp|Q9US36|KLF1_SCHPO/1-781    ------P---------KNMTGTNIAQHKWHQWVDREASKRIAFFSFVLDSQHVILFGYR-
tr|E6RAD3|E6RAD3_CRYGW/1-721  -------------------ENEIHQEEAWAAWAKEEERRRAAYCVLLIDTQLSAFWNQH-
tr|Q55NQ1|Q55NQ1_CRYNB/1-717  -------------------ENEIHQEEAWAAWAKEEERRRAAYCVLLIDTQLSAFWNQH-
tr|J9VRY6|J9VRY6_CRYNH/1-721  -------------------ENEIHQEEAWAAWAKEEERRRAAYCVLLIDTQLSAFWNQH-
tr|M7WMQ1|M7WMQ1_RHOT1/1-666  ------S---------AQVAQAQTEDERWQAWIESESWRRVAFAVIMRDIELSTIFQHL-
tr|G0SUS7|G0SUS7_RHOG2/1-666  ------S---------AQVAQAQTEDERWQAWIESESWRRVAFAVIMRDIELSTIFQHL-
tr|C7ZE77|C7ZE77_NECH7/1-881  ------E---------KFAQLQLPRTQKWQIWLLDEERRRAGFAVWLIDSAFDAHFDLS-
tr|S0EPW3|S0EPW3_GIBF5/1-889  ------D---------KFAQLQLPHAQKWQIWLLDEERRRAGFAIWLLDSAFSSHFDLT-
tr|N4U890|N4U890_FUSC1/1-890  ------D---------KFAQLQLPHAQKWQIWLLDEERRRAGFAIWLLDSAFSAHFDLT-
tr|Q0CBW7|Q0CBW7_ASPTN/1-853  ------S---------GMLSNAAVSTDNWTQWIAVESWKRLVYFTWLVECLELIFYDIP-
tr|D5GEN5|D5GEN5_TUBMM/1-856  ------P---------S-GLSGEALEKVWHQWVKVEEAKRTVLGLYIHDVELASMFHHE-
tr|W2RYE3|W2RYE3_9EURO/1-749  ------------------PLNDQDLEARWRKWAQTEEKIRLGLAIRIHDAEIASTLHHE-

tr|F7VTY7|F7VTY7_SORMK/1-925  A--NMVPYEIQ-LPLPCDDN-LWSASNPDNVRQLDQNLR---------------------
tr|V5IL83|V5IL83_NEUCR/1-924  A--DMVPYEIQ-LPLPCDDN-LWSASNPDNVRQLDQNLR---------------------
tr|G4UEE4|G4UEE4_NEUT9/1-891  A--DMVPYEIQ-LPLPCDDN-LWSASNPDNVRQLDQNLR---------------------
tr|B2B6E5|B2B6E5_PODAN/1-883  A--QMAPHEIR-LPLPCDDN-LWTASNPDTVRQLDQNLR---------------------
tr|J4W246|J4W246_BEAB2/1-875  A--DMAPHEIR-LPLPCDDN-LWAANSPDEVRQLDANFR---------------------
tr|T5A4C1|T5A4C1_9HYPO/1-869  A--DMAAHEIR-LPLPCDDN-LWKASSPDVVRQLDANCG---------------------
tr|E9EKZ0|E9EKZ0_METAR/1-833  A--DMAAHEIR-LPLPCDDN-LWTASSPDVVRQLDANFR---------------------
tr|E9E2H3|E9E2H3_METAQ/1-823  A--DMAAHEIR-LPLPCDDN-LWTANSPDVVRQLDANFR---------------------
tr|G9MZH3|G9MZH3_HYPVG/1-873  A--DMAPHEIR-LPLPCDDN-LWAANSPDVVRQLDANFR---------------------
tr|N4VFX0|N4VFX0_COLOR/1-848  A--DMAPHEVR-LPLPCDDG-LWAAPTPNDFRQLDNNYR---------------------
tr|E3QTT7|E3QTT7_COLGM/1-844  A--NMAPHEIR-LPLPCDDG-LWTAPTPDAFRHLDGNYR---------------------
tr|M7TTV0|M7TTV0_BOTF1/1-1030 T--VMVAHEMR-LPLPCDEA-MWNATSSAEVGRLESTLQ---------------------
tr|L8G8P2|L8G8P2_PSED2/1-1049 T--VMVAHEMR-LPLPCDEA-LWSATNSAEVGRIEASLH---------------------
tr|S3CYK5|S3CYK5_GLAL2/1-1027 T--VMVAHEMR-LPLPCDEA-LWNATNSAEVGRIEASLQ---------------------
tr|K1XG42|K1XG42_MARBU/1-1024 T--VMVAHEMR-LPLPCDET-LWSATNSAEVGRIEANLH---------------------
tr|E9F2J8|E9F2J8_METAR/1-980  A--VMVTHEMR-LPLPYDES-LWRARSGSEVGRAEASLN---------------------
tr|G4MVQ7|G4MVQ7_MAGO7/1-1007 V--VMVAHEMR-LPLPCDDN-LWKATSGAEVGRLEANLQ---------------------
tr|L7J7P2|L7J7P2_MAGOP/1-998  V--VMVAHEMR-LPLPCDDN-LWKATSGAEVGRLEANLQ---------------------
tr|G9P128|G9P128_HYPAI/1-966  A--VMVAHEMR-LTLPCDES-LWRAASSAEVGRVEANLM---------------------
tr|G0RB51|G0RB51_HYPJQ/1-955  A--VMVAHEMR-LTLPCDES-LWRAASSAEVGRVEANLM---------------------
tr|G9MSQ9|G9MSQ9_HYPVG/1-1000 A--VMVAHEMR-LTLPCDES-LWRAVSSAEVGRVEANLM---------------------
tr|U7PWT8|U7PWT8_SPOS1/1-1097 T--VMVAHEMR-LPLPCDDR-LWKATSGMDVTRAEAQLA---------------------
tr|C7Z7J5|C7Z7J5_NECH7/1-989  A--VMVAHEMR-LPLPCDES-MWRAGSSSEVWRIESNLM---------------------
tr|K3VQ22|K3VQ22_FUSPC/1-983  A--VMVAHEMR-LPLPCDES-MWRAGSSSEVWRIESNLL---------------------
tr|S0DNT7|S0DNT7_GIBF5/1-985  A--VMVAHEMR-LPLPCDES-MWRAGSSSEVWRIESNLM---------------------
tr|M4FLS4|M4FLS4_MAGP6/1-1028 T--VMVAHEMR-LPLPCDEN-LWKATSGAEVGRIEANLH---------------------
tr|J3NNR3|J3NNR3_GAGT3/1-1014 T--VMVAHEMR-LPLPCDEN-LWKANSGAEVGRIEANLQ---------------------
tr|S3C8W1|S3C8W1_OPHP1/1-1078 T--VMVAHEMR-LPLPCDDK-LWKASSGADVGRAEAQLQ---------------------
tr|F0XFK3|F0XFK3_GROCL/1-1008 T--VMVAHEMR-LPLPCDEK-LWMATNGAEVGRIEAQLA---------------------
tr|E3Q9W3|E3Q9W3_COLGM/1-997  T--VMVTHEMR-LPLPCEDA-LWKATSGAEVGRIESNLL---------------------
tr|N4UXI7|N4UXI7_COLOR/1-990  T--VMVTHEMR-LPLPCDES-LWKATSGAEVGRVESNLL---------------------
tr|T0M1Q1|T0M1Q1_COLGC/1-999  T--VMVTHEMR-LPLPCDDA-MWKANSGAEVGRIESNIM---------------------
tr|V5IQQ6|V5IQQ6_NEUCR/1-996  T--VMVAHEMR-LPLPCDDK-LWKAKSSAEVGKIEAELM---------------------
tr|F7VRR5|F7VRR5_SORMK/1-997  T--VMVAHEMR-LPLPCDDK-LWKAKSSAEVGKIEAELM---------------------
tr|B2AZ12|B2AZ12_PODAN/1-1005 T--VMVAHEMR-LPLPCDDK-LWKATSGAEVGRIESQLL---------------------
tr|G2QYF4|G2QYF4_THITE/1-1008 T--VMVAHEMR-LPLPCDDK-LWKATSGQEVARIESNLM---------------------
tr|M3B1F1|M3B1F1_SPHMS/1-1050 A--IMSPHDLR-LPLPCDEA-LWAAESGAEVQRAEQSLA---------------------
tr|N1PDM6|N1PDM6_MYCP1/1-1061 A--VMSPHDIR-LPLPCDEY-LWSATSSAEVQRVEASLA---------------------
tr|M2YPB8|M2YPB8_MYCFI/1-916  A--VMSPHDLR-LPLPCDEA-LWAATSSAEVQRVEASLA---------------------
tr|M2N3L8|M2N3L8_BAUCO/1-946  A--AMSPHDLR-LPLPCDEA-LWSATSSAEVQRVEASLA---------------------
tr|J4KMM7|J4KMM7_BEAB2/1-890  A--VMAAHEMR-LPLPCDDS-LWKATSSAEFSRTESKLL---------------------
tr|D5G764|D5G764_TUBMM/1-1046 A--VLVAHEMR-LQLPCDET-LWAATNGAEVFRIEHSLL---------------------
tr|K2RSL8|K2RSL8_MACPH/1-1056 A--VMVAHEMR-LPLPCDEA-LWSATSAQEVGRVEASLS---------------------
tr|E4ZHR8|E4ZHR8_LEPMJ/1-1040 A--VMVAHEMR-LPLPCDEA-LWSATSSSEVGRVEASLH---------------------
tr|Q0U6N6|Q0U6N6_PHANO/1-973  A--VMVAHEMR-LPLPCDEA-LWSATSSSEVGRVEASLH---------------------
tr|E3RYK5|E3RYK5_PYRTT/1-1041 A--VMVAHEMR-LPLPCDEA-LWSATSSSEVGRVEQTLT---------------------
tr|B2WMX1|B2WMX1_PYRTR/1-995  A--VMVAHEMR-LPLPCDEA-LWSATSSSEVGRVEQTLT---------------------
tr|R0K2H3|R0K2H3_SETT2/1-994  A--VMVAHEMR-LPLPCDEA-LWSATSSSEVGRVEQTLT---------------------
tr|M2RD70|M2RD70_COCSN/1-1032 A--VMVAHEMR-LPLPCDEA-LWSATSSSEVGRVEQTLT---------------------
tr|M2TNU5|M2TNU5_COCH5/1-1002 A--VMVAHEMR-LPLPCDEA-LWSATSSSEVGRVEQTLT---------------------
tr|N4XAI8|N4XAI8_COCH4/1-1014 A--VMVAHEMR-LPLPCDEA-LWSATSSSEVGRVEQTLT---------------------
tr|U1I0G2|U1I0G2_9EURO/1-1020 A--KMVAYEIR-LPLPCDEA-LWSATSAAEVARVQSSHQ---------------------
tr|V9D2R3|V9D2R3_9EURO/1-1120 A--KMVAHEMR-LPLPCDEG-LWSAVSPSEASRVQSSLQ---------------------
tr|H6BS06|H6BS06_EXODN/1-1115 A--KMVAHEMR-MQLPCDEG-LWSAISAAEASRVQLALQ---------------------
tr|S8A1W2|S8A1W2_DACHA/1-1099 A--VMVAHEMR-LALPCDEA-LWTATSSAEVGRLKQALY---------------------
tr|B6QPJ3|B6QPJ3_PENMQ/1-936  V--KMVAHELR-LPLPCDEA-LWSAGSAAEVSRMQTVLQ---------------------
tr|B8M3W7|B8M3W7_TALSN/1-946  V--KMVAHELR-LPLPCDEA-LWSAGSAAEVSRMQTVLQ---------------------
tr|V5I0D3|V5I0D3_BYSSN/1-1026 A--KMVAHEMR-VPLPCDEA-LWSATSAAEVARMQSSLN---------------------
tr|S7ZEX8|S7ZEX8_PENOX/1-807  A--KMVAHELR-LPLPCDEA-LWAATSAAEVARVQSSLQ---------------------
tr|B6HD73|B6HD73_PENCW/1-775  A--KMVAHELR-LPLPCDEA-LWAATSAAEVARVQSSLQ---------------------
tr|K9GEC6|K9GEC6_PEND1/1-773  A--KMVAHELR-LPLPCDEA-LWAATSAAEVARVQSSLQ---------------------
tr|G7XGJ0|G7XGJ0_ASPKW/1-1020 A--KMVAHELR-LPLPCDEA-LWSATSASEVARVQSSLH---------------------
tr|G3Y058|G3Y058_ASPNA/1-1021 A--KMVAHELR-LPLPCDEA-LWSATSASEVARVQSSLH---------------------
tr|Q5AY97|Q5AY97_EMENI/1-998  A--KMVAHELR-LPLPCDEA-LWSATSASEVARVQASLH---------------------
tr|A1CDS9|A1CDS9_ASPCL/1-1029 A--KMVAHELR-LPLPCDEA-LWSATSAAEVARVQSSLH---------------------
tr|Q4WGR5|Q4WGR5_ASPFU/1-1039 A--KMVAHELR-LPLPCDEA-LWSATSAAEVARVQSSLH---------------------
tr|Q2USE2|Q2USE2_ASPOR/1-1011 A--KMVAHELR-LPLPCDEA-LWSATSAAEVARVQASLH---------------------
tr|B8MXA5|B8MXA5_ASPFN/1-1011 A--KMVAHELR-LPLPCDEA-LWSATSAAEVARVQASLH---------------------
tr|C5FFJ4|C5FFJ4_ARTOC/1-1080 V--KMAAHEMR-LPLPCEES-LWSATCPSEAAKVQLRLN---------------------
tr|E4V3J5|E4V3J5_ARTGP/1-1102 V--KMAAHEMR-LPLPCDEN-LWSATCPSEAAKVQLRLN---------------------
tr|D4D569|D4D569_TRIVH/1-1104 V--KMAAHEMR-LPLPCDES-LWSAPCPAEAAKVQLRLN---------------------
tr|D4AY51|D4AY51_ARTBC/1-1107 V--KMAAHEMR-LPLPCDES-LWSAPCPAEAAKVQLRLN---------------------
tr|F2SS79|F2SS79_TRIRC/1-1100 V--KMAAHEMR-LPLPCDES-LWSAPCPAEAAKVQLRLN---------------------
tr|F2RZ03|F2RZ03_TRIT1/1-1102 V--KMAAHEMR-LPLPCDES-LWSAPCPAEAAKVQLRLN---------------------
tr|F2Q234|F2Q234_TRIEC/1-1103 V--KMAAHEMR-LPLPCDES-LWSAPCPAEAAKVQLRLN---------------------
tr|C4JFU1|C4JFU1_UNCRE/1-1006 A--KMVAHELR-LPLPCDEA-LWSATSAAEVARVQSSLT---------------------
tr|J3K5N7|J3K5N7_COCIM/1-1053 A--KMVAHELR-LPLPCDEA-LWSATNAAEVARVQSSLT---------------------
tr|E9DEZ8|E9DEZ8_COCPS/1-1055 A--KMVAHELR-LPLPCDEA-LWSATNAAEVARVQSSLT---------------------
tr|C1GYX1|C1GYX1_PARBA/1-1086 A--KMVAHELR-LPLPCDEA-LWSATSAAEVSRVQSSLH---------------------
tr|C1G7R2|C1G7R2_PARBD/1-1088 A--KMVAHELR-LPLPCDEA-LWSATSAAEVSRVQSSLH---------------------
tr|F2TPQ4|F2TPQ4_AJEDA/1-1083 A--KMVAHEMR-LPLPCDEA-LWSATSAAEVARVQSSLH---------------------
tr|F0U6V5|F0U6V5_AJEC8/1-1084 A--KMVAHEMR-LPLPCDEA-LWSATSAAEVARVQSSLH---------------------
tr|C8VJW0|C8VJW0_EMENI/1-865  L--CMSAFEIR-SSLPCSPA-AWEAHTAEEWSRHASRDT---------------------
tr|B6Q545|B6Q545_PENMQ/1-873  L--CMSAFEIR-SCLPCSAA-SWEAFSAQEWAQTAAQET---------------------
tr|B8MIU6|B8MIU6_TALSN/1-806  L--CMSAFEIR-SCLPCSAA-AWEASSAQKWEDLAVGEI---------------------
tr|V5GEC2|V5GEC2_BYSSN/1-951  L--CMSAFEIR-SSLPCDSA-SWEASSAEEWFKCSLKEG---------------------
tr|C1GXQ8|C1GXQ8_PARBA/1-992  L--CMSAFEIR-SSLPCDSA-TWEARTAEEWFEHARTET---------------------
tr|C1GGX6|C1GGX6_PARBD/1-1000 L--CMSAFEIR-SSLPCDSA-TWEARTAEEWFEHARTET---------------------
tr|F0UQZ0|F0UQZ0_AJEC8/1-902  L--CMSAFEIR-ASLPCDEA-TWEARTAEEWFECSHAEK---------------------
tr|C0P184|C0P184_AJECG/1-914  L--CMSAFEIR-TSLPCDEA-TWEARTAEEWFECSHAEK---------------------
tr|F2THY2|F2THY2_AJEDA/1-995  L--CMSAFEIR-ASLPCDEA-TWEANTADAWFEHARVET---------------------
tr|C5K3M6|C5K3M6_AJEDS/1-957  L--CMSAFEIR-ASLPCDEA-TWEANTADAWFEHARAET---------------------
tr|G8BJ79|G8BJ79_CANPC/1-832  P--LIEFSQLQLLNLPCDER-LWESMSINGSFKKLAKLQKKLQTKQK-------------
tr|H8X2V3|H8X2V3_CANO9/1-823  P--HIEFSQLQLLNLPCDER-LWESITINGSFKKLARLQKKLQTNQK-------------
tr|G8YG95|G8YG95_PICSO/1-1083 P--QISFYQMQLLTLPCDDEGLWESKDVNGSFRKVVKRQKKLQTLNAEKMGRDKFES---
tr|Q6BU13|Q6BU13_DEBHA/1-1176 P--QIMFYQLQLLNLPCDDDHLWESTEVNGSFRKIVKRQKKLQKPNQDRQNGDLLKKRKD
tr|A5DCN6|A5DCN6_PICGU/1-1057 P--QIAFFQVQLLNLPCDDENLWESFEVNGSFRKIVKRQRKLQQQQRNHM-P--------
tr|G3ARB4|G3ARB4_SPAPN/1-1009 P--VISVHQLQFLNLPCDDEMLWESKDVNGSFRKVVKRQKKISSERQKD--G--------
tr|A3LQ05|A3LQ05_PICST/1-1158 P--QINFYQLQLLNLPCDDEHLWESNEVNGSFRRIVKRQKKLQQQADAKSSG--------
tr|G3AYJ3|G3AYJ3_CANTC/1-1051 P--VIFFHQLQLLKLPCEDE-LWEATDVNGSFYKIMKKQKKLASTKS-------------
tr|C4XVP5|C4XVP5_CLAL4/1-1165 P--QIPFYQLQLLNLPCYEEQLWNSEEVNGSFRKLVKRQKKLSRPNHDMRS---------
tr|Q5A4D7|Q5A4D7_CANAL/1-1087 P--QILFYQLQLLNLPCDDEHLWESTEVNGSFKKVVRRQRKLQDSNITTSLT--------
tr|B9WEJ4|B9WEJ4_CANDC/1-1091 P--QILFYQLQLLNLPCDDEHLWESTEVNGSFKKVVRRQRKLQDSNITTSLT--------
tr|M3JT51|M3JT51_CANMX/1-1042 P--QILFYQLQLLNLPCDDEHLWESNDVNGSFKKLVKRQRKLQDNINN------------
tr|H2AQ53|H2AQ53_KAZAF/1-1063 L--SINFKQVQ-LDLPCADE-VWESYDLNFDILKEFG-----------------FFRNYD
tr|J7RY04|J7RY04_KAZNA/1-1177 L--FISFRQVQ-LELPCPDK-IWESYELSFEILQEFG-----------------FGTRDD
tr|G0VAK8|G0VAK8_NAUCC/1-1196 L--FITFNQIQ-LTLPYPDK-IWESYDLSYEKLVEFG-----------------LDRGST
tr|G8ZWC0|G8ZWC0_TORDC/1-1064 L--FINCNQIQ-LTLPCSDI-VWESYDLSCETLLEYG-----------------FEKEPK
tr|W0THF8|W0THF8_KLUMA/1-1056 L--FIHCNQVQ-LSLPCSDE-IWDSYDLSLEKLLQHG-----------------FGGKDV
tr|Q6CCW4|Q6CCW4_YARLI/1-954  P--AVSAHEIR-LQLPD-EA-LWNSSESFDNNGDRTDA-------------VDTPLTPSR
tr|Q6BVW6|Q6BVW6_DEBHA/1-750  S--SLFVDKLT-LALPCNDL-LWEASFENLKSFTL-------------------PA----
tr|G3AXI2|G3AXI2_CANTC/1-703  S--SLFVDKLK-LSLPCDDI-IWEADLSTLKNIAL-------------------PQ----
tr|G3B892|G3B892_CANTC/1-734  M--VIDLHDVK-PTLPCNEH-FWRTGRYSENC----------------------LQ----
tr|A5DPJ1|A5DPJ1_PICGU/1-778  M--IIDLHDVK-PTLPCNED-FWRSGKYSEKC----------------------LQ----
tr|G3BAE8|G3BAE8_CANTC/1-795  A--VLYTHHIK-LSLPCIDS-IWEAANTNKMD--VNN-----------------QL----
tr|Q6BR11|Q6BR11_DEBHA/1-896  T--ILFTHQIK-LSLPCDEI-LWEMTDFKS-NYLP-P-----------------RT----
tr|A3LSD3|A3LSD3_PICST/1-794  I--VLFAHQIK-LSMPCDDM-LWEMSVIDN-NNLP-P-----------------QT----
tr|Q6BVX1|Q6BVX1_DEBHA/1-795  I--ILFAHQIK-LSLPCDDM-LWEMSSIDK-NNLP-P-----------------QT----
tr|A5DAB0|A5DAB0_PICGU/1-756  I--VLFAHQIK-LSMPCDDV-LWEMSSIDK-NNPP-P-----------------QA----
tr|C4R4P7|C4R4P7_PICPG/1-792  M--ILNSHQIK-FSLPCNEN-LWNQTLSGSEKIKP-------------------------
tr|F2QWA1|F2QWA1_PICP7/1-801  M--ILNSHQIK-FSLPCNEN-LWNQTLSGSEKIKP-------------------------
tr|K0KMP2|K0KMP2_WICCF/1-877  L--MLFSNHVQ-LDLPCDDE-LWESYLTPT--EIP-N-----------------RN----
tr|G3BEL9|G3BEL9_CANTC/1-768  A--NLYANNLK-LSLPCPDE-FWETDSSDALDLSPSS-----------------LI----
tr|C4QWW5|C4QWW5_PICPG/1-736  I--TLYLHQIK-LSLPCDEH-LWESSKLDDCKK---R-----------------CG----
tr|F2QMM0|F2QMM0_PICP7/1-744  I--TLYLHQIK-LSLPCDEH-LWESSKLDDCKK---R-----------------CG----
tr|G8YAR6|G8YAR6_PICSO/1-758  L--ILYAHQIK-LNLPCNEE-LWEFDNQQSLNEST-L-----------------RL----
tr|A5DJ30|A5DJ30_PICGU/1-819  V--VLYAHQIR-LSLPCEDE-LWEFDNVGQKTDSF-K-----------------GL----
tr|G3AWD1|G3AWD1_CANTC/1-819  I--ILYAHQIK-LSLPCEDD-LWEFDNTKQKPDSL-V-----------------SE----
tr|Q6BHC9|Q6BHC9_DEBHA/1-814  I--ILYAHQIK-LSLPCEDE-LWEFENSKSTTETL-P-----------------PV----
tr|A3LQR5|A3LQR5_PICST/1-724  I--ILYAHQLK-LSLPCEDV-LWEFDNTNK-SETL-S-----------------FE----
tr|W1QHA3|W1QHA3_OGAPD/1-782  V--SIYDSQIK-LSLPCPDD-LWEYDNFDRNNAPA-S-----------------VM----
tr|C5DHC3|C5DHC3_LACTC/1-881  L--NLLANQIK-LSLPCPDD-LWEYNNIDRNKAPL-S-----------------VA----
sp|Q9UTS5|ZAS1_SCHPO/1-897    P--LLYVTDVS-MPLLAEEH-HWEAENFEVWAAQ-KPTIEPPT-----------------
sp|Q9UTS5-2|ZAS1_SCHPO/1-845  P--LLYVTDVS-MPLLAEEH-HWEAENFEVWAAQ-KPTIEPPT-----------------
tr|S9VU09|S9VU09_SCHCR/1-843  P--LLCVTDVS-LPLFADEH-HWEAENFEVWATQ-KPLDEPPT-----------------
tr|S9RAA4|S9RAA4_SCHOY/1-844  P--LLCVTDVA-LPLFADEH-HWEAENFEVWASQ-KPLDEPPT-----------------
tr|Q0TWL4|Q0TWL4_PHANO/1-791  P--LISCAELT-LPLPASEI-LWLAPSAVIWKARILNNS-------S-------------
tr|M2RT19|M2RT19_COCSN/1-707  P--LLSYAELT-LPLPASES-LWLAPSAEIWKARMMNMQ-------L-------------
tr|N4WI92|N4WI92_COCH4/1-715  P--LLSYAELT-LPLPASES-LWLAPSAEVWKARMLNMQ-------L-------------
tr|B2WNT6|B2WNT6_PYRTR/1-710  P--LLSYAELT-LPLPASET-LWLAPSAAVWKARILSRS-------S-------------
tr|R0KTN2|R0KTN2_SETT2/1-703  P--LLSYAELT-LPLPASEP-LWLAPSAAVWKARIMSGT-------L-------------
tr|R0K4V8|R0K4V8_SETT2/1-828  P--PLTHTEIH-TSLPAARA-LWNAPSAEAWRAAYLSLG---------------------
tr|M7UBH6|M7UBH6_BOTF1/1-855  P--LMNFTELS-FSVPASRE-LFLAESATDWKSKYMKKL-------H-------------
tr|N4U8W4|N4U8W4_FUSC1/1-806  P--LISFSELK-TPLPESSD-LWLAKDAEAWKAIYLSGQ-------R-------------
tr|K9G6X0|K9G6X0_PEND2/1-862  P--LISYAELS-LPLPACST-LWNAPDAKQWKERFCAQQAGGQ---S-------------
tr|B8LWM3|B8LWM3_TALSN/1-893  P--LISYSEIS-VPLPATSA-LWNANSAFEWHDLYCEELASMG-----------------
tr|Q5B7T9|Q5B7T9_EMENI/1-874  P--LITYAEMS-LPLPAPSS-LWDARSALQWKEACNALSASAS---S-------------
tr|C8VHN1|C8VHN1_EMENI/1-880  P--LITYAEMS-LPLPAPSS-LWDARSALQWKEACNALSASAS---S-------------
tr|A1D0Y5|A1D0Y5_NEOFI/1-870  P--LITYVEMG-PPLPAPSY-LWEASSASQWKEAYHSSP-------L-------------
tr|Q70FJ3|Q70FJ3_ASPFM/1-867  P--LVTYVEMG-PPLPAPAY-LWEASSASQWKDAYHSSP-------L-------------
tr|Q4WR40|Q4WR40_ASPFU/1-866  P--LVTYVEMG-PPLPAPAY-LWEASSASQWKDAYHSSP-------L-------------
tr|G3Y041|G3Y041_ASPNA/1-811  P--LISYAELE-LPLPSIRA-LWDAKSAAAWRDTYLALG-------L-------------
tr|M2LIV5|M2LIV5_BAUCO/1-846  P--LISYAELY-LPLPESEA-LWHSSSAESWKATYLRSS-------A-------------
tr|M2WLE5|M2WLE5_MYCP1/1-902  P--LISYAELY-LPLPESEN-LWHAPSAESWKATYMRNP-------G-------------
tr|M7X1B9|M7X1B9_RHOT1/1-1013 H--TLSAFQIQ-LPLPCDED-QWEAPNAQEWKRLHDRQRPPIQ-----------------
tr|U5H0S9|U5H0S9_USTV1/1-1017 P--ALSAFQIQ-VQLPCDED-EWEATTAQEWAILHAQARAPAP-----------------
tr|G3XVX6|G3XVX6_ASPNA/1-840  P--NMSTHNIQ-VPLPCSQD-LWEAPSEAAWEQIRKFHM---------------------
tr|S0E035|S0E035_GIBF5/1-840  P--SMSTQSIQ-VNLPCSRR-LWEAHDEDAWNAIISSKG---------------------
tr|S3DE64|S3DE64_GLAL2/1-884  L--CMSAFELR-LSLPCSPA-SWEADSAEKWYNSFKNET---------------------
tr|M2YVJ9|M2YVJ9_MYCFI/1-857  L--CMSAFELR-STLPCDQA-IWEADTPHAWIEAWKSQD---------------------
tr|M2WLZ8|M2WLZ8_MYCP1/1-852  L--CMSAFELR-STLPCDQN-IWEAASAAQWQKTLESQL---------------------
tr|S7ZQ44|S7ZQ44_PENOX/1-1060 P--LLSLDDGQ-AALPANEE-LWHCESAEAWKLSWDQS----------------------
tr|B6HKE4|B6HKE4_PENCW/1-1035 P--LLSLDDAQ-AALPAHEK-LWQASSAETWKPLWAKSFGNSYPDQK-------------
tr|G7X9Q8|G7X9Q8_ASPKW/1-1017 P--LLSLDESQ-ATLPSHEA-LWEAESPEAWEE---VRRG--------------------
tr|A2RA85|A2RA85_ASPNC/1-1046 P--LLSLDESQ-ATLPSHEA-LWTAKSLEAWKDDLQLTRR--------------------
sp|Q9US36|KLF1_SCHPO/1-781    P--LIDITSVG-LPLLCDEA-LWNADSYEAWTSL-LNENDPPH-----------------
tr|E6RAD3|E6RAD3_CRYGW/1-721  CSRQLSIFAHH-LTLPCTRR-QWEAPTAQEWFRMRVPPPNTPP-----------------
tr|Q55NQ1|Q55NQ1_CRYNB/1-717  CSRQLSIFAHH-LTLPCTRR-QWEAPTAQEWFRMRGPPPSTPP-----------------
tr|J9VRY6|J9VRY6_CRYNH/1-721  CSRQLSIFAHH-LTLPCTRR-QWEAPTAQEWFRMRAPPPNTPP-----------------
tr|M7WMQ1|M7WMQ1_RHOT1/1-666  PTRALSILLIR-LALPSDDD-RWTAASSSAWRACQATPDIPFP-----------------
tr|G0SUS7|G0SUS7_RHOG2/1-666  PTRALSILLVR-LALPGDDD-RWTAASSSAWRACQATPDIPFP-----------------
tr|C7ZE77|C7ZE77_NECH7/1-881  R--LMRLSELQ-ISLPQPDD-RWGASTAQSWASFPSMLENNGS-----------------
tr|S0EPW3|S0EPW3_GIBF5/1-889  S--LMRLSELQ-ISLPQPDD-RWGASTSQCWANFPAV-ENSGS-----------------
tr|N4U890|N4U890_FUSC1/1-890  S--LMRLSELQ-ISLPQPDD-RWGASTAQCWANFPAVGENSGS-----------------
tr|Q0CBW7|Q0CBW7_ASPTN/1-853  P--LLTVDDMH-LSMPCNEE-LWQSASFHDWERAQGLQRECVS-----------------
tr|D5GEN5|D5GEN5_TUBMM/1-856  P--ALRHHANI-LPLACSTE-LFEAPTASTWAAHYLAQDPNAV-----------------
tr|W2RYE3|W2RYE3_9EURO/1-749  A--FLPLNPRR-MSLAQTDA-LFLAPNFLEWAALSQDGSSDLA-----------------

tr|F7VTY7|F7VTY7_SORMK/1-925  ------MYGVKQVSFLEGL------------------------KLAIHGKE---------
tr|V5IL83|V5IL83_NEUCR/1-924  ------MYGVKPVSFLEGL------------------------KLAIHGKE---------
tr|G4UEE4|G4UEE4_NEUT9/1-891  ------MYGVKPVSFLEGL------------------------KLAIHGKE---------
tr|B2B6E5|B2B6E5_PODAN/1-883  ------MYGVKTISFLDGL------------------------KRALHGKE---------
tr|J4W246|J4W246_BEAB2/1-875  ------MYGFKQVSFLDGL------------------------KSALHGKE---------
tr|T5A4C1|T5A4C1_9HYPO/1-869  ------LYGFEQVSFLDGL------------------------KSALHGKE---------
tr|E9EKZ0|E9EKZ0_METAR/1-833  ------MYGVKQVSFLDGL------------------------KSALHGKE---------
tr|E9E2H3|E9E2H3_METAQ/1-823  ------MYGVKQVSFLDGL------------------------KSALHGKE---------
tr|G9MZH3|G9MZH3_HYPVG/1-873  ------MYGVKQVSFLDGL------------------------KSALHGKE---------
tr|N4VFX0|N4VFX0_COLOR/1-848  ------MYGIKQVSFLDGL------------------------KSALHGQE---------
tr|E3QTT7|E3QTT7_COLGM/1-844  ------MYGIKQVSFLDGL------------------------KSALHGQE---------
tr|M7TTV0|M7TTV0_BOTF1/1-1030 ------ANGVKPISFLEGL------------------------KRTLNAQT---------
tr|L8G8P2|L8G8P2_PSED2/1-1049 ------ANGVKPVSFLEGL------------------------KRTLNAQE---------
tr|S3CYK5|S3CYK5_GLAL2/1-1027 ------SNGVKPISFLEGL------------------------KRTLNAME---------
tr|K1XG42|K1XG42_MARBU/1-1024 ------ANGVKPISFLEGL------------------------KRTLNAQE---------
tr|E9F2J8|E9F2J8_METAR/1-980  ------ARGIQPISFLEGL------------------------KRTLSHQE---------
tr|G4MVQ7|G4MVQ7_MAGO7/1-1007 ------SNNIKPISFLEGL------------------------RRTLGNQP---------
tr|L7J7P2|L7J7P2_MAGOP/1-998  ------SNNIKPISFLEGL------------------------RRTLGNQP---------
tr|G9P128|G9P128_HYPAI/1-966  ------SRGIKPVTFLEGL------------------------KRTLSHQD---------
tr|G0RB51|G0RB51_HYPJQ/1-955  ------SRGIKPVTFLEGL------------------------KRTLSHQD---------
tr|G9MSQ9|G9MSQ9_HYPVG/1-1000 ------SRGIKPVTFLEGL------------------------KRTLSHQD---------
tr|U7PWT8|U7PWT8_SPOS1/1-1097 ------SEGTRSIAFLEGI------------------------KKTLSGAE---------
tr|C7Z7J5|C7Z7J5_NECH7/1-989  ------SNGIKPTSFLEGL------------------------KRTLSAQE---------
tr|K3VQ22|K3VQ22_FUSPC/1-983  ------SNGIKPTSFLEGL------------------------KRTLSGQD---------
tr|S0DNT7|S0DNT7_GIBF5/1-985  ------SNGIKPTSFLEGL------------------------KRTLSGQD---------
tr|M4FLS4|M4FLS4_MAGP6/1-1028 ------SRGIKTLAFLDGL------------------------KKTLSGVE---------
tr|J3NNR3|J3NNR3_GAGT3/1-1014 ------SRGIKTLAFLDGL------------------------KKTLSGVE---------
tr|S3C8W1|S3C8W1_OPHP1/1-1078 ------SEGTKSISFLEGI------------------------KKTLSGHE---------
tr|F0XFK3|F0XFK3_GROCL/1-1008 ------SEEVKPISFLEGL------------------------KRTLSGVE---------
tr|E3Q9W3|E3Q9W3_COLGM/1-997  ------SNGVKPLSFLEGL------------------------KRTLSGQG---------
tr|N4UXI7|N4UXI7_COLOR/1-990  ------SNGIKPISFLEGL------------------------KRTLSGQN---------
tr|T0M1Q1|T0M1Q1_COLGC/1-999  ------SNGIKPISFLEGL------------------------KRTLSGQG---------
tr|V5IQQ6|V5IQQ6_NEUCR/1-996  ------SQG-KPIGFLDGL------------------------KRTLNGQT---------
tr|F7VRR5|F7VRR5_SORMK/1-997  ------SQA-KPIGFLDGL------------------------KRTLNGQT---------
tr|B2AZ12|B2AZ12_PODAN/1-1005 ------AVGNKPVAFLEGL------------------------KRTLSGHE---------
tr|G2QYF4|G2QYF4_THITE/1-1008 ------SMGHKAISFLEGL------------------------KRTLSNQE---------
tr|M3B1F1|M3B1F1_SPHMS/1-1050 ------ANGFRGTTFLEGL------------------------KKTLNGQK---------
tr|N1PDM6|N1PDM6_MYCP1/1-1061 ------ANGFKPTSFIEGL------------------------RKYIAGQK---------
tr|M2YPB8|M2YPB8_MYCFI/1-916  ------ANGFKPTSFLEGL------------------------KKTLNGQK---------
tr|M2N3L8|M2N3L8_BAUCO/1-946  ------ANGFKPTTFLEGL------------------------KRSLNGQK---------
tr|J4KMM7|J4KMM7_BEAB2/1-890  ------EQGVTPMSFLEGL------------------------KRTLNKQQ---------
tr|D5G764|D5G764_TUBMM/1-1046 ------QAGVKPTTFLDGL------------------------KKTLNGQN---------
tr|K2RSL8|K2RSL8_MACPH/1-1056 ------SNGVKPTTFLDGL------------------------KKTLGGSP---------
tr|E4ZHR8|E4ZHR8_LEPMJ/1-1040 ------SNGIKQMSFLDGL------------------------KKTLNGQT---------
tr|Q0U6N6|Q0U6N6_PHANO/1-973  ------SNGVKQMSFLDGL------------------------KKTLNGQT---------
tr|E3RYK5|E3RYK5_PYRTT/1-1041 ------SNGIKPMSFLDGL------------------------KKTLNGQT---------
tr|B2WMX1|B2WMX1_PYRTR/1-995  ------SNGIKPMSFLDGL------------------------KKTLNGQS---------
tr|R0K2H3|R0K2H3_SETT2/1-994  ------SNGIKPMSFLDGL------------------------KKTLNGQT---------
tr|M2RD70|M2RD70_COCSN/1-1032 ------SNGIKPMSFLDGL------------------------KKTLNGQS---------
tr|M2TNU5|M2TNU5_COCH5/1-1002 ------SNGIKPMSFLDGL------------------------KKTLNGQS---------
tr|N4XAI8|N4XAI8_COCH4/1-1014 ------SNGIKPMSFLDGL------------------------KKTLNGQS---------
tr|U1I0G2|U1I0G2_9EURO/1-1020 ------TNGIKPTMFLDGL------------------------KKTLNGER---------
tr|V9D2R3|V9D2R3_9EURO/1-1120 ------TNGIKPIMFLEGL------------------------KRTLNGQR---------
tr|H6BS06|H6BS06_EXODN/1-1115 ------TNGIKPTMFLDGL------------------------KRTLNGEP---------
tr|S8A1W2|S8A1W2_DACHA/1-1099 ------NNGVKPTMFLEGL------------------------KRTLNGQT---------
tr|B6QPJ3|B6QPJ3_PENMQ/1-936  ------SNGVKPTMFLDGL------------------------KKTLTGQK---------
tr|B8M3W7|B8M3W7_TALSN/1-946  ------SNGVKPTMFLDGL------------------------KKTLTGQK---------
tr|V5I0D3|V5I0D3_BYSSN/1-1026 ------ANGVKPTMFLDGL------------------------KKTLNGQI---------
tr|S7ZEX8|S7ZEX8_PENOX/1-807  ------SHGVRPVMFLDGL------------------------KRTLNGQP---------
tr|B6HD73|B6HD73_PENCW/1-775  ------SHGVRPIMFLDGL------------------------KRTLNGQP---------
tr|K9GEC6|K9GEC6_PEND1/1-773  ------SHGVRPIMFLDGL------------------------KRTLNGQP---------
tr|G7XGJ0|G7XGJ0_ASPKW/1-1020 ------ANGVKPVMFLDGL------------------------KKTLNGQR---------
tr|G3Y058|G3Y058_ASPNA/1-1021 ------ANGVKPVMFLDGL------------------------KKTLNGQR---------
tr|Q5AY97|Q5AY97_EMENI/1-998  ------ANGVRPVMFLDGL------------------------KRTLNGQR---------
tr|A1CDS9|A1CDS9_ASPCL/1-1029 ------ANGVKPTMFLDGL------------------------KKTLNGQR---------
tr|Q4WGR5|Q4WGR5_ASPFU/1-1039 ------ANGVKPTMFLDGL------------------------KKTLNGQR---------
tr|Q2USE2|Q2USE2_ASPOR/1-1011 ------ANGVKPVMFLDGL------------------------KRTLNGQR---------
tr|B8MXA5|B8MXA5_ASPFN/1-1011 ------ANGVKPVMFLDGL------------------------KRTLNGQR---------
tr|C5FFJ4|C5FFJ4_ARTOC/1-1080 ------ANGFKPTMFLEGL------------------------KKTLNGQA---------
tr|E4V3J5|E4V3J5_ARTGP/1-1102 ------ASGFKPTMFLEGL------------------------KKTLTGQT---------
tr|D4D569|D4D569_TRIVH/1-1104 ------SSGFKPTMFLEGL------------------------KKTLTGQT---------
tr|D4AY51|D4AY51_ARTBC/1-1107 ------SSGFKPTMFLEGL------------------------KKTLTGQT---------
tr|F2SS79|F2SS79_TRIRC/1-1100 ------SSGFKPTMFLEGL------------------------KKTLTGQT---------
tr|F2RZ03|F2RZ03_TRIT1/1-1102 ------SSGFKPTMFLEGL------------------------KKTLTGHT---------
tr|F2Q234|F2Q234_TRIEC/1-1103 ------SSGFKPTMFLEGL------------------------KKTLTGHT---------
tr|C4JFU1|C4JFU1_UNCRE/1-1006 ------SNGVKPTLFLDSL------------------------KKTLNGQN---------
tr|J3K5N7|J3K5N7_COCIM/1-1053 ------SNGVKPTLFLDAL------------------------KKTLNGQN---------
tr|E9DEZ8|E9DEZ8_COCPS/1-1055 ------SNGVKPTLFLDAL------------------------KKTLNGQN---------
tr|C1GYX1|C1GYX1_PARBA/1-1086 ------ANGFKATMFLDGL------------------------KKTLNGQK---------
tr|C1G7R2|C1G7R2_PARBD/1-1088 ------ANGFKATMFLDGL------------------------KKTLNGQK---------
tr|F2TPQ4|F2TPQ4_AJEDA/1-1083 ------SNGVKAIMFLDGL------------------------KKTLNGQK---------
tr|F0U6V5|F0U6V5_AJEC8/1-1084 ------SNGVKAIMFLDGL------------------------KKTLNGQK---------
tr|C8VJW0|C8VJW0_EMENI/1-865  ----------E-HAFLPVL------------------------KGYITPGSV--------
tr|B6Q545|B6Q545_PENMQ/1-873  ----------N-RPFLSVL------------------------KGYITPGTV--------
tr|B8MIU6|B8MIU6_TALSN/1-806  ----------N-RPFLTVL------------------------KGYITPGSV--------
tr|V5GEC2|V5GEC2_BYSSN/1-951  ----------PHPLFLSAL------------------------KAYITPSAM--------
tr|C1GXQ8|C1GXQ8_PARBA/1-992  ----------THSPFLSVL------------------------KAYITPNTT--------
tr|C1GGX6|C1GGX6_PARBD/1-1000 ----------THSPFLSVL------------------------KAYITPNTT--------
tr|F0UQZ0|F0UQZ0_AJEC8/1-902  ----------PHSAFLLVL------------------------KAYITPNTT--------
tr|C0P184|C0P184_AJECG/1-914  ----------PHSAFLLVL------------------------KAYITPNTT--------
tr|F2THY2|F2THY2_AJEDA/1-995  ----------SHSAFLPVL------------------------KAYIIPNTT--------
tr|C5K3M6|C5K3M6_AJEDS/1-957  ----------SHSAFLPVL------------------------KAYIIPNTT--------
tr|G8BJ79|G8BJ79_CANPC/1-832  -------------TFLTGL------------------------KELLRGQYQAL------
tr|H8X2V3|H8X2V3_CANO9/1-823  -------------TFLTGL------------------------KELLRGQYQSL------
tr|G8YG95|G8YG95_PICSO/1-1083 DHPKYDENVSKNTSFLGAL------------------------KTMLEIHDDPVQ-LD--
tr|Q6BU13|Q6BU13_DEBHA/1-1176 SNNNYPLKIRNGESFLNVL------------------------KKLLKPYKTPSSQEN--
tr|A5DCN6|A5DCN6_PICGU/1-1057 KKDSSLFRIKSGDSFLSVL------------------------KKLLRSGSNSKS-----
tr|G3ARB4|G3ARB4_SPAPN/1-1009 KANGNAKPKSSSQNFLSML------------------------KKFLKPTKLNSQ-----
tr|A3LQ05|A3LQ05_PICST/1-1158 KKPKEPTKIRNGDSFLNVL------------------------KKLLRPYKPKES-----
tr|G3AYJ3|G3AYJ3_CANTC/1-1051 -------GLNPNESFLNVV------------------------KKLLKVSSVLNL-----
tr|C4XVP5|C4XVP5_CLAL4/1-1165 --MKNGNRIKPGMNFLTAI------------------------KAIMRSQNLKNG-----
tr|Q5A4D7|Q5A4D7_CANAL/1-1087 --TSNKKKKAKSDNFLAAL------------------------KKILKSDKLIEL-----
tr|B9WEJ4|B9WEJ4_CANDC/1-1091 --ISNKKKKAKTDNFLAAL------------------------KKILKSDKLTEL-----
tr|M3JT51|M3JT51_CANMX/1-1042 --DNGKKKKVKSDSFLAAL------------------------KKLLKPSKSNDF-----
tr|H2AQ53|H2AQ53_KAZAF/1-1063 INSSSRSKKFNNVTFLNAL------------------------KSLMRQVILLFDNKTEG
tr|J7RY04|J7RY04_KAZNA/1-1177 --------EDNSQTFLQAL------------------------KTLIKDVLNMMRGDSST
tr|G0VAK8|G0VAK8_NAUCC/1-1196 --------G-N-DSFSNVL------------------------KGVLNRAITKLQNHIQK
tr|G8ZWC0|G8ZWC0_TORDC/1-1064 --------T-----FLSAL------------------------KQLMGEAVQTLQNVRNP
tr|W0THF8|W0THF8_KLUMA/1-1056 -------------SFLDTL------------------------KQLLNHVMHRLQRSGNT
tr|Q6CCW4|Q6CCW4_YARLI/1-954  GKPRAPGVGKPPPTFLSAL------------------------KRVLNKQH---------
tr|Q6BVW6|Q6BVW6_DEBHA/1-750  ----------KSDSIRDCL------------------------KKLLKGEN---------
tr|G3AXI2|G3AXI2_CANTC/1-703  ----------KPPSIRSCF------------------------NKLLQGEK---------
tr|G3B892|G3B892_CANTC/1-734  ----------KPLTLLAAI------------------------KSILHKKP---------
tr|A5DPJ1|A5DPJ1_PICGU/1-778  ----------TPLTLLAAI------------------------KSILHKKP---------
tr|G3BAE8|G3BAE8_CANTC/1-795  ----------DNSKFLSVL------------------------TDVLRYEK---------
tr|Q6BR11|Q6BR11_DEBHA/1-896  ----------ETPKFLNAL------------------------SKSLHKEK---------
tr|A3LSD3|A3LSD3_PICST/1-794  ----------ETPRFIVAL------------------------TKLLHQEQ---------
tr|Q6BVX1|Q6BVX1_DEBHA/1-795  ----------ETPKFITAL------------------------TKLLRKEK---------
tr|A5DAB0|A5DAB0_PICGU/1-756  ----------ETPKFITAL------------------------TKLLHQEK---------
tr|C4R4P7|C4R4P7_PICPG/1-792  -----------AMNFLDVL------------------------KLLLKQQDPPS------
tr|F2QWA1|F2QWA1_PICP7/1-801  -----------AMNFLDVL------------------------KLLLKQQDPPS------
tr|K0KMP2|K0KMP2_WICCF/1-877  ----------DSLPFLVGL------------------------KKVLNREP---------
tr|G3BEL9|G3BEL9_CANTC/1-768  ----------QIPTISESL------------------------RKILQNEH---------
tr|C4QWW5|C4QWW5_PICPG/1-736  ----------NEIKFLDAL------------------------KKLLHRNK---------
tr|F2QMM0|F2QMM0_PICP7/1-744  ----------NEIKFLDAL------------------------KKLLHRNK---------
tr|G8YAR6|G8YAR6_PICSO/1-758  ----------KNPKFLDTL------------------------KRLLNRER---------
tr|A5DJ30|A5DJ30_PICGU/1-819  ----------KTPKFLAAL------------------------KSLLHRQK---------
tr|G3AWD1|G3AWD1_CANTC/1-819  ----------KPPKFLVAL------------------------RKLLHRQK---------
tr|Q6BHC9|Q6BHC9_DEBHA/1-814  ----------KTPKFLGAL------------------------KSLLHKRK---------
tr|A3LQR5|A3LQR5_PICST/1-724  ----------RTPKFLAAM------------------------NKLLHRQK---------
tr|W1QHA3|W1QHA3_OGAPD/1-782  ----------QMPIFTDAL------------------------TRLLRNEP---------
tr|C5DHC3|C5DHC3_LACTC/1-881  ----------QTPLFCDAI------------------------KKLLQREE---------
sp|Q9UTS5|ZAS1_SCHPO/1-897    --------------ILHML------------------------K---AFVQC--------
sp|Q9UTS5-2|ZAS1_SCHPO/1-845  --------------ILHML------------------------K---AFVQC--------
tr|S9VU09|S9VU09_SCHCR/1-843  --------------ILHML------------------------K---AFIQN--------
tr|S9RAA4|S9RAA4_SCHOY/1-844  --------------ILHML------------------------R---AFIQN--------
tr|Q0TWL4|Q0TWL4_PHANO/1-791  ------------PTERPSMR-----------------------TILQNEGLI--------
tr|M2RT19|M2RT19_COCSN/1-707  ------------ASSRPSMR-----------------------SILQEPGSV--------
tr|N4WI92|N4WI92_COCH4/1-715  ------------ASSRPSMR-----------------------SILQEPGSV--------
tr|B2WNT6|B2WNT6_PYRTR/1-710  ------------PNFRPSMR-----------------------SILQEAGSI--------
tr|R0KTN2|R0KTN2_SETT2/1-703  ------------PSFRPSMR-----------------------SILQDADSI--------
tr|R0K4V8|R0K4V8_SETT2/1-828  ------------PPALLTLH-----------------------TCIEDPNSL--------
tr|M7UBH6|M7UBH6_BOTF1/1-855  ----------SPVVPPPRLI-----------------------DFMHNFCGL--------
tr|N4U8W4|N4U8W4_FUSC1/1-806  ------------QHTRVTLY-----------------------DYFRN---A--------
tr|K9G6X0|K9G6X0_PEND2/1-862  ------------VSCPARLT-----------------------ECVFNMDLL--------
tr|B8LWM3|B8LWM3_TALSN/1-893  ------------SMHLPTVM-----------------------ECVANLDVL--------
tr|Q5B7T9|Q5B7T9_EMENI/1-874  ----------SANARIPTLG-----------------------ECVADFEFL--------
[truncated: 159,033 more chars]
